# Supplementary material for: Integrated annotation prioritizes metabolites with bioactivity in inflammatory bowel disease
Source: Mol Syst Biol. 2024 Mar 11;20(4):338–61. doi: 10.1038/s44320-024-00027-8 (PMC10987656; doi:10.1038/s44320-024-00027-8)
Supplement: Supplementary file 1 — Dataset EV1 [file 44320_2024_27_MOESM1_ESM.xlsx]

## Sheet: HMP2 features
Feature	LC-MS Method	Retention time (min)	m/z	HMDB ID	Metabolite	Annotation type	Prevalence	Mean log2(abundance)	Feature type
C18n_QI06	C18-neg	9.75	313.239	HMDB04705	12.13-diHOME	standard	1	20.3388	primary
C18n_QI07	C18-neg	9.95	313.239	HMDB04704	9.10-diHOME	standard	1	20.2233	primary
C18n_QI08	C18-neg	5.79	115.075	HMDB00535	caproate	standard	0.935897	11.094	primary
C18n_QI09	C18-neg	7.43	129.091	HMDB00666	heptanoate	standard	0.437729	10.7279	primary
C18n_QI10	C18-neg	5.81	149.06	HMDB00764	hydrocinnamate	standard	1	16.8859	primary
C18n_QI11	C18-neg	1.84	151.039	HMDB00703	mandelate	standard	0.998168	12.8025	primary
C18n_TF1	C18-neg	6.37	159.103	HMDB00711*	2-hydroxyoctanoate	standard	0.6337	19.1609	primary
C18n_QI12	C18-neg	5.47	159.102	HMDB01954	3-hydroxyoctanoate	standard	1	12.1864	primary
C18n_QI13	C18-neg	10.55	171.138	HMDB00511	caprate	standard	1	15.6044	primary
C18n_QI14	C18-neg	3.81	174.055	HMDB00197	indoleacetate	standard	1	13.547	redundant
C18n_TF2	C18-neg	8.12	187.134	HMDB02203	3-hydroxydecanoate	standard	0.965201	18.7533	primary
C18n_QI15	C18-neg	12.18	199.17	HMDB00638	dodecanoate	standard	1	19.9661	primary
C18n_QI16	C18-neg	6.79	215.128	HMDB00888	undecanedionate	standard	1	17.194	primary
C18n_QI17	C18-neg	12.55	225.185	HMDB02000	myristoleate	standard	0.992674	15.6939	primary
C18n_QI18	C18-neg	13.61	227.201	HMDB00806	myristate	standard	1	22.293	primary
C18n_TF3	C18-neg	7.62	229.144	HMDB00623	dodecanedioate	standard	0.998168	22.0781	primary
C18n_TF4	C18-neg	14.23	241.217	HMDB00826	pentadecanoate	standard	1	25.7963	primary
C18n_QI19	C18-neg	12.11	243.196	HMDB02261	hydroxymyristate	standard	1	15.2434	primary
C18n_QI20	C18-neg	13.82	253.217	HMDB03229	palmitoleate	standard	1	22.6903	primary
C18n_QI21	C18-neg	14.78	255.233	HMDB00220	palmitate	standard	1	25.0385	primary
C18n_QI22	C18-neg	9.05	257.176	HMDB00872	tetradecanedioate	standard	1	15.0356	primary
C18n_QI23	C18-neg	14.38	267.233	HMDB60038	10-heptadecenoate	standard	1	19.9015	primary
C18n_QI25	C18-neg	13.54	271.228	HMDB62548	2-hydroxyhexadecanoate	standard	1	21.0954	primary
C18n_QI26	C18-neg	13.36	277.217	HMDB01388	alpha-linolenate	standard	1	23.6299	primary
C18n_QI27	C18-neg	14.1	279.233	HMDB00673	linoleate	standard	1	26.5112	primary
C18n_QI28	C18-neg	14.9	281.249	HMDB00207	oleate	standard	1	26.6585	primary
C18n_QI29	C18-neg	15.73	283.264	HMDB00827	stearate	standard	1	22.6987	primary
C18n_QI30	C18-neg	10.39	285.207	HMDB00672	hexadecanedioate	standard	1	15.8619	primary
C18n_QI31	C18-neg	15.37	295.264	HMDB13622	10-nonadecenoate	standard	1	18.9749	primary
C18n_QI32	C18-neg	16.19	297.28	HMDB00772	nonadecanoate	standard	1	15.6164	primary
C18n_QI33	C18-neg	16.04	297.28	HMDB61710	17-methylstearate	standard	1	14.7183	primary
C18n_QI34	C18-neg	13.23	301.217	HMDB01999	eicosapentaenoate	standard	1	19.7822	primary
C18n_QI35	C18-neg	13.93	303.233	HMDB01043	arachidonate	standard	1	23.2261	primary
C18n_QI36	C18-neg	14.41	305.249	HMDB02925	eicosatrienoate	standard	1	22.5576	primary
C18n_QI37	C18-neg	15.05	307.264	HMDB05060	eicosadienoate	standard	1	20.6744	primary
C18n_QI38	C18-neg	15.78	309.28	HMDB02231	eicosenoate	standard	1	21.0563	primary
C18n_QI39	C18-neg	16.63	311.296	HMDB02212	arachidate	standard	1	18.792	primary
C18n_QI40	C18-neg	16	311.296	HMDB00801	phytanate	standard	1	16.9862	primary
C18n_QI41	C18-neg	13.71	327.234	HMDB02183	docosahexaenoate	standard	1	21.408	primary
C18n_QI42	C18-neg	14.08	329.249	HMDB01976	docosapentaenoate	standard	1	21.4613	primary
C18n_QI43	C18-neg	14.7	331.264	HMDB02226	adrenate	standard	1	21.3001	primary
C18n_QI44	C18-neg	16.62	337.312	HMDB02068	13-docosenoate	standard	1	18.7004	primary
C18n_QI45	C18-neg	12.91	341.27		eicosanedioate	standard	1	13.3592	primary
C18n_QI46	C18-neg	13.5	455.353	HMDB02364	oleanate	standard	1	21.5207	primary
C18n_QI47	C18-neg	11.38	471.348	HMDB02392	masilinate	standard	1	19.1435	primary
C18n_QI48	C18-neg	11.98	375.291	HMDB00761	lithocholate	standard	1	23.7457	primary
C18n_QI49	C18-neg	10.12	391.286	HMDB00518	chenodeoxycholate	standard	1	22.4422	redundant
C18n_QI50	C18-neg	10.32	391.286	HMDB00626	deoxycholate	standard	1	25.4468	redundant
C18n_QI51	C18-neg	8.85	391.286	HMDB00733*	hyodeoxycholate/ursodeoxycholate	standard	0.998168	22.1963	primary
C18n_QI52	C18-neg	7.97	405.265	HMDB00391	ketodeoxycholate	standard	1	21.204	primary
C18n_QI53	C18-neg	7.74	407.28	HMDB00506	alpha-muricholate	standard	0.996337	20.8028	primary
C18n_QI54	C18-neg	8.73	407.28	HMDB00619	cholate	standard	1	23.5133	redundant
C18n_QI55	C18-neg	10.45	432.312	HMDB00698	glycolithocholate	standard	1	16.0486	primary
C18n_QI56	C18-neg	8.84	448.307	HMDB00637	glycochenodeoxycholate	standard	1	20.8674	primary
C18n_QI57	C18-neg	9.08	448.307	HMDB00631	glycodeoxycholate	standard	1	19.6954	primary
C18n_QI58	C18-neg	7.69	448.307	HMDB00708	glycoursodeoxycholate	standard	0.994505	16.7924	primary
C18n_QI59	C18-neg	7.74	464.302	HMDB00138	glycocholate	standard	1	20.6026	primary
C18n_QI60	C18-neg	9.65	482.295	HMDB00722	taurolithocholate	standard	1	18.6039	primary
C18n_QI61	C18-neg	8.12	498.29	HMDB00951	taurochenodeoxycholate	standard	1	20.6506	primary
C18n_QI62	C18-neg	8.39	498.29	HMDB00896	taurodeoxycholate	standard	1	19.946	primary
C18n_QI63	C18-neg	7.06	498.29	HMDB00874*	taurohyodeoxycholate/tauroursodeoxycholate	standard	1	18.145	primary
C18n_QI64	C18-neg	6.15	514.284	HMDB00932*	tauro-alpha-muricholate/tauro-beta-muricholate	standard	0.959707	14.4878	primary
C18n_QI65	C18-neg	7.18	514.284	HMDB00036	taurocholate	standard	1	20.7868	primary
C18n_QI66	C18-neg	2.84	137.023	HMDB01895	salicylate	standard	1	15.6385	primary
C18n_TF5	C18-neg	0.92	179.057	HMDB01889	theophylline	standard	0.789377	20.1666	primary
C18n_QI67	C18-neg	0.99	181.991	HMDB29723	saccharin	standard	0.97619	15.0732	primary
C18n_QI68	C18-neg	3.67	187.097	HMDB00784	azelate	standard	1	20.3785	primary
C18n_QI69	C18-neg	5.75	201.113	HMDB00792	sebacate	standard	1	18.3344	primary
C18n_TF6	C18-neg	5.83	221.118		2-hydroxyibuprofen	standard	0.131868	18.9996	primary
C18n_QI70	C18-neg	6.03	235.097		carboxyibuprofen	standard	0.886447	10.3012	redundant
C18n_QI71	C18-neg	1.26	295.957	HMDB01928	hydrochlorothiazide	standard	0.029304	16.0045	primary
C18n_TF7	C18-neg	6.32	329	HMDB01933	furosemide	standard	0.00915751	16.7911	primary
C18n_QI72	C18-neg	7.31	387.148	HMDB05032	cetrizine	standard	0.435897	9.61888	primary
C18n_QI73	C18-neg	4.98	445.2	HMDB14420	olmesartan	standard	0.994505	11.1824	primary
C18n_QI74	C18-neg	1.07	259.072	HMDB35665	1.2.3.4-tetrahydro-beta-carboline-1.3-dicarboxylate	standard	0.913919	13.2294	primary
C18n_QI77	C18-neg	2.16	119.049	HMDB04072	4-hydroxystyrene	standard	1	18.2635	redundant
C18n_QI78	C18-neg	1	222.077	HMDB00866	acetytyrosine	standard	1	16.1059	primary
C18n_QI79	C18-neg	7.69	277.144	HMDB01518	alpha-CEHC	standard	0.978022	12.7709	primary
C18n_QI80	C18-neg	10.37	329.176	HMDB02121	carnosol	standard	0.92674	17.9318	primary
C18n_QI4788	C18-neg	10.67	329.177		carnosol_isomer	standard	0.703297	10.5656	primary
C18n_QI81	C18-neg	2.28	525.307	HMDB30180	crustecdysone	standard	0.631868	11.2567	primary
C18n_QI83	C18-neg	0.72	151.025	HMDB00786	oxypurinol	standard	0.998168	18.9172	primary
C18n_QI84	C18-neg	13.3	344.281	HMDB02100	palmitoylethanolamide	standard	0.996337	15.8109	primary
C18n_QI85	C18-neg	2.16	165.055	HMDB00779	phenyllactate	standard	1	21.4617	primary
C18n_QI86	C18-neg	1.29	151.039	HMDB00020	p-hydroxyphenylacetate	standard	1	18.0005	primary
C18n_TF8	C18-neg	0.88	225.088	HMDB00245	porphobilinogen	standard	0.93956	21.7293	primary
C18n_QI88	C18-neg	6.09	593.334	HMDB04159	stercobilin	standard	0.978022	19.5059	primary
C18n_QI89	C18-neg	17.54	365.342	HMDB02368	nervonic acid	standard	1	17.3996	primary
C18n_QI90	C18-neg	0.94	161.986	HMDB33585	acesulfame	standard	0.417582	15.5995	primary
C18n_QI91	C18-neg	5.83	259.182	HMDB15070	oxymetazoline	standard	0.875458	14.6688	primary
C18n_QI92	C18-neg	13.59	299.202	HMDB06219	13-cis-retinoic acid	standard	0.717949	10.3487	primary
C18n_QI2555	C18-neg	0.31	255.233			putative mass-match	1	15.2265	primary
C18n_QI141	C18-neg	0.33	94.9794			unknown	0.981685	8.83559	redundant
C18n_QI157	C18-neg	0.33	96.9587			unknown	1	16.3393	primary
C18n_QI189	C18-neg	0.33	103.919			unknown	1	10.4869	primary
C18n_QI213	C18-neg	0.33	108.03			unknown	1	10.0924	redundant
C18n_QI239	C18-neg	0.33	111.007			unknown	1	11.42	primary
C18n_QI383	C18-neg	0.33	123.008			putative mass-match	1	9.67569	primary
C18n_QI395	C18-neg	0.33	124.025			unknown	1	8.47999	redundant
C18n_QI485	C18-neg	0.33	134.024			putative mass-match	1	9.08116	primary
C18n_QI782	C18-neg	0.33	156.996			putative mass-match	0.996337	9.83115	primary
C18n_QI855	C18-neg	0.33	162.892			putative mass-match	0.994505	9.85286	primary
C18n_QI1070	C18-neg	0.33	180.912			putative mass-match	0.985348	9.10601	primary
C18n_QI159	C18-neg	0.34	96.9681			unknown	1	10.8977	primary
C18n_QI367	C18-neg	0.34	122.032			unknown	1	10.792	primary
C18n_QI447	C18-neg	0.34	129.975			putative mass-match	0.998168	10.4208	primary
C18n_QI649	C18-neg	0.34	146.964			unknown	1	13.0433	redundant
C18n_QI216	C18-neg	0.35	108.044			unknown	1	12.224	redundant
C18n_QI404	C18-neg	0.35	124.039			putative mass-match	1	10.4595	redundant
C18n_QI2502	C18-neg	0.35	254.917			putative mass-match	1	9.67949	primary
C18n_QI821	C18-neg	0.36	159.893			unknown	1	13.1835	primary
C18n_QI423	C18-neg	0.37	127.014			putative mass-match	1	11.4023	redundant
C18n_QI436	C18-neg	0.37	129.018			putative mass-match	1	9.12025	redundant
C18n_QI516	C18-neg	0.37	136.039			putative mass-match	1	11.737	primary
C18n_QI1122	C18-neg	0.37	183.912			unknown	1	13.5195	redundant
C18n_QI1540	C18-neg	0.37	207.931			unknown	1	13.5371	redundant
C18n_QI1894	C18-neg	0.37	228.07			putative mass-match	1	15.9235	redundant
C18n_QI247	C18-neg	0.38	113.023			putative mass-match	1	12.5532	primary
C18n_QI418	C18-neg	0.38	126.019			putative mass-match	1	9.86828	redundant
C18n_QI502	C18-neg	0.38	135.044			putative mass-match	1	11.6934	redundant
C18n_QI1011	C18-neg	0.38	175.961			unknown	1	8.82669	redundant
C18n_QI1268	C18-neg	0.38	188.971			putative mass-match	1	16.3846	primary
C18n_QI412	C18-neg	0.39	125.034			putative mass-match	1	13.014	primary
C18n_QI4455	C18-neg	0.41	318.93			unknown	1	13.9205	primary
C18n_QI177	C18-neg	0.42	101.023			putative mass-match	1	13.5638	primary
C18n_QI547	C18-neg	0.42	138.018			putative mass-match	1	12.034	primary
C18n_QI280	C18-neg	0.43	115.039			putative mass-match	1	14.6706	redundant
C18n_QI532	C18-neg	0.43	137.023			putative mass-match	1	11.5313	redundant
C18n_QI442	C18-neg	0.44	129.055			putative mass-match	1	14.0965	redundant
C18n_QI448	C18-neg	0.44	129.975			putative mass-match	1	11.1947	primary
C18n_QI572	C18-neg	0.44	140.034			putative mass-match	1	11.0916	redundant
C18n_QI797	C18-neg	0.44	157.086			putative mass-match	1	14.7523	primary
C18n_QI184	C18-neg	0.45	102.956			unknown	1	13.7228	redundant
C18n_QI672	C18-neg	0.45	148.06			putative mass-match	1	12.0491	primary
C18n_QI773	C18-neg	0.45	154.995			putative mass-match	1	13.1195	redundant
C18n_QI120	C18-neg	0.46	87.0073			putative mass-match	1	12.3041	primary
C18n_QI677	C18-neg	0.46	148.966			unknown	1	10.2007	redundant
C18n_QI1049	C18-neg	0.46	179.935			unknown	1	12.9151	redundant
C18n_QI6330	C18-neg	0.46	378.919			putative mass-match	1	15.8935	primary
C18n_QI187	C18-neg	0.47	103.919			unknown	1	9.74399	redundant
C18n_QI10625	C18-neg	0.47	514.893			unknown	1	12.8765	primary
C18n_QI245	C18-neg	0.48	112.984			unknown	1	17.3752	redundant
C18n_QI647	C18-neg	0.48	146.96			unknown	1	16.0355	redundant
C18n_QI98	C18-neg	0.49	75.0073			unknown	1	11.2477	primary
C18n_QI999	C18-neg	0.49	174.955			putative mass-match	1	18.736	primary
C18n_QI1077	C18-neg	0.49	180.972			putative mass-match	1	15.1104	redundant
C18n_QI2122	C18-neg	0.49	239.903			unknown	1	11.9002	redundant
C18n_QI2215	C18-neg	0.49	242.944			unknown	1	16.5816	redundant
C18n_QI2379	C18-neg	0.49	248.96			unknown	1	16.3022	redundant
C18n_QI4165	C18-neg	0.49	310.931			putative mass-match	1	15.708	redundant
C18n_QI4397	C18-neg	0.49	316.948			putative mass-match	1	15.8884	redundant
C18n_QI1209	C18-neg	0.5	187.097			putative mass-match	1	13.2591	redundant
C18n_QI8482	C18-neg	0.5	446.906			unknown	1	14.5482	redundant
C18n_QI188	C18-neg	0.51	103.919			unknown	1	10.474	redundant
C18n_QI878	C18-neg	0.51	164.926			unknown	1	14.5502	redundant
C18n_QI3984	C18-neg	0.51	304.915			putative mass-match	1	15.6431	primary
C18n_QI122	C18-neg	0.52	88.0025			unknown	1	11.0986	primary
C18n_QI2037	C18-neg	0.52	235.908			unknown	1	9.62495	primary
C18n_QI176	C18-neg	0.53	100.932			putative mass-match	1	8.89686	redundant
C18n_QI714	C18-neg	0.54	150.953			unknown	0.992674	7.09723	primary
C18n_QI772	C18-neg	0.54	154.973			unknown	1	9.76606	primary
C18n_QI3588	C18-neg	0.54	289.923			putative mass-match	0.983516	10.5711	primary
C18n_QI3693	C18-neg	0.54	294.953			unknown	0.998168	12.9349	primary
C18n_QI5620	C18-neg	0.54	356.925			unknown	0.994505	12.0923	redundant
C18n_QI5811	C18-neg	0.54	362.941			unknown	0.992674	11.9749	redundant
C18n_QI7243	C18-neg	0.54	406.907			unknown	0.992674	11.4597	redundant
C18n_QI284	C18-neg	0.55	116.034			putative mass-match	0.983516	7.68253	primary
C18n_QI352	C18-neg	0.55	120.954			unknown	0.992674	9.51038	redundant
C18n_QI450	C18-neg	0.55	130.05			putative mass-match	0.96337	7.04544	redundant
C18n_QI713	C18-neg	0.55	150.946			unknown	0.996337	11.9947	primary
C18n_QI880	C18-neg	0.55	164.934			putative mass-match	0.992674	10.1424	redundant
C18n_QI1012	C18-neg	0.55	175.968			unknown	0.996337	11.6638	redundant
C18n_QI1072	C18-neg	0.55	180.965			unknown	0.996337	11.2964	redundant
C18n_QI1432	C18-neg	0.55	200.989			putative mass-match	1	10.6407	primary
C18n_QI1555	C18-neg	0.55	208.96			putative mass-match	1	15.4017	redundant
C18n_QI1755	C18-neg	0.55	222.976			unknown	0.998168	10.8561	redundant
C18n_QI1859	C18-neg	0.55	226.966			putative mass-match	1	15.7291	primary
C18n_QI2138	C18-neg	0.55	240.982			putative mass-match	0.996337	11.9499	redundant
C18n_QI3159	C18-neg	0.55	275.906			unknown	0.994505	11.6909	redundant
C18n_QI4233	C18-neg	0.55	312.913			unknown	0.954212	10.4393	primary
C18n_QI4309	C18-neg	0.55	314.91			unknown	0.937729	9.369	primary
C18n_QI5064	C18-neg	0.55	338.919			putative mass-match	0.998168	12.3302	redundant
C18n_QI5260	C18-neg	0.55	344.924			unknown	0.996337	12.4597	redundant
C18n_QI5261	C18-neg	0.55	344.935			unknown	1	12.7409	redundant
C18n_QI5810	C18-neg	0.55	362.935			putative mass-match	0.992674	12.5847	primary
C18n_QI7306	C18-neg	0.55	408.934			unknown	0.985348	14.1999	primary
C18n_QI7441	C18-neg	0.55	412.911			putative mass-match	0.994505	12.5536	redundant
C18n_QI7774	C18-neg	0.55	422.95			unknown	0.97619	12.4009	redundant
C18n_QI9273	C18-neg	0.55	470.905			unknown	0.972527	13.6524	primary
C18n_QI9720	C18-neg	0.55	484.92			unknown	0.935897	11.9583	primary
C18n_QI10061	C18-neg	0.55	494.919			unknown	0.923077	11.3555	primary
C18n_QI10872	C18-neg	0.55	522.914			unknown	0.970696	12.8859	redundant
C18n_QI10994	C18-neg	0.55	526.878			unknown	0.957875	13.023	primary
C18n_QI11234	C18-neg	0.55	536.93			unknown	0.879121	11.137	primary
C18n_QI470	C18-neg	0.56	131.986			putative mass-match	0.956044	8.15149	primary
C18n_QI605	C18-neg	0.56	144.065			putative mass-match	1	9.65757	primary
C18n_QI675	C18-neg	0.56	148.949			unknown	1	13.7709	redundant
C18n_QI3971	C18-neg	0.56	303.964			unknown	0.893773	11.2353	redundant
C18n_QI4234	C18-neg	0.56	312.952			unknown	0.974359	12.1205	redundant
C18n_QI6871	C18-neg	0.56	394.942			unknown	0.901099	11.1396	redundant
C18n_QI8890	C18-neg	0.56	458.904			unknown	0.987179	14.276	redundant
C18n_QI2025	C18-neg	0.57	234.935			unknown	0.974359	13.4522	redundant
C18n_QI2760	C18-neg	0.57	262.93			putative mass-match	0.992674	16.5152	primary
C18n_QI2815	C18-neg	0.57	264.927			unknown	0.998168	15.8841	redundant
C18n_QI3172	C18-neg	0.57	276.936			unknown	0.956044	11.5012	primary
C18n_QI3692	C18-neg	0.57	294.947			putative mass-match	0.998168	15.2456	redundant
C18n_QI4565	C18-neg	0.57	322.942			unknown	1	17.7299	primary
C18n_QI5003	C18-neg	0.57	336.957			unknown	0.994505	15.9479	redundant
C18n_QI5125	C18-neg	0.57	340.947			putative mass-match	0.990842	14.9465	redundant
C18n_QI5553	C18-neg	0.57	354.962			unknown	0.985348	13.4368	redundant
C18n_QI6247	C18-neg	0.57	376.91			unknown	0.989011	12.7722	redundant
C18n_QI6326	C18-neg	0.57	378.908			putative mass-match	0.996337	12.0217	primary
C18n_QI6377	C18-neg	0.57	380.927			unknown	0.994505	14.4559	redundant
C18n_QI6720	C18-neg	0.57	390.917			unknown	0.987179	16.1517	redundant
C18n_QI8771	C18-neg	0.57	454.927			unknown	0.967033	14.3595	redundant
C18n_QI9201	C18-neg	0.57	468.942			unknown	0.948718	12.9356	primary
C18n_QI10060	C18-neg	0.57	494.907			unknown	0.923077	12.0403	primary
C18n_QI11363	C18-neg	0.57	540.913			unknown	0.974359	15.3719	primary
C18n_QI11697	C18-neg	0.57	554.929			unknown	0.943223	13.9512	redundant
C18n_QI11967	C18-neg	0.57	568.907			unknown	0.950549	13.3528	redundant
C18n_QI12007	C18-neg	0.57	570.906			unknown	0.948718	13.4288	primary
C18n_QI12179	C18-neg	0.57	582.923			unknown	0.906593	12.4821	redundant
C18n_QI13081	C18-neg	0.57	654.893			unknown	0.818681	11.8462	primary
C18n_QI13109	C18-neg	0.57	656.891			unknown	0.864469	11.6905	primary
C18n_QI3173	C18-neg	0.58	276.946			unknown	0.996337	15.2794	redundant
C18n_QI6721	C18-neg	0.58	390.934			unknown	0.987179	15.2183	primary
C18n_QI7187	C18-neg	0.58	404.931			unknown	0.981685	14.0885	redundant
C18n_QI7938	C18-neg	0.58	427.932			unknown	0.965201	13.2863	primary
C18n_QI8299	C18-neg	0.58	440.947			unknown	0.965201	14.88	redundant
C18n_QI3589	C18-neg	0.59	289.949			unknown	0.998168	15.302	primary
C18n_QI12674	C18-neg	0.59	614.9			unknown	0.941392	16.2683	redundant
C18n_QI13502	C18-neg	0.59	728.881			unknown	0.851648	13.8467	redundant
C18n_QI5677	C18-neg	0.6	358.945			unknown	0.994505	17.3678	redundant
C18n_QI6582	C18-neg	0.6	386.94			unknown	0.990842	20.322	redundant
C18n_QI7069	C18-neg	0.6	400.955			unknown	0.992674	19.8608	redundant
C18n_QI9343	C18-neg	0.6	472.925			putative mass-match	0.990842	17.9568	redundant
C18n_QI9795	C18-neg	0.6	486.94			unknown	0.974359	17.5574	redundant
C18n_QI10214	C18-neg	0.6	500.92			unknown	0.979853	19.1917	redundant
C18n_QI10626	C18-neg	0.6	514.935			unknown	0.974359	19.0123	redundant
C18n_QI11362	C18-neg	0.6	540.899			unknown	0.919414	13.5643	redundant
C18n_QI11696	C18-neg	0.6	554.914			unknown	0.913919	13.4786	primary
C18n_QI11771	C18-neg	0.6	558.911			unknown	0.90293	13.1513	primary
C18n_QI12254	C18-neg	0.6	586.905			unknown	0.974359	16.3521	primary
C18n_QI12470	C18-neg	0.6	600.921			putative mass-match	0.970696	16.0406	redundant
C18n_QI12695	C18-neg	0.6	616.899			unknown	0.981685	16.7639	redundant
C18n_QI12830	C18-neg	0.6	628.916			unknown	0.930403	16.2563	redundant
C18n_QI12845	C18-neg	0.6	630.914			unknown	0.954212	16.4843	redundant
C18n_QI12990	C18-neg	0.6	642.932			unknown	0.847985	15.0576	redundant
C18n_QI13451	C18-neg	0.6	716.9			unknown	0.653846	13.0304	redundant
C18n_QI13506	C18-neg	0.6	729.882			unknown	0.820513	14.0817	redundant
C18n_QI13509	C18-neg	0.6	730.88			unknown	0.928571	15.5765	primary
C18n_QI13552	C18-neg	0.6	742.897			unknown	0.836996	14.5849	redundant
C18n_QI13563	C18-neg	0.6	744.896			unknown	0.924908	15.7312	redundant
C18n_QI13608	C18-neg	0.6	756.913			unknown	0.677656	14.0408	redundant
C18n_QI13616	C18-neg	0.6	758.909			unknown	0.847985	14.329	redundant
C18n_QI119	C18-neg	0.61	86.9923			unknown	0.985348	11.3333	redundant
C18n_QI185	C18-neg	0.61	102.987			unknown	0.996337	13.4999	redundant
C18n_QI257	C18-neg	0.61	114.987			unknown	1	16.7886	redundant
C18n_QI434	C18-neg	0.61	129.003			unknown	0.994505	13.7639	redundant
C18n_QI456	C18-neg	0.61	130.982			unknown	1	17.7544	redundant
C18n_QI607	C18-neg	0.61	144.998			unknown	0.998168	14.9958	redundant
C18n_QI806	C18-neg	0.61	158.977			unknown	1	20.5533	redundant
C18n_QI980	C18-neg	0.61	172.993			unknown	1	18.3268	redundant
C18n_QI2275	C18-neg	0.61	244.964			unknown	1	19.8544	redundant
C18n_QI2647	C18-neg	0.61	258.98			unknown	0.994505	17.884	redundant
C18n_QI3050	C18-neg	0.61	272.959			putative mass-match	1	22.2773	primary
C18n_QI3174	C18-neg	0.61	276.954			putative mass-match	0.994505	16.0294	redundant
C18n_QI3467	C18-neg	0.61	286.975			putative mass-match	1	20.9313	primary
C18n_QI3866	C18-neg	0.61	300.99			putative mass-match	0.992674	18.4109	redundant
C18n_QI4310	C18-neg	0.61	315.006			putative mass-match	0.97619	14.9873	redundant
C18n_QI6122	C18-neg	0.61	372.96			unknown	0.978022	16.4073	redundant
C18n_QI6584	C18-neg	0.61	386.974			unknown	0.862637	13.2007	primary
C18n_QI7136	C18-neg	0.61	402.917			unknown	0.987179	18.3093	redundant
C18n_QI7520	C18-neg	0.61	414.971			putative mass-match	0.978022	18.3367	redundant
C18n_QI7610	C18-neg	0.61	416.933			unknown	0.97619	17.9178	redundant
C18n_QI7886	C18-neg	0.61	426.92			putative mass-match	0.978022	13.4335	redundant
C18n_QI7887	C18-neg	0.61	426.921			putative mass-match	0.869963	10.2528	primary
C18n_QI7947	C18-neg	0.61	428.986			putative mass-match	0.972527	15.7217	redundant
C18n_QI8014	C18-neg	0.61	430.948			unknown	0.956044	16.1987	redundant
C18n_QI8297	C18-neg	0.61	440.935			unknown	0.923077	12.8087	redundant
C18n_QI8356	C18-neg	0.61	443.002			putative mass-match	0.668498	12.7176	redundant
C18n_QI8424	C18-neg	0.61	444.964			unknown	0.767399	13.7473	redundant
C18n_QI10215	C18-neg	0.61	500.956			putative mass-match	0.910256	15.7257	redundant
C18n_QI10685	C18-neg	0.61	516.898			unknown	0.989011	17.0258	redundant
C18n_QI11044	C18-neg	0.61	528.951			unknown	0.983516	17.6022	redundant
C18n_QI11097	C18-neg	0.61	530.913			unknown	0.954212	17.1039	redundant
C18n_QI11418	C18-neg	0.61	542.967			unknown	0.930403	15.2138	redundant
C18n_QI11464	C18-neg	0.61	544.929			putative mass-match	0.961538	15.0761	redundant
C18n_QI12675	C18-neg	0.61	614.936			unknown	0.639194	13.4155	primary
C18n_QI12696	C18-neg	0.61	616.934			unknown	0.619048	12.4997	primary
C18n_QI12996	C18-neg	0.61	644.929			putative mass-match	0.880952	14.671	redundant
C18n_QI13558	C18-neg	0.61	743.898			unknown	0.81685	14.7303	redundant
C18n_QI13614	C18-neg	0.61	757.914			unknown	0.699634	13.9504	redundant
C18n_QI832	C18-neg	0.62	160.981			unknown	0.996337	14.0494	redundant
C18n_QI1001	C18-neg	0.62	174.998			unknown	0.941392	10.1157	primary
C18n_QI1195	C18-neg	0.62	187.009			unknown	0.996337	15.215	redundant
C18n_QI1249	C18-neg	0.62	188.971			putative mass-match	1	14.5883	primary
C18n_QI1430	C18-neg	0.62	200.974			putative mass-match	0.919414	11.1726	primary
C18n_QI1679	C18-neg	0.62	216.969			unknown	0.998168	14.8879	redundant
C18n_QI1951	C18-neg	0.62	230.98			unknown	0.840659	9.94048	primary
C18n_QI2382	C18-neg	0.62	248.991			putative mass-match	0.338828	11.1488	redundant
C18n_QI3051	C18-neg	0.62	272.994			putative mass-match	0.886447	13.3134	primary
C18n_QI3545	C18-neg	0.62	288.937			unknown	1	18.6648	primary
C18n_QI3929	C18-neg	0.62	302.952			unknown	0.996337	17.5624	redundant
C18n_QI4398	C18-neg	0.62	316.968			unknown	0.979853	14.8833	redundant
C18n_QI7888	C18-neg	0.62	426.93			unknown	0.921245	12.9369	redundant
C18n_QI8298	C18-neg	0.62	440.947			unknown	0.771062	12.0043	primary
C18n_QI9332	C18-neg	0.62	472.128			putative mass-match	0.697802	11.6591	primary
C18n_QI9797	C18-neg	0.62	487.04			putative mass-match	0.974359	14.3196	redundant
C18n_QI10216	C18-neg	0.62	501.055			unknown	0.884615	13.1669	primary
C18n_QI10277	C18-neg	0.62	503.017			putative mass-match	0.617216	12.2666	primary
C18n_QI12471	C18-neg	0.62	601.02			unknown	0.699634	12.7231	primary
C18n_QI12676	C18-neg	0.62	615.035			unknown	0.538462	11.8999	redundant
C18n_QI1681	C18-neg	0.63	217.01			unknown	0.589744	12.1848	primary
C18n_QI2327	C18-neg	0.63	246.999			putative mass-match	0.56044	10.9438	primary
C18n_QI3401	C18-neg	0.63	285.094			putative mass-match	0.496337	9.59297	primary
C18n_QI5126	C18-neg	0.63	340.947			putative mass-match	0.946886	13.3956	primary
C18n_QI5264	C18-neg	0.63	345.064			putative mass-match	0.912088	12.2766	redundant
C18n_QI5554	C18-neg	0.63	354.962			unknown	0.886447	12.4862	redundant
C18n_QI5667	C18-neg	0.63	358.147			putative mass-match	0.849817	11.4643	redundant
C18n_QI5679	C18-neg	0.63	359.044			putative mass-match	0.734432	11.3174	primary
C18n_QI6123	C18-neg	0.63	373.059			putative mass-match	0.992674	16.2336	primary
C18n_QI6424	C18-neg	0.63	382.023			putative mass-match	0.514652	9.90851	primary
C18n_QI6511	C18-neg	0.63	385.122			putative mass-match	0.747253	11.2114	primary
C18n_QI6587	C18-neg	0.63	387.075			putative mass-match	0.987179	14.0713	redundant
C18n_QI6665	C18-neg	0.63	389.037			putative mass-match	0.791209	12.3223	redundant
C18n_QI7070	C18-neg	0.63	401.066			putative mass-match	0.813187	11.5187	primary
C18n_QI8301	C18-neg	0.63	441.047			putative mass-match	0.653846	10.9642	primary
C18n_QI8358	C18-neg	0.63	443.102			putative mass-match	0.631868	11.6356	primary
C18n_QI9345	C18-neg	0.63	473.159			putative mass-match	0.542125	11.0411	primary
C18n_QI13099	C18-neg	0.63	656.21			putative mass-match	0.278388	12.6374	redundant
C18n_QI13252	C18-neg	0.63	679.214			unknown	0.40293	12.1089	primary
C18n_QI13261	C18-neg	0.63	679.714			unknown	0.216117	12.3136	redundant
C18n_QI13525	C18-neg	0.63	737.237			putative mass-match	0.300366	12.7734	primary
C18n_QI13619	C18-neg	0.63	760.239			unknown	0.214286	12.6006	redundant
C18n_QI13835	C18-neg	0.63	818.263			unknown	0.263736	12.9041	primary
C18n_QI115	C18-neg	0.64	80.9637			unknown	0.64652	9.46465	redundant
C18n_QI529	C18-neg	0.64	136.939			unknown	0.79304	10.4144	redundant
C18n_QI606	C18-neg	0.64	144.988			putative mass-match	0.467033	10.1309	primary
C18n_QI632	C18-neg	0.64	146.101			unknown	0.987179	12.8023	redundant
C18n_QI733	C18-neg	0.64	151.977			unknown	0.461538	9.51889	redundant
C18n_QI879	C18-neg	0.64	164.934			putative mass-match	0.921245	11.5388	primary
C18n_QI1270	C18-neg	0.64	188.986			putative mass-match	0.413919	10.5434	redundant
C18n_QI1389	C18-neg	0.64	198.999			putative mass-match	0.362637	10.1	redundant
C18n_QI1504	C18-neg	0.64	206.012			putative mass-match	0.727106	12.1401	redundant
C18n_QI1519	C18-neg	0.64	206.514			unknown	0.437729	11.0847	redundant
C18n_QI1525	C18-neg	0.64	207.02			unknown	0.736264	12.4922	primary
C18n_QI1539	C18-neg	0.64	207.522			unknown	0.481685	10.8057	primary
C18n_QI1542	C18-neg	0.64	208.004			unknown	0.483516	10.743	redundant
C18n_QI1670	C18-neg	0.64	215.519			unknown	0.472527	11.0737	redundant
C18n_QI1699	C18-neg	0.64	217.511			unknown	0.326007	10.0952	primary
C18n_QI1741	C18-neg	0.64	222.037			unknown	0.945055	11.9155	primary
C18n_QI1860	C18-neg	0.64	226.966			putative mass-match	0.994505	16.4312	primary
C18n_QI1966	C18-neg	0.64	231.084			putative mass-match	0.868132	10.256	primary
C18n_QI2001	C18-neg	0.64	232.922			putative mass-match	0.782051	10.5084	primary
C18n_QI2139	C18-neg	0.64	240.982			putative mass-match	0.972527	13.942	redundant
C18n_QI2284	C18-neg	0.64	245.063			putative mass-match	0.972527	12.366	primary
C18n_QI2366	C18-neg	0.64	248.896			unknown	0.679487	10.7699	primary
C18n_QI2658	C18-neg	0.64	259.079			putative mass-match	1	17.0663	primary
C18n_QI3068	C18-neg	0.64	273.094			putative mass-match	0.990842	13.058	redundant
C18n_QI3123	C18-neg	0.64	275.056			putative mass-match	0.904762	12.3111	primary
C18n_QI3208	C18-neg	0.64	278.034			putative mass-match	0.593407	10.4569	redundant
C18n_QI3482	C18-neg	0.64	287.085			putative mass-match	0.965201	12.8054	primary
C18n_QI4097	C18-neg	0.64	308.916			unknown	0.483516	10.2081	primary
C18n_QI4392	C18-neg	0.64	316.532			unknown	0.697802	11.6527	redundant
C18n_QI4633	C18-neg	0.64	324.53			unknown	0.595238	11.7895	primary
C18n_QI4692	C18-neg	0.64	327.067			putative mass-match	0.974359	13.5004	primary
C18n_QI5132	C18-neg	0.64	341.082			putative mass-match	0.657509	9.68481	primary
C18n_QI5196	C18-neg	0.64	343.041			unknown	0.96337	13.2408	primary
C18n_QI5300	C18-neg	0.64	345.215			unknown	0.948718	12.6971	primary
C18n_QI5498	C18-neg	0.64	352.998			putative mass-match	0.608059	12.2026	primary
C18n_QI5559	C18-neg	0.64	355.072			putative mass-match	0.652015	10.3146	primary
C18n_QI5619	C18-neg	0.64	356.922			unknown	0.820513	12.4813	primary
C18n_QI5704	C18-neg	0.64	359.179			putative mass-match	0.681319	11.185	primary
C18n_QI5812	C18-neg	0.64	362.941			unknown	0.582418	13.0188	primary
C18n_QI5979	C18-neg	0.64	368.12			putative mass-match	0.873626	12.1906	primary
C18n_QI6597	C18-neg	0.64	387.152			putative mass-match	0.510989	11.1525	primary
C18n_QI6708	C18-neg	0.64	390.11			putative mass-match	0.584249	11.1064	primary
C18n_QI6873	C18-neg	0.64	395.053			putative mass-match	0.681319	11.588	primary
C18n_QI7305	C18-neg	0.64	408.934			unknown	0.697802	12.3604	redundant
C18n_QI7674	C18-neg	0.64	419.113			putative mass-match	0.564103	10.8882	primary
C18n_QI7775	C18-neg	0.64	422.95			unknown	0.531136	11.9672	primary
C18n_QI7835	C18-neg	0.64	424.908			unknown	0.930403	14.1728	primary
C18n_QI8244	C18-neg	0.64	438.924			unknown	0.89011	13.4906	redundant
C18n_QI8296	C18-neg	0.64	440.882			unknown	0.884615	15.3319	primary
C18n_QI8695	C18-neg	0.64	452.94			unknown	0.60989	10.8756	primary
C18n_QI8770	C18-neg	0.64	454.898			unknown	0.857143	14.5505	redundant
C18n_QI8827	C18-neg	0.64	457.022			putative mass-match	0.653846	10.871	primary
C18n_QI9205	C18-neg	0.64	469.204			putative mass-match	0.800366	13.1078	primary
C18n_QI9522	C18-neg	0.64	479.2			putative mass-match	0.688645	11.9319	primary
C18n_QI10196	C18-neg	0.64	500.139			putative mass-match	0.575092	11.4059	primary
C18n_QI10461	C18-neg	0.64	508.869			unknown	0.728938	12.769	primary
C18n_QI10688	C18-neg	0.64	517.159			putative mass-match	0.615385	10.6327	primary
C18n_QI10924	C18-neg	0.64	524.223			putative mass-match	0.648352	12.2147	primary
C18n_QI10935	C18-neg	0.64	525.008			putative mass-match	0.622711	11.4463	primary
C18n_QI11364	C18-neg	0.64	540.983			unknown	0.75641	12.4515	primary
C18n_QI12076	C18-neg	0.64	575.183			putative mass-match	0.335165	11.5775	primary
C18n_QI12439	C18-neg	0.64	598.186			unknown	0.474359	12.4032	redundant
C18n_QI12448	C18-neg	0.64	598.688			unknown	0.412088	11.9454	primary
C18n_QI13865	C18-neg	0.64	827.269			putative mass-match	0.628205	13.2495	primary
C18n_QI158	C18-neg	0.65	96.9588			unknown	1	15.739	primary
C18n_QI170	C18-neg	0.65	98.9546			unknown	0.965201	10.5698	redundant
C18n_QI433	C18-neg	0.65	128.975			unknown	0.701465	9.03667	redundant
C18n_QI441	C18-neg	0.65	129.055			putative mass-match	0.996337	10.7516	primary
C18n_QI510	C18-neg	0.65	135.055			putative mass-match	0.765568	10.3464	primary
C18n_QI518	C18-neg	0.65	136.039			putative mass-match	0.956044	10.129	primary
C18n_QI530	C18-neg	0.65	136.972			putative mass-match	0.673993	10.4183	redundant
C18n_QI622	C18-neg	0.65	145.097			putative mass-match	1	17.1538	primary
C18n_QI937	C18-neg	0.65	168.981			putative mass-match	0.787546	10.327	primary
C18n_QI954	C18-neg	0.65	170.001			putative mass-match	0.661172	9.987	primary
C18n_QI961	C18-neg	0.65	171.006			putative mass-match	0.836996	9.54578	primary
C18n_QI991	C18-neg	0.65	173.103			putative mass-match	1	14.747	primary
C18n_QI1016	C18-neg	0.65	176.986			putative mass-match	0.489011	10.8617	primary
C18n_QI1069	C18-neg	0.65	180.087			putative mass-match	0.67033	9.96387	primary
C18n_QI1116	C18-neg	0.65	183.124			unknown	0.956044	13.9936	primary
C18n_QI1616	C18-neg	0.65	213.085			putative mass-match	0.998168	14.6787	primary
C18n_QI1678	C18-neg	0.65	216.135			putative mass-match	0.978022	13.1403	primary
C18n_QI1747	C18-neg	0.65	222.049			putative mass-match	0.749084	10.9244	primary
C18n_QI1832	C18-neg	0.65	225.099			putative mass-match	0.996337	14.1019	primary
C18n_QI1922	C18-neg	0.65	229.13			unknown	0.954212	12.4696	primary
C18n_QI1969	C18-neg	0.65	231.099			putative mass-match	0.998168	16.4515	primary
C18n_QI2110	C18-neg	0.65	239.115			putative mass-match	0.943223	12.5153	primary
C18n_QI2141	C18-neg	0.65	241.002			putative mass-match	0.543956	11.5413	primary
C18n_QI2142	C18-neg	0.65	241.012			putative mass-match	0.776557	11.3221	primary
C18n_QI2195	C18-neg	0.65	242.151			putative mass-match	0.734432	10.6187	primary
C18n_QI2198	C18-neg	0.65	242.94			putative mass-match	0.974359	15.8498	redundant
C18n_QI2274	C18-neg	0.65	244.167			putative mass-match	0.990842	14.4954	primary
C18n_QI2323	C18-neg	0.65	246.146			putative mass-match	0.877289	11.6449	redundant
C18n_QI2392	C18-neg	0.65	249.146			unknown	0.606227	9.6825	primary
C18n_QI2471	C18-neg	0.65	253.131			putative mass-match	0.974359	13.319	primary
C18n_QI2527	C18-neg	0.65	255.11			putative mass-match	0.868132	11.5387	primary
C18n_QI2579	C18-neg	0.65	256.956			putative mass-match	0.93956	13.4298	redundant
C18n_QI2668	C18-neg	0.65	259.141			putative mass-match	0.855311	11.8717	primary
C18n_QI2715	C18-neg	0.65	261.11			putative mass-match	0.974359	13.3557	primary
C18n_QI2973	C18-neg	0.65	270.892			putative mass-match	0.465201	10.7597	primary
C18n_QI2998	C18-neg	0.65	271.142			putative mass-match	0.569597	11.0455	primary
C18n_QI3049	C18-neg	0.65	272.173			putative mass-match	0.919414	11.6768	primary
C18n_QI3082	C18-neg	0.65	273.157			putative mass-match	0.921245	12.4852	primary
C18n_QI3139	C18-neg	0.65	275.125			putative mass-match	0.992674	15.1074	primary
C18n_QI3385	C18-neg	0.65	284.125			putative mass-match	0.952381	12.4883	primary
C18n_QI3471	C18-neg	0.65	287.04			putative mass-match	0.613553	11.2444	redundant
C18n_QI3492	C18-neg	0.65	287.125			putative mass-match	0.989011	14.6501	primary
C18n_QI3524	C18-neg	0.65	288.058			putative mass-match	0.714286	11.024	primary
C18n_QI3565	C18-neg	0.65	289.115			putative mass-match	0.741758	11.0007	primary
C18n_QI3570	C18-neg	0.65	289.141			putative mass-match	0.974359	13.7866	primary
C18n_QI3694	C18-neg	0.65	294.954			unknown	0.932234	13.4415	redundant
C18n_QI3941	C18-neg	0.65	303.12			putative mass-match	0.994505	16.4543	primary
C18n_QI3995	C18-neg	0.65	305.136			putative mass-match	0.996337	15.5551	primary
C18n_QI4052	C18-neg	0.65	307.151			putative mass-match	0.979853	14.868	primary
C18n_QI4098	C18-neg	0.65	308.97			putative mass-match	0.807692	12.0863	redundant
C18n_QI4161	C18-neg	0.65	310.928			putative mass-match	0.937729	14.89	redundant
C18n_QI4347	C18-neg	0.65	315.205			unknown	0.864469	11.6258	primary
C18n_QI4364	C18-neg	0.65	316.041			putative mass-match	0.694139	11.1056	primary
C18n_QI4404	C18-neg	0.65	317.055			putative mass-match	0.908425	11.8619	primary
C18n_QI4427	C18-neg	0.65	317.147			putative mass-match	0.996337	16.0267	primary
C18n_QI4463	C18-neg	0.65	319.115			putative mass-match	0.952381	12.4256	primary
C18n_QI4527	C18-neg	0.65	321.131			putative mass-match	0.989011	15.2548	primary
C18n_QI4626	C18-neg	0.65	324.131			putative mass-match	0.901099	11.7384	primary
C18n_QI4687	C18-neg	0.65	326.902			unknown	0.924908	15.4905	redundant
C18n_QI4863	C18-neg	0.65	331.236			putative mass-match	0.835165	14.4039	primary
C18n_QI4891	C18-neg	0.65	333.06			putative mass-match	0.695971	11.0134	primary
C18n_QI5111	C18-neg	0.65	340.125			putative mass-match	0.908425	12.311	primary
C18n_QI5243	C18-neg	0.65	343.995			unknown	0.459707	11.5692	primary
C18n_QI5310	C18-neg	0.65	345.252			putative mass-match	0.481685	11.0766	primary
C18n_QI5395	C18-neg	0.65	349.162			putative mass-match	0.822344	11.8534	primary
C18n_QI5444	C18-neg	0.65	351.058			putative mass-match	0.74359	11.5807	primary
C18n_QI5491	C18-neg	0.65	352.126			putative mass-match	0.961538	13.6837	primary
C18n_QI5555	C18-neg	0.65	354.994			putative mass-match	0.598901	12.2674	redundant
C18n_QI5561	C18-neg	0.65	355.089			putative mass-match	0.946886	13.0023	primary
C18n_QI6327	C18-neg	0.65	378.916			unknown	0.893773	14.0421	redundant
C18n_QI6677	C18-neg	0.65	389.169			putative mass-match	0.827839	11.3969	primary
C18n_QI6801	C18-neg	0.65	392.931			unknown	0.771062	12.8545	redundant
C18n_QI6870	C18-neg	0.65	394.889			unknown	0.92674	15.4516	primary
C18n_QI7304	C18-neg	0.65	408.905			unknown	0.879121	13.9632	redundant
C18n_QI7376	C18-neg	0.65	411.028			unknown	0.842491	11.9541	primary
C18n_QI7889	C18-neg	0.65	427.001			putative mass-match	0.785714	12.0898	redundant
C18n_QI8696	C18-neg	0.65	453.005			putative mass-match	0.432234	11.9604	primary
C18n_QI8830	C18-neg	0.65	457.121			putative mass-match	0.70696	11.9197	primary
C18n_QI9877	C18-neg	0.65	489.233			putative mass-match	0.959707	15.2096	redundant
C18n_QI11191	C18-neg	0.65	535.239			putative mass-match	0.92674	15.6456	primary
C18n_QI11793	C18-neg	0.65	561.168			unknown	0.397436	11.9636	primary
C18n_QI12719	C18-neg	0.65	619.174			unknown	0.434066	12.3595	primary
C18n_QI13159	C18-neg	0.65	665.216			putative mass-match	0.882784	13.7863	primary
C18n_QI13174	C18-neg	0.65	667.231			unknown	0.309524	12.6213	primary
C18n_QI13415	C18-neg	0.65	711.221			putative mass-match	0.708791	13.3385	redundant
C18n_QI109	C18-neg	0.66	78.9576			unknown	0.996337	14.5917	primary
C18n_QI246	C18-neg	0.66	112.984			unknown	1	16.7589	primary
C18n_QI472	C18-neg	0.66	132.029			putative mass-match	1	17.0115	primary
C18n_QI557	C18-neg	0.66	138.055			putative mass-match	0.957875	10.7095	primary
C18n_QI766	C18-neg	0.66	154.011			unknown	0.800366	10.2485	primary
C18n_QI770	C18-neg	0.66	154.061			putative mass-match	1	15.5756	primary
C18n_QI837	C18-neg	0.66	161.056			putative mass-match	0.630037	9.76199	redundant
C18n_QI881	C18-neg	0.66	164.956			putative mass-match	0.745421	12.9348	primary
C18n_QI924	C18-neg	0.66	167.082			putative mass-match	0.961538	12.4629	primary
C18n_QI936	C18-neg	0.66	168.077			putative mass-match	0.915751	11.4656	primary
C18n_QI969	C18-neg	0.66	171.077			putative mass-match	0.996337	14.714	primary
C18n_QI1071	C18-neg	0.66	180.93			putative mass-match	0.789377	13.3544	primary
C18n_QI1104	C18-neg	0.66	182.996			putative mass-match	0.576923	9.40029	primary
C18n_QI1282	C18-neg	0.66	190.071			putative mass-match	0.957875	11.3801	primary
C18n_QI1285	C18-neg	0.66	191.019			putative mass-match	0.738095	10.167	primary
C18n_QI1303	C18-neg	0.66	193.035			putative mass-match	0.978022	13.0307	primary
C18n_QI1313	C18-neg	0.66	193.06			putative mass-match	0.305861	10.9301	primary
C18n_QI1390	C18-neg	0.66	199.028			putative mass-match	0.917582	12.1645	primary
C18n_QI1420	C18-neg	0.66	200.005			putative mass-match	0.877289	11.755	primary
C18n_QI1454	C18-neg	0.66	202.036			putative mass-match	0.485348	9.05146	primary
C18n_QI1459	C18-neg	0.66	202.082			putative mass-match	0.93956	12.3122	primary
C18n_QI1577	C18-neg	0.66	210.017			putative mass-match	0.628205	10.7287	primary
C18n_QI1634	C18-neg	0.66	214.02			putative mass-match	0.970696	13.553	primary
C18n_QI1635	C18-neg	0.66	214.033			putative mass-match	0.998168	15.3994	primary
C18n_QI1647	C18-neg	0.66	215.044			unknown	0.593407	10.0257	primary
C18n_QI1702	C18-neg	0.66	218.078			putative mass-match	0.694139	10.0717	primary
C18n_QI1758	C18-neg	0.66	222.992			putative mass-match	0.540293	10.9152	primary
C18n_QI1788	C18-neg	0.66	224.077			putative mass-match	0.404762	9.20443	primary
C18n_QI1800	C18-neg	0.66	225.007			putative mass-match	0.877289	14.4798	primary
C18n_QI1862	C18-neg	0.66	227.023			putative mass-match	0.979853	16.0337	primary
C18n_QI1901	C18-neg	0.66	229.06			unknown	0.992674	14.2401	primary
C18n_QI1994	C18-neg	0.66	232.094			putative mass-match	0.948718	12.8973	primary
C18n_QI2039	C18-neg	0.66	236.015			putative mass-match	0.697802	11.5247	primary
C18n_QI2081	C18-neg	0.66	237.974			unknown	0.92674	11.9345	primary
C18n_QI2154	C18-neg	0.66	241.092			putative mass-match	0.998168	13.7427	primary
C18n_QI2217	C18-neg	0.66	243.018			putative mass-match	0.970696	15.584	primary
C18n_QI2297	C18-neg	0.66	245.125			putative mass-match	0.945055	12.442	primary
C18n_QI2321	C18-neg	0.66	246.11			putative mass-match	0.992674	13.3192	primary
C18n_QI2378	C18-neg	0.66	248.96			unknown	0.663004	13.055	primary
C18n_QI2407	C18-neg	0.66	250.093			putative mass-match	0.996337	13.8914	primary
C18n_QI2437	C18-neg	0.66	251.989			unknown	0.987179	14.0635	primary
C18n_QI2453	C18-neg	0.66	253.057			putative mass-match	0.807692	10.9486	primary
C18n_QI2480	C18-neg	0.66	253.948			unknown	0.912088	12.9764	primary
C18n_QI2598	C18-neg	0.66	257.115			putative mass-match	0.994505	14.3806	primary
C18n_QI2654	C18-neg	0.66	259.044			putative mass-match	0.666667	11.3579	primary
C18n_QI2703	C18-neg	0.66	261.062			putative mass-match	0.967033	13.0393	primary
C18n_QI2799	C18-neg	0.66	264.073			putative mass-match	0.813187	11.605	primary
C18n_QI2816	C18-neg	0.66	264.935			putative mass-match	0.946886	14.4844	redundant
C18n_QI3112	C18-neg	0.66	274.105			putative mass-match	0.978022	14.241	primary
C18n_QI3168	C18-neg	0.66	276.109			putative mass-match	0.92674	12.9395	primary
C18n_QI3317	C18-neg	0.66	282.009			putative mass-match	0.445055	10.4926	primary
C18n_QI3465	C18-neg	0.66	286.875			unknown	0.714286	12.9868	primary
C18n_QI3594	C18-neg	0.66	290.089			putative mass-match	0.998168	17.7125	primary
C18n_QI3613	C18-neg	0.66	291.12			putative mass-match	0.923077	12.3871	primary
C18n_QI3646	C18-neg	0.66	293.1			putative mass-match	0.769231	10.046	primary
C18n_QI3699	C18-neg	0.66	295.068			putative mass-match	0.708791	11.2566	primary
C18n_QI3788	C18-neg	0.66	297.983			unknown	0.717949	12.0593	primary
C18n_QI3823	C18-neg	0.66	299.137			putative mass-match	0.979853	13.2796	primary
C18n_QI3928	C18-neg	0.66	302.839			unknown	0.807692	11.2735	primary
C18n_QI4081	C18-neg	0.66	308.099			putative mass-match	0.998168	14.4117	primary
C18n_QI4312	C18-neg	0.66	315.04			putative mass-match	0.485348	10.2981	primary
C18n_QI4369	C18-neg	0.66	316.115			putative mass-match	0.868132	11.3085	primary
C18n_QI4451	C18-neg	0.66	318.131			putative mass-match	0.979853	13.5577	primary
C18n_QI4509	C18-neg	0.66	319.977			putative mass-match	0.554945	11.3417	primary
C18n_QI4524	C18-neg	0.66	321.084			putative mass-match	0.945055	12.4305	primary
C18n_QI4558	C18-neg	0.66	322.115			putative mass-match	0.990842	14.2565	primary
C18n_QI4782	C18-neg	0.66	329.135			putative mass-match	0.741758	10.2116	primary
C18n_QI4848	C18-neg	0.66	331.126			putative mass-match	0.619048	10.0785	primary
C18n_QI4887	C18-neg	0.66	332.922			putative mass-match	0.644689	13.5931	redundant
C18n_QI4895	C18-neg	0.66	333.096			putative mass-match	0.844322	12.7866	primary
C18n_QI4954	C18-neg	0.66	335.147			putative mass-match	0.906593	11.5012	primary
C18n_QI5124	C18-neg	0.66	340.918			unknown	0.846154	13.2935	redundant
C18n_QI5213	C18-neg	0.66	343.125			putative mass-match	0.996337	14.0599	primary
C18n_QI5277	C18-neg	0.66	345.131			putative mass-match	0.75641	9.39086	primary
C18n_QI5321	C18-neg	0.66	347.1			putative mass-match	0.727106	11.1807	primary
C18n_QI5378	C18-neg	0.66	348.896			putative mass-match	0.877289	14.2933	primary
C18n_QI5454	C18-neg	0.66	351.087			putative mass-match	0.796703	11.5686	primary
C18n_QI5627	C18-neg	0.66	357.105			putative mass-match	0.90293	12.2663	primary
C18n_QI5662	C18-neg	0.66	358.076			putative mass-match	0.569597	10.288	primary
C18n_QI5920	C18-neg	0.66	367.082			putative mass-match	0.835165	14.9087	primary
C18n_QI6325	C18-neg	0.66	378.885			unknown	0.70696	12.6371	redundant
C18n_QI6447	C18-neg	0.66	383.121			putative mass-match	0.901099	11.8874	primary
C18n_QI6513	C18-neg	0.66	385.136			putative mass-match	0.74359	11.2611	primary
C18n_QI6586	C18-neg	0.66	387.061			putative mass-match	0.849817	11.8045	redundant
C18n_QI6674	C18-neg	0.66	389.13			putative mass-match	0.738095	11.6548	primary
C18n_QI6997	C18-neg	0.66	399.115			putative mass-match	0.946886	13.0269	primary
C18n_QI7375	C18-neg	0.66	410.863			putative mass-match	0.888278	15.6867	primary
C18n_QI7716	C18-neg	0.66	419.913			unknown	0.802198	12.0149	redundant
C18n_QI8081	C18-neg	0.66	432.857			unknown	0.789377	13.7654	redundant
C18n_QI8773	C18-neg	0.66	455.103			putative mass-match	0.675824	12.4442	primary
C18n_QI8943	C18-neg	0.66	461.152			putative mass-match	0.789377	12.335	primary
C18n_QI10278	C18-neg	0.66	503.163			putative mass-match	0.994505	15.5335	redundant
C18n_QI10356	C18-neg	0.66	505.179			putative mass-match	0.490842	11.333	primary
C18n_QI10684	C18-neg	0.66	516.818			unknown	0.78022	14.3065	redundant
C18n_QI11098	C18-neg	0.66	531.158			putative mass-match	0.752747	12.8287	primary
C18n_QI11530	C18-neg	0.66	549.168			putative mass-match	0.983516	16.6258	primary
C18n_QI12867	C18-neg	0.66	633.13			putative mass-match	0.844322	14.3808	redundant
C18n_QI183	C18-neg	0.67	102.956			unknown	0.882784	12.6116	primary
C18n_QI339	C18-neg	0.67	118.93			putative mass-match	0.946886	13.3136	primary
C18n_QI432	C18-neg	0.67	128.958			putative mass-match	1	17.0274	primary
C18n_QI455	C18-neg	0.67	130.957			unknown	0.965201	13.0869	redundant
C18n_QI580	C18-neg	0.67	142.011			unknown	0.708791	9.91333	primary
C18n_QI661	C18-neg	0.67	147.066			putative mass-match	0.96337	12.9217	primary
C18n_QI665	C18-neg	0.67	148.049			unknown	0.836996	10.6353	primary
C18n_QI676	C18-neg	0.67	148.949			unknown	0.760073	11.8337	primary
C18n_QI779	C18-neg	0.67	156.027			unknown	0.983516	12.82	primary
C18n_QI928	C18-neg	0.67	168.027			putative mass-match	0.989011	14.0664	primary
C18n_QI952	C18-neg	0.67	169.985			putative mass-match	0.758242	10.7389	redundant
C18n_QI974	C18-neg	0.67	172.022			putative mass-match	0.901099	11.4343	primary
C18n_QI1022	C18-neg	0.67	178.014			unknown	0.324176	12.1764	primary
C18n_QI1076	C18-neg	0.67	180.972			unknown	0.869963	12.8555	redundant
C18n_QI1113	C18-neg	0.67	183.077			putative mass-match	0.827839	10.7552	primary
C18n_QI1124	C18-neg	0.67	184.001			putative mass-match	0.979853	14.7429	redundant
C18n_QI1218	C18-neg	0.67	187.996			putative mass-match	0.835165	11.8344	primary
C18n_QI1363	C18-neg	0.67	196.946			unknown	0.946886	13.9133	redundant
C18n_QI1422	C18-neg	0.67	200.041			putative mass-match	0.981685	12.9409	primary
C18n_QI1453	C18-neg	0.67	202.02			unknown	0.875458	12.3388	primary
C18n_QI1463	C18-neg	0.67	202.119			putative mass-match	0.893773	10.7793	primary
C18n_QI1465	C18-neg	0.67	202.892			unknown	0.569597	10.9082	redundant
C18n_QI1493	C18-neg	0.67	204.076			putative mass-match	0.987179	15.5828	primary
C18n_QI1500	C18-neg	0.67	205.083			putative mass-match	0.945055	12.0766	redundant
C18n_QI1607	C18-neg	0.67	212.921			unknown	0.875458	13.3571	redundant
C18n_QI1613	C18-neg	0.67	213.049			putative mass-match	0.761905	10.7865	primary
C18n_QI1718	C18-neg	0.67	219.098			putative mass-match	0.981685	13.2839	primary
C18n_QI1879	C18-neg	0.67	227.115			putative mass-match	0.989011	14.2198	primary
C18n_QI1935	C18-neg	0.67	230.007			putative mass-match	0.864469	11.8308	redundant
C18n_QI2012	C18-neg	0.67	233.086			putative mass-match	0.970696	13.843	primary
C18n_QI2187	C18-neg	0.67	242.034			putative mass-match	0.895604	11.4583	primary
C18n_QI2449	C18-neg	0.67	252.099			putative mass-match	0.987179	14.642	primary
C18n_QI2501	C18-neg	0.67	254.905			putative mass-match	0.489011	11.5661	redundant
C18n_QI2700	C18-neg	0.67	261.029			putative mass-match	0.668498	11.6788	primary
C18n_QI2772	C18-neg	0.67	263.097			putative mass-match	1	15.9308	primary
C18n_QI2858	C18-neg	0.67	267.025			putative mass-match	0.454212	10.3201	primary
C18n_QI2895	C18-neg	0.67	267.963			putative mass-match	0.96337	14.9473	primary
C18n_QI2961	C18-neg	0.67	270.06			putative mass-match	0.901099	10.9726	primary
C18n_QI2972	C18-neg	0.67	270.88			unknown	0.725275	12.7053	redundant
C18n_QI3121	C18-neg	0.67	275.018			putative mass-match	0.333333	12.0797	primary
C18n_QI3224	C18-neg	0.67	279.073			putative mass-match	0.802198	11.2015	primary
C18n_QI3273	C18-neg	0.67	280.909			unknown	0.987179	15.8756	primary
C18n_QI3444	C18-neg	0.67	286.034			putative mass-match	0.650183	12.4608	primary
C18n_QI3544	C18-neg	0.67	288.851			unknown	0.677656	12.5332	redundant
C18n_QI3561	C18-neg	0.67	289.094			putative mass-match	0.749084	12.0027	primary
C18n_QI3754	C18-neg	0.67	296.883			unknown	0.961538	15.6394	redundant
C18n_QI4673	C18-neg	0.67	325.922			putative mass-match	0.399267	10.8743	primary
C18n_QI4986	C18-neg	0.67	335.951			unknown	0.901099	12.3112	primary
C18n_QI5140	C18-neg	0.67	341.109			putative mass-match	1	18.1115	primary
C18n_QI5179	C18-neg	0.67	341.896			unknown	0.498168	11.6436	primary
C18n_QI5259	C18-neg	0.67	344.813			unknown	0.39011	12.0632	primary
C18n_QI5319	C18-neg	0.67	346.81			unknown	0.364469	11.5817	redundant
C18n_QI5330	C18-neg	0.67	347.147			putative mass-match	0.826007	10.802	primary
C18n_QI5487	C18-neg	0.67	351.925			unknown	0.774725	12.8255	primary
C18n_QI5552	C18-neg	0.67	354.842			putative mass-match	0.681319	12.6262	primary
C18n_QI5618	C18-neg	0.67	356.839			putative mass-match	0.534799	11.789	redundant
C18n_QI5688	C18-neg	0.67	359.12			putative mass-match	0.910256	13.2387	primary
C18n_QI5866	C18-neg	0.67	364.87			unknown	0.945055	15.1967	primary
C18n_QI6049	C18-neg	0.67	370.816			putative mass-match	0.666667	12.7879	redundant
C18n_QI6376	C18-neg	0.67	380.844			unknown	0.886447	14.8535	redundant
C18n_QI6593	C18-neg	0.67	387.115			putative mass-match	1	16.5421	redundant
C18n_QI7173	C18-neg	0.67	403.938			unknown	0.472527	11.0992	redundant
C18n_QI7523	C18-neg	0.67	415.147			putative mass-match	0.97619	13.53	primary
C18n_QI7836	C18-neg	0.67	425.071			putative mass-match	0.89011	12.9212	primary
C18n_QI8188	C18-neg	0.67	435.886			unknown	0.688645	12.7028	redundant
C18n_QI8561	C18-neg	0.67	448.831			unknown	0.838828	13.8834	redundant
C18n_QI8941	C18-neg	0.67	461.048			putative mass-match	0.562271	12.3069	primary
C18n_QI9274	C18-neg	0.67	471.076			putative mass-match	0.935897	14.9898	primary
C18n_QI9722	C18-neg	0.67	485.152			putative mass-match	0.910256	14.2114	primary
C18n_QI10936	C18-neg	0.67	525.21			putative mass-match	0.730769	13.7524	primary
C18n_QI11148	C18-neg	0.67	532.791			unknown	0.774725	14.0556	redundant
C18n_QI96	C18-neg	0.68	74.0233			unknown	1	11.3148	redundant
C18n_QI123	C18-neg	0.68	88.0389			unknown	1	15.4524	redundant
C18n_QI132	C18-neg	0.68	92.9266			unknown	0.622711	11.9075	primary
C18n_QI139	C18-neg	0.68	94.9236			unknown	0.575092	11.3302	redundant
C18n_QI191	C18-neg	0.68	104.953			unknown	0.732601	11.3817	redundant
C18n_QI208	C18-neg	0.68	107.06			unknown	0.796703	9.4006	primary
C18n_QI218	C18-neg	0.68	108.901			unknown	0.811355	12.4462	primary
C18n_QI236	C18-neg	0.68	110.898			unknown	0.728938	11.6304	redundant
C18n_QI351	C18-neg	0.68	120.927			unknown	0.826007	11.7134	redundant
C18n_QI469	C18-neg	0.68	131.082			putative mass-match	1	16.3341	redundant
C18n_QI775	C18-neg	0.68	155.082			putative mass-match	0.738095	9.35384	primary
C18n_QI801	C18-neg	0.68	157.985			unknown	0.518315	9.63867	primary
C18n_QI844	C18-neg	0.68	161.972			unknown	0.57326	10.3717	primary
C18n_QI955	C18-neg	0.68	170.042			unknown	0.954212	10.3634	primary
C18n_QI1182	C18-neg	0.68	186.037			unknown	0.996337	13.3246	primary
C18n_QI1291	C18-neg	0.68	191.983			unknown	0.543956	10.2492	primary
C18n_QI1292	C18-neg	0.68	191.994			unknown	0.642857	11.7959	primary
C18n_QI1377	C18-neg	0.68	197.093			putative mass-match	0.950549	12.2521	primary
C18n_QI1451	C18-neg	0.68	202.012			putative mass-match	0.913919	12.1531	primary
C18n_QI1526	C18-neg	0.68	207.038			unknown	0.608059	10.7401	primary
C18n_QI1541	C18-neg	0.68	207.968			putative mass-match	0.578755	12.9698	primary
C18n_QI1759	C18-neg	0.68	223.012			putative mass-match	0.822344	11.4569	primary
C18n_QI1825	C18-neg	0.68	225.061			putative mass-match	0.994505	13.902	primary
C18n_QI1920	C18-neg	0.68	229.119			putative mass-match	0.998168	14.6228	primary
C18n_QI2053	C18-neg	0.68	236.104			putative mass-match	0.935897	13.1157	primary
C18n_QI2184	C18-neg	0.68	241.96			unknown	0.732601	12.2923	primary
C18n_QI2266	C18-neg	0.68	243.919			unknown	0.490842	10.5779	primary
C18n_QI2634	C18-neg	0.68	257.935			unknown	0.81685	13.2212	primary
C18n_QI2689	C18-neg	0.68	259.932			putative mass-match	0.664835	11.6498	redundant
C18n_QI2696	C18-neg	0.68	260.851			unknown	0.395604	11.5458	redundant
C18n_QI2996	C18-neg	0.68	271.131			putative mass-match	0.851648	12.0023	primary
C18n_QI3041	C18-neg	0.68	272.114			putative mass-match	0.736264	12.0097	primary
C18n_QI3220	C18-neg	0.68	278.822			unknown	0.468864	11.5225	redundant
C18n_QI3229	C18-neg	0.68	279.109			putative mass-match	0.827839	11.9449	primary
C18n_QI3292	C18-neg	0.68	281.109			unknown	0.930403	10.3476	primary
C18n_QI3459	C18-neg	0.68	286.189			putative mass-match	0.943223	12.975	primary
C18n_QI3464	C18-neg	0.68	286.854			putative mass-match	0.763736	13.1743	primary
C18n_QI3875	C18-neg	0.68	301.093			putative mass-match	0.921245	12.5932	primary
C18n_QI4022	C18-neg	0.68	306.12			putative mass-match	0.937729	12.846	primary
C18n_QI4044	C18-neg	0.68	307.123			putative mass-match	0.948718	11.3851	primary
C18n_QI5063	C18-neg	0.68	338.867			unknown	0.445055	11.8735	primary
C18n_QI5186	C18-neg	0.68	342.142			putative mass-match	0.79304	11.662	primary
C18n_QI5391	C18-neg	0.68	349.126			putative mass-match	0.968864	13.9272	primary
C18n_QI8698	C18-neg	0.68	453.066			putative mass-match	0.82967	13.336	primary
C18n_QI11047	C18-neg	0.68	529.118			putative mass-match	0.695971	13.1029	primary
C18n_QI93	C18-neg	0.69	71.0124			unknown	1	11.3133	primary
C18n_QI136	C18-neg	0.69	93.0444			unknown	0.79304	10.2956	redundant
C18n_QI148	C18-neg	0.69	95.0601			unknown	0.725275	10.4505	redundant
C18n_QI162	C18-neg	0.69	97.0282			putative mass-match	0.952381	9.24875	primary
C18n_QI175	C18-neg	0.69	100.039			putative mass-match	0.943223	10.0229	primary
C18n_QI178	C18-neg	0.69	101.023			putative mass-match	1	14.3217	primary
C18n_QI182	C18-neg	0.69	102.055			putative mass-match	1	15.0083	primary
C18n_QI190	C18-neg	0.69	104.034			putative mass-match	1	13.939	primary
C18n_QI235	C18-neg	0.69	110.071			unknown	0.851648	12.0181	redundant
C18n_QI244	C18-neg	0.69	112.05			unknown	0.919414	11.1456	primary
C18n_QI248	C18-neg	0.69	113.023			putative mass-match	1	14.9761	primary
C18n_QI250	C18-neg	0.69	114.055			putative mass-match	1	14.0427	primary
C18n_QI335	C18-neg	0.69	118.05			putative mass-match	1	15.4399	primary
C18n_QI342	C18-neg	0.69	119.034			putative mass-match	1	14.7643	primary
C18n_QI346	C18-neg	0.69	119.053			putative mass-match	0.701465	9.76488	primary
C18n_QI360	C18-neg	0.69	121.04			putative mass-match	0.639194	10.138	redundant
C18n_QI394	C18-neg	0.69	124.006			putative mass-match	0.989011	16.2168	primary
C18n_QI426	C18-neg	0.69	127.05			putative mass-match	0.959707	10.9216	primary
C18n_QI465	C18-neg	0.69	131.045			putative mass-match	0.908425	11.0361	primary
C18n_QI476	C18-neg	0.69	132.065			putative mass-match	0.998168	13.0886	primary
C18n_QI536	C18-neg	0.69	137.035			putative mass-match	0.972527	13.4413	primary
C18n_QI568	C18-neg	0.69	139.039			putative mass-match	0.915751	11.023	primary
C18n_QI569	C18-neg	0.69	139.05			putative mass-match	0.996337	15.5079	primary
C18n_QI588	C18-neg	0.69	143.034			putative mass-match	1	13.7196	redundant
C18n_QI620	C18-neg	0.69	145.061			putative mass-match	0.998168	15.2095	primary
C18n_QI727	C18-neg	0.69	151.05			putative mass-match	0.789377	9.95848	primary
C18n_QI750	C18-neg	0.69	152.071			putative mass-match	0.805861	9.77621	primary
C18n_QI751	C18-neg	0.69	152.082			putative mass-match	0.915751	13.8562	primary
C18n_QI763	C18-neg	0.69	153.066			putative mass-match	0.840659	10.0475	primary
C18n_QI768	C18-neg	0.69	154.05			putative mass-match	0.928571	10.8838	primary
C18n_QI781	C18-neg	0.69	156.077			putative mass-match	0.827839	10.0957	primary
C18n_QI819	C18-neg	0.69	159.077			putative mass-match	1	15.6133	primary
C18n_QI854	C18-neg	0.69	162.076			putative mass-match	0.875458	11.0304	primary
C18n_QI911	C18-neg	0.69	166.098			unknown	0.771062	12.3673	primary
C18n_QI935	C18-neg	0.69	168.066			putative mass-match	0.985348	12.7493	primary
C18n_QI950	C18-neg	0.69	169.061			putative mass-match	0.972527	12.7342	primary
C18n_QI985	C18-neg	0.69	173.064			putative mass-match	0.778388	11.2262	primary
C18n_QI998	C18-neg	0.69	174.088			putative mass-match	1	16.3015	primary
C18n_QI1036	C18-neg	0.69	178.086			putative mass-match	0.70696	10.606	primary
C18n_QI82	C18-neg	0.69	179.055			putative mass-match	1	17.7043	primary
C18n_QI1090	C18-neg	0.69	181.071			putative mass-match	1	14.2233	primary
C18n_QI1152	C18-neg	0.69	184.108			putative mass-match	0.857143	12.1667	primary
C18n_QI1155	C18-neg	0.69	185.021			putative mass-match	0.844322	11.5687	primary
C18n_QI1167	C18-neg	0.69	185.092			putative mass-match	0.996337	13.9988	primary
C18n_QI1277	C18-neg	0.69	190.004			unknown	0.798535	12.2717	primary
C18n_QI1382	C18-neg	0.69	197.939			unknown	0.481685	12.4691	primary
C18n_QI1421	C18-neg	0.69	200.032			putative mass-match	0.855311	12.7821	primary
C18n_QI1424	C18-neg	0.69	200.092			putative mass-match	0.838828	11.5094	primary
C18n_QI1512	C18-neg	0.69	206.067			putative mass-match	0.787546	10.4813	primary
C18n_QI1562	C18-neg	0.69	209.066			putative mass-match	1	15.1223	primary
C18n_QI1592	C18-neg	0.69	211.082			putative mass-match	0.937729	12.2871	primary
C18n_QI1594	C18-neg	0.69	211.108			putative mass-match	0.873626	11.3135	primary
C18n_QI1600	C18-neg	0.69	212.032			putative mass-match	0.785714	11.1613	primary
C18n_QI1605	C18-neg	0.69	212.092			putative mass-match	0.782051	11.0395	primary
C18n_QI1638	C18-neg	0.69	214.083			putative mass-match	0.849817	11.2324	primary
C18n_QI1640	C18-neg	0.69	214.119			unknown	0.78022	11.0263	primary
C18n_QI1650	C18-neg	0.69	215.067			putative mass-match	0.873626	11.6517	primary
C18n_QI1663	C18-neg	0.69	215.103			putative mass-match	1	15.3527	primary
C18n_QI1683	C18-neg	0.69	217.029			putative mass-match	0.978022	13.867	primary
C18n_QI1725	C18-neg	0.69	220.082			putative mass-match	1	15.3728	primary
C18n_QI1753	C18-neg	0.69	222.098			putative mass-match	0.996337	14.2566	primary
C18n_QI1795	C18-neg	0.69	224.093			putative mass-match	0.774725	11.8959	primary
C18n_QI1854	C18-neg	0.69	226.039			putative mass-match	0.90293	13.8013	primary
C18n_QI1870	C18-neg	0.69	227.077			putative mass-match	0.331502	10.122	primary
C18n_QI1897	C18-neg	0.69	228.099			putative mass-match	0.983516	13.3501	primary
C18n_QI1939	C18-neg	0.69	230.052			unknown	0.987179	13.4993	primary
C18n_QI2009	C18-neg	0.69	233.078			putative mass-match	0.908425	12.5593	primary
C18n_QI2016	C18-neg	0.69	233.104			putative mass-match	0.930403	12.189	primary
C18n_QI2023	C18-neg	0.69	234.098			putative mass-match	0.950549	12.3148	primary
C18n_QI2026	C18-neg	0.69	235.039			putative mass-match	0.956044	13.9998	primary
C18n_QI2073	C18-neg	0.69	237.098			putative mass-match	0.723443	12.1582	primary
C18n_QI2101	C18-neg	0.69	239.077			putative mass-match	1	14.56	primary
C18n_QI2192	C18-neg	0.69	242.103			putative mass-match	0.82967	12.2857	primary
C18n_QI2230	C18-neg	0.69	243.099			putative mass-match	0.992674	14.8795	primary
C18n_QI2338	C18-neg	0.69	247.094			putative mass-match	0.912088	12.32	primary
C18n_QI2421	C18-neg	0.69	251.077			putative mass-match	1	17.6988	primary
C18n_QI2462	C18-neg	0.69	253.093			putative mass-match	1	16.1406	primary
C18n_QI2467	C18-neg	0.69	253.119			putative mass-match	0.860806	11.6065	primary
C18n_QI2542	C18-neg	0.69	255.133			putative mass-match	0.727106	11.0695	primary
C18n_QI2573	C18-neg	0.69	256.13			putative mass-match	0.994505	13.7934	primary
C18n_QI2646	C18-neg	0.69	258.183			putative mass-match	0.996337	14.5424	redundant
C18n_QI2850	C18-neg	0.69	266.089			putative mass-match	1	15.4899	primary
C18n_QI2888	C18-neg	0.69	267.147			putative mass-match	0.934066	13.0403	redundant
C18n_QI2904	C18-neg	0.69	268.104			putative mass-match	0.893773	12.1578	primary
C18n_QI3111	C18-neg	0.69	274.094			putative mass-match	0.992674	14.2618	primary
C18n_QI3115	C18-neg	0.69	274.141			putative mass-match	0.994505	14.432	primary
C18n_QI3120	C18-neg	0.69	274.178			putative mass-match	0.90293	13.3318	primary
C18n_QI3264	C18-neg	0.69	280.104			putative mass-match	0.983516	12.5591	primary
C18n_QI3283	C18-neg	0.69	281.088			putative mass-match	1	16.367	primary
C18n_QI3345	C18-neg	0.69	283.104			putative mass-match	0.994505	14.0838	primary
C18n_QI3404	C18-neg	0.69	285.109			putative mass-match	0.996337	14.9267	primary
C18n_QI3453	C18-neg	0.69	286.141			putative mass-match	0.847985	11.7848	primary
C18n_QI3527	C18-neg	0.69	288.11			unknown	0.985348	14.7645	primary
C18n_QI3538	C18-neg	0.69	288.193			putative mass-match	0.531136	12.3081	primary
C18n_QI3758	C18-neg	0.69	297.083			putative mass-match	0.978022	13.6123	primary
C18n_QI3976	C18-neg	0.69	304.104			putative mass-match	0.992674	14.7589	primary
C18n_QI4086	C18-neg	0.69	308.128			putative mass-match	0.849817	10.3952	primary
C18n_QI4174	C18-neg	0.69	311.099			putative mass-match	1	15.5961	primary
C18n_QI4903	C18-neg	0.69	333.131			putative mass-match	0.994505	14.2054	primary
C18n_QI5113	C18-neg	0.69	340.152			putative mass-match	0.880952	12.1077	primary
C18n_QI5569	C18-neg	0.69	355.125			putative mass-match	0.794872	11.4211	primary
C18n_QI5992	C18-neg	0.69	369.104			putative mass-match	0.996337	17.0197	primary
C18n_QI6056	C18-neg	0.69	371.12			putative mass-match	0.959707	13.2689	primary
C18n_QI6925	C18-neg	0.69	397.135			putative mass-match	0.74359	12.2737	primary
C18n_QI7006	C18-neg	0.69	399.151			putative mass-match	0.811355	12.9949	redundant
C18n_QI7939	C18-neg	0.69	428.142			putative mass-match	0.948718	13.86	primary
C18n_QI8067	C18-neg	0.69	432.175			putative mass-match	0.990842	17.9033	primary
C18n_QI8429	C18-neg	0.69	445.157			unknown	0.924908	15.5466	primary
C18n_QI9183	C18-neg	0.69	468.151			putative mass-match	0.959707	17.1206	primary
C18n_QI9502	C18-neg	0.69	478.18			putative mass-match	0.968864	17.427	redundant
C18n_QI9981	C18-neg	0.69	492.197			putative mass-match	0.582418	12.4489	primary
C18n_QI10679	C18-neg	0.69	516.231			unknown	0.271062	13.9021	primary
C18n_QI10810	C18-neg	0.69	521.222			putative mass-match	0.826007	14.0613	primary
C18n_QI11533	C18-neg	0.69	549.254			putative mass-match	0.860806	15.2754	primary
C18n_QI13160	C18-neg	0.69	665.251			putative mass-match	0.490842	13.9733	primary
C18n_QI99	C18-neg	0.7	75.0074			unknown	0.904762	9.54392	primary
C18n_QI117	C18-neg	0.7	85.028			putative mass-match	1	11.1783	primary
C18n_QI279	C18-neg	0.7	115.039			putative mass-match	1	12.6521	primary
C18n_QI293	C18-neg	0.7	116.07			putative mass-match	1	17.6532	primary
C18n_QI370	C18-neg	0.7	122.06			putative mass-match	0.904762	10.4911	primary
C18n_QI393	C18-neg	0.7	123.055			putative mass-match	0.935897	10.6381	primary
C18n_QI407	C18-neg	0.7	125			putative mass-match	1	14.4046	primary
C18n_QI429	C18-neg	0.7	128.034			putative mass-match	1	17.7677	redundant
C18n_QI431	C18-neg	0.7	128.071			putative mass-match	0.957875	13.0211	primary
C18n_QI446	C18-neg	0.7	129.102			putative mass-match	0.815018	10.2876	primary
C18n_QI486	C18-neg	0.7	134.046			putative mass-match	0.996337	16.6151	primary
C18n_QI508	C18-neg	0.7	135.049			putative mass-match	0.873626	11.8906	redundant
C18n_QI593	C18-neg	0.7	143.118			putative mass-match	0.893773	11.2244	redundant
C18n_QI625	C18-neg	0.7	146.045			putative mass-match	1	19.9295	primary
C18n_QI630	C18-neg	0.7	146.081			putative mass-match	0.970696	11.9184	primary
C18n_QI689	C18-neg	0.7	149.044			putative mass-match	1	15.8085	primary
C18n_QI729	C18-neg	0.7	151.06			putative mass-match	0.752747	10.2729	primary
C18n_QI857	C18-neg	0.7	163.039			putative mass-match	0.783883	11.3402	primary
C18n_QI904	C18-neg	0.7	166.017			putative mass-match	0.868132	13.4954	primary
C18n_QI905	C18-neg	0.7	166.036			putative mass-match	0.904762	11.7499	primary
C18n_QI932	C18-neg	0.7	168.042			putative mass-match	0.851648	12.8695	primary
C18n_QI960	C18-neg	0.7	170.996			putative mass-match	0.978022	13.6361	primary
C18n_QI982	C18-neg	0.7	173.056			putative mass-match	0.983516	13.1374	primary
C18n_QI990	C18-neg	0.7	173.092			putative mass-match	1	16.171	primary
C18n_QI994	C18-neg	0.7	174.03			putative mass-match	0.514652	11.224	primary
C18n_QI1035	C18-neg	0.7	178.071			putative mass-match	0.970696	12.4127	primary
C18n_QI1065	C18-neg	0.7	180.066			putative mass-match	1	18.6894	primary
C18n_QI1147	C18-neg	0.7	184.059			putative mass-match	1	12.7759	primary
C18n_QI1150	C18-neg	0.7	184.072			putative mass-match	0.979853	13.9704	primary
C18n_QI1215	C18-neg	0.7	187.108			putative mass-match	1	17.4368	primary
C18n_QI1281	C18-neg	0.7	190.071			putative mass-match	0.981685	12.3963	primary
C18n_QI1314	C18-neg	0.7	193.071			putative mass-match	0.998168	14.6965	primary
C18n_QI1342	C18-neg	0.7	194.996			putative mass-match	0.968864	17.2682	primary
C18n_QI1354	C18-neg	0.7	195.077			putative mass-match	0.954212	12.2711	primary
C18n_QI1357	C18-neg	0.7	196.028			putative mass-match	0.584249	11.4221	primary
C18n_QI1364	C18-neg	0.7	197.012			putative mass-match	0.970696	13.8896	primary
C18n_QI1474	C18-neg	0.7	203.067			putative mass-match	0.992674	13.8397	primary
C18n_QI1480	C18-neg	0.7	203.103			putative mass-match	1	15.8434	primary
C18n_QI1490	C18-neg	0.7	204.051			putative mass-match	0.957875	12.2213	primary
C18n_QI1503	C18-neg	0.7	206.012			putative mass-match	0.60989	12.5891	redundant
C18n_QI1627	C18-neg	0.7	213.124			putative mass-match	0.846154	13.1215	primary
C18n_QI1685	C18-neg	0.7	217.048			putative mass-match	0.79304	11.7513	primary
C18n_QI1698	C18-neg	0.7	217.119			putative mass-match	1	17.6337	primary
C18n_QI1720	C18-neg	0.7	220.022			putative mass-match	0.57326	11.737	primary
C18n_QI1732	C18-neg	0.7	221.066			putative mass-match	1	16.9951	primary
C18n_QI1768	C18-neg	0.7	223.082			putative mass-match	0.970696	13.2963	primary
C18n_QI2033	C18-neg	0.7	235.082			putative mass-match	0.96337	15.0403	primary
C18n_QI2038	C18-neg	0.7	235.996			unknown	0.300366	13.3573	primary
C18n_QI2071	C18-neg	0.7	237.088			putative mass-match	0.957875	12.8905	primary
C18n_QI2108	C18-neg	0.7	239.104			putative mass-match	0.950549	12.9242	primary
C18n_QI2109	C18-neg	0.7	239.114			putative mass-match	0.789377	11.9446	primary
C18n_QI2193	C18-neg	0.7	242.115			putative mass-match	0.948718	12.2331	primary
C18n_QI2280	C18-neg	0.7	245.043			putative mass-match	0.937729	13.2476	primary
C18n_QI2351	C18-neg	0.7	248.054			putative mass-match	0.450549	11.2445	primary
C18n_QI2481	C18-neg	0.7	253.999			putative mass-match	0.626374	12.6432	primary
C18n_QI2640	C18-neg	0.7	258.056			putative mass-match	1	14.1998	primary
C18n_QI2796	C18-neg	0.7	264.028			putative mass-match	0.692308	12.1138	primary
C18n_QI2814	C18-neg	0.7	264.149			putative mass-match	0.531136	11.7992	primary
C18n_QI2870	C18-neg	0.7	267.073			putative mass-match	1	16.8481	primary
C18n_QI2876	C18-neg	0.7	267.099			putative mass-match	0.952381	12.9277	primary
C18n_QI2925	C18-neg	0.7	269.088			putative mass-match	0.990842	13.6652	primary
C18n_QI2980	C18-neg	0.7	271.059			putative mass-match	0.880952	14.0999	primary
C18n_QI3042	C18-neg	0.7	272.125			unknown	0.981685	13.8116	primary
C18n_QI3176	C18-neg	0.7	277.05			putative mass-match	0.877289	12.6017	primary
C18n_QI3213	C18-neg	0.7	278.125			putative mass-match	0.930403	12.8013	primary
C18n_QI3553	C18-neg	0.7	289.07			putative mass-match	0.985348	14.602	primary
C18n_QI3603	C18-neg	0.7	291.067			putative mass-match	0.893773	12.2162	primary
C18n_QI3643	C18-neg	0.7	293.076			putative mass-match	0.181319	10.7307	primary
C18n_QI3645	C18-neg	0.7	293.088			putative mass-match	0.996337	15.9887	primary
C18n_QI3707	C18-neg	0.7	295.103			putative mass-match	0.992674	14.7126	primary
C18n_QI3749	C18-neg	0.7	296.135			putative mass-match	0.875458	12.7061	primary
C18n_QI3796	C18-neg	0.7	298.114			putative mass-match	0.695971	11.361	primary
C18n_QI4029	C18-neg	0.7	307.07			putative mass-match	0.811355	11.7701	primary
C18n_QI4103	C18-neg	0.7	309.083			putative mass-match	0.950549	13.0855	primary
C18n_QI4154	C18-neg	0.7	310.115			putative mass-match	0.74359	11.4773	primary
C18n_QI4181	C18-neg	0.7	311.136			putative mass-match	0.895604	13.4937	primary
C18n_QI4258	C18-neg	0.7	313.141			putative mass-match	0.978022	13.9068	primary
C18n_QI4311	C18-neg	0.7	315.006			putative mass-match	0.217949	14.5237	primary
C18n_QI4572	C18-neg	0.7	323.099			putative mass-match	1	19.3819	primary
C18n_QI4953	C18-neg	0.7	335.146			putative mass-match	0.846154	11.8417	primary
C18n_QI4989	C18-neg	0.7	336.13			putative mass-match	0.985348	14.0025	primary
C18n_QI5016	C18-neg	0.7	337.115			putative mass-match	0.858974	12.0639	primary
C18n_QI5021	C18-neg	0.7	337.162			putative mass-match	0.873626	13.3171	primary
C18n_QI5058	C18-neg	0.7	338.119			putative mass-match	0.860806	10.892	primary
C18n_QI5071	C18-neg	0.7	339.095			putative mass-match	0.996337	16.0576	primary
C18n_QI5080	C18-neg	0.7	339.141			putative mass-match	0.785714	12.2173	primary
C18n_QI5322	C18-neg	0.7	347.111			putative mass-match	0.846154	12.5267	primary
C18n_QI5383	C18-neg	0.7	349.072			putative mass-match	0.952381	14.4281	redundant
C18n_QI5505	C18-neg	0.7	353.11			putative mass-match	0.847985	12.5506	primary
C18n_QI5631	C18-neg	0.7	357.141			putative mass-match	0.844322	12.0212	primary
C18n_QI5681	C18-neg	0.7	359.076			putative mass-match	0.996337	17.5106	primary
C18n_QI5748	C18-neg	0.7	361.073			putative mass-match	0.932234	15.3162	redundant
C18n_QI6250	C18-neg	0.7	377.086			putative mass-match	1	17.6908	primary
C18n_QI6334	C18-neg	0.7	379.083			putative mass-match	0.957875	15.7358	redundant
C18n_QI6336	C18-neg	0.7	379.101			putative mass-match	0.457875	12.6133	primary
C18n_QI6876	C18-neg	0.7	395.12			putative mass-match	0.774725	13.4774	primary
C18n_QI7427	C18-neg	0.7	412.147			putative mass-match	0.90293	13.0159	primary
C18n_QI7655	C18-neg	0.7	418.113			putative mass-match	0.82967	13.0114	primary
C18n_QI8149	C18-neg	0.7	435.128			putative mass-match	0.836996	14.8645	primary
C18n_QI8209	C18-neg	0.7	437.125			putative mass-match	0.791209	13.3266	redundant
C18n_QI8285	C18-neg	0.7	440.178			putative mass-match	0.774725	13.0585	primary
C18n_QI8641	C18-neg	0.7	451.123			putative mass-match	0.622711	12.7848	primary
C18n_QI9248	C18-neg	0.7	470.148			putative mass-match	0.956044	16.2036	redundant
C18n_QI11303	C18-neg	0.7	539.139			putative mass-match	0.919414	15.6037	primary
C18n_QI12220	C18-neg	0.7	585.217			putative mass-match	0.391941	15.6526	primary
C18n_QI13083	C18-neg	0.7	655.222			unknown	0.457875	14.8112	primary
C18n_QI13928	C18-neg	0.7	841.835			unknown	0.00915751	20.4086	primary
C18n_QI202	C18-neg	0.71	107.036			unknown	0.941392	11.7838	redundant
C18n_QI214	C18-neg	0.71	108.044			unknown	1	18.0969	redundant
C18n_QI231	C18-neg	0.71	109.047			unknown	0.584249	13.4686	redundant
C18n_QI708	C18-neg	0.71	150.019			putative mass-match	0.315018	11.3829	primary
C18n_QI732	C18-neg	0.71	151.785			unknown	0.274725	12.9393	redundant
C18n_QI736	C18-neg	0.71	152.034			putative mass-match	0.998168	19.2488	primary
C18n_QI752	C18-neg	0.71	152.286			unknown	0.283883	13.3828	redundant
C18n_QI760	C18-neg	0.71	153.031			putative mass-match	0.884615	12.6481	primary
C18n_QI865	C18-neg	0.71	163.06			putative mass-match	1	15.1283	primary
C18n_QI913	C18-neg	0.71	167.02			putative mass-match	0.996337	15.8333	primary
C18n_QI1365	C18-neg	0.71	197.022			putative mass-match	0.470696	11.8995	primary
C18n_QI1576	C18-neg	0.71	209.993			unknown	0.421245	12.1303	primary
C18n_QI1598	C18-neg	0.71	211.99			unknown	0.272894	10.9863	redundant
C18n_QI1789	C18-neg	0.71	224.079			putative mass-match	0.739927	14.1145	primary
C18n_QI1851	C18-neg	0.71	225.968			unknown	0.287546	14.3436	primary
C18n_QI1892	C18-neg	0.71	227.965			unknown	0.228938	12.4736	redundant
C18n_QI2747	C18-neg	0.71	262.093			putative mass-match	0.970696	13.7122	primary
C18n_QI3222	C18-neg	0.71	279.039			putative mass-match	0.934066	14.6427	primary
C18n_QI3336	C18-neg	0.71	283.069			putative mass-match	0.835165	13.3276	primary
C18n_QI3449	C18-neg	0.71	286.094			putative mass-match	0.989011	16.155	primary
C18n_QI3473	C18-neg	0.71	287.054			putative mass-match	0.985348	15.9137	primary
C18n_QI3891	C18-neg	0.71	301.152			putative mass-match	0.811355	12.7235	primary
C18n_QI3980	C18-neg	0.71	304.152			putative mass-match	0.968864	14.7876	primary
C18n_QI4522	C18-neg	0.71	321.071			putative mass-match	0.591575	10.2803	primary
C18n_QI4566	C18-neg	0.71	323.029			putative mass-match	0.289377	12.5723	primary
C18n_QI4877	C18-neg	0.71	332.099			putative mass-match	0.957875	12.9265	primary
C18n_QI4933	C18-neg	0.71	334.115			putative mass-match	0.642857	10.6272	primary
C18n_QI5007	C18-neg	0.71	337.045			putative mass-match	0.364469	12.6569	primary
C18n_QI5195	C18-neg	0.71	343.034			putative mass-match	0.456044	16.8408	primary
C18n_QI5200	C18-neg	0.71	343.08			putative mass-match	0.752747	13.4178	primary
C18n_QI5431	C18-neg	0.71	350.11			putative mass-match	0.631868	12.106	primary
C18n_QI5802	C18-neg	0.71	362.11			putative mass-match	0.512821	11.4856	primary
C18n_QI6052	C18-neg	0.71	371.065			putative mass-match	0.386447	12.1891	primary
C18n_QI6132	C18-neg	0.71	373.125			putative mass-match	0.875458	12.6116	primary
C18n_QI6180	C18-neg	0.71	374.11			putative mass-match	0.763736	12.437	primary
C18n_QI6199	C18-neg	0.71	375.141			putative mass-match	0.543956	10.6893	primary
C18n_QI6570	C18-neg	0.71	386.11			putative mass-match	0.529304	11.4385	primary
C18n_QI6709	C18-neg	0.71	390.141			putative mass-match	0.459707	10.8504	primary
C18n_QI6784	C18-neg	0.71	392.121			putative mass-match	0.717949	13.1568	primary
C18n_QI6915	C18-neg	0.71	396.105			putative mass-match	0.620879	14.0731	primary
C18n_QI7178	C18-neg	0.71	404.12			putative mass-match	0.785714	13.5731	primary
C18n_QI7228	C18-neg	0.71	406.136			putative mass-match	0.754579	13.1217	primary
C18n_QI7595	C18-neg	0.71	416.12			putative mass-match	0.410256	12.1712	primary
C18n_QI7656	C18-neg	0.71	418.136			putative mass-match	0.666667	11.9076	primary
C18n_QI7767	C18-neg	0.71	422.131			putative mass-match	0.307692	12.853	primary
C18n_QI8133	C18-neg	0.71	434.131			putative mass-match	0.384615	12.5961	primary
C18n_QI8464	C18-neg	0.71	446.131			putative mass-match	0.68315	12.5473	primary
C18n_QI8932	C18-neg	0.71	460.147			putative mass-match	0.512821	13.473	primary
C18n_QI9442	C18-neg	0.71	476.141			putative mass-match	0.538462	15.3639	primary
C18n_QI9498	C18-neg	0.71	478.157			putative mass-match	0.245421	12.3316	primary
C18n_QI10047	C18-neg	0.71	494.152			putative mass-match	0.699634	14.5749	primary
C18n_QI10282	C18-neg	0.71	503.199			putative mass-match	0.549451	15.2929	primary
C18n_QI11621	C18-neg	0.71	552.193			unknown	0.232601	14.5376	primary
C18n_QI435	C18-neg	0.72	129.018			putative mass-match	0.998168	14.652	primary
C18n_QI584	C18-neg	0.72	142.061			putative mass-match	0.673993	13.2581	primary
C18n_QI831	C18-neg	0.72	160.06			putative mass-match	1	16.3274	primary
C18n_QI898	C18-neg	0.72	165.066			putative mass-match	0.919414	11.8147	primary
C18n_QI1063	C18-neg	0.72	180.052			putative mass-match	0.730769	14.5525	primary
C18n_QI1105	C18-neg	0.72	182.997			putative mass-match	0.739927	12.7921	primary
C18n_QI1371	C18-neg	0.72	197.067			putative mass-match	0.946886	16.7063	primary
C18n_QI1666	C18-neg	0.72	215.14			putative mass-match	0.934066	15.549	redundant
C18n_QI2085	C18-neg	0.72	238.072			putative mass-match	0.994505	17.0369	primary
C18n_QI2296	C18-neg	0.72	245.114			putative mass-match	1	16.343	primary
C18n_QI3634	C18-neg	0.72	292.044			unknown	0.637363	10.9948	primary
C18n_QI3638	C18-neg	0.72	292.14			putative mass-match	0.868132	13.4652	primary
C18n_QI3974	C18-neg	0.72	304.069			putative mass-match	0.90293	14.247	primary
C18n_QI4076	C18-neg	0.72	308.018			putative mass-match	0.177656	13.3648	primary
C18n_QI4222	C18-neg	0.72	312.073			putative mass-match	0.92674	15.0127	redundant
C18n_QI4291	C18-neg	0.72	314.089			putative mass-match	0.983516	14.897	primary
C18n_QI5181	C18-neg	0.72	342.024			unknown	0.203297	13.9074	primary
C18n_QI6595	C18-neg	0.72	387.141			putative mass-match	0.815018	14.1399	primary
C18n_QI8878	C18-neg	0.72	458.131			putative mass-match	0.811355	14.676	primary
C18n_QI10001	C18-neg	0.72	493.17			putative mass-match	0.595238	15.3246	primary
C18n_QI11141	C18-neg	0.72	532.167			putative mass-match	0.47619	13.4097	primary
C18n_QI12612	C18-neg	0.72	610.235			unknown	0.108059	15.3262	primary
C18n_QI240	C18-neg	0.73	111.019			putative mass-match	0.937729	15.3721	primary
C18n_QI453	C18-neg	0.73	130.086			putative mass-match	1	18.1965	primary
C18n_QI481	C18-neg	0.73	133.049			putative mass-match	0.967033	15.587	primary
C18n_QI551	C18-neg	0.73	138.055			putative mass-match	0.994505	16.2651	redundant
C18n_QI786	C18-neg	0.73	157.049			putative mass-match	0.989011	14.6408	primary
C18n_QI883	C18-neg	0.73	164.985			putative mass-match	0.714286	13.0569	primary
C18n_QI996	C18-neg	0.73	174.076			putative mass-match	1	16.2515	primary
C18n_QI1021	C18-neg	0.73	177.076			putative mass-match	0.804029	13.0547	primary
C18n_QI1082	C18-neg	0.73	181.036			putative mass-match	0.912088	16.1936	primary
C18n_QI1185	C18-neg	0.73	186.076			putative mass-match	0.998168	16.7557	primary
C18n_QI1226	C18-neg	0.73	188.056			putative mass-match	1	17.9065	primary
C18n_QI1448	C18-neg	0.73	201.124			putative mass-match	0.998168	16.8699	primary
C18n_QI1487	C18-neg	0.73	203.997			unknown	0.787546	14.4684	primary
C18n_QI1494	C18-neg	0.73	204.087			putative mass-match	0.998168	16.317	primary
C18n_QI1855	C18-neg	0.73	226.072			putative mass-match	0.968864	15.8933	primary
C18n_QI1929	C18-neg	0.73	229.155			putative mass-match	0.908425	15.8119	redundant
C18n_QI1973	C18-neg	0.73	231.135			putative mass-match	0.992674	16.7113	redundant
C18n_QI2222	C18-neg	0.73	243.063			putative mass-match	0.994505	16.0433	primary
C18n_QI2643	C18-neg	0.73	258.146			putative mass-match	0.945055	15.8758	primary
C18n_QI3182	C18-neg	0.73	277.093			putative mass-match	0.989011	15.5489	primary
C18n_QI3480	C18-neg	0.73	287.077			putative mass-match	0.996337	15.9982	redundant
C18n_QI3535	C18-neg	0.73	288.157			putative mass-match	0.981685	15.3978	redundant
C18n_QI3560	C18-neg	0.73	289.093			putative mass-match	0.93956	15.4327	primary
C18n_QI3990	C18-neg	0.73	305.088			putative mass-match	0.990842	16.8865	primary
C18n_QI4151	C18-neg	0.73	310.057			putative mass-match	0.877289	14.8742	primary
C18n_QI4452	C18-neg	0.73	318.167			putative mass-match	0.897436	15.0561	primary
C18n_QI4790	C18-neg	0.73	329.183			putative mass-match	0.774725	14.2981	redundant
C18n_QI5625	C18-neg	0.73	357.076			putative mass-match	0.893773	13.7298	primary
C18n_QI11182	C18-neg	0.73	534.183			unknown	0.42674	15.3078	primary
C18n_QI94	C18-neg	0.74	73.028			putative mass-match	0.956044	14.0827	redundant
C18n_QI130	C18-neg	0.74	89.023			putative mass-match	1	16.1845	primary
C18n_QI171	C18-neg	0.74	99.0074			unknown	0.888278	13.735	redundant
C18n_QI174	C18-neg	0.74	99.0438			putative mass-match	0.785714	11.3534	primary
C18n_QI232	C18-neg	0.74	110.023			unknown	0.879121	12.1728	primary
C18n_QI241	C18-neg	0.74	111.044			putative mass-match	0.805861	12.6848	primary
C18n_QI323	C18-neg	0.74	117.018			putative mass-match	1	18.9435	primary
C18n_QI365	C18-neg	0.74	122.023			unknown	0.998168	16.47	primary
C18n_QI386	C18-neg	0.74	123.044			putative mass-match	0.928571	14.4793	primary
C18n_QI449	C18-neg	0.74	130.05			putative mass-match	1	14.4889	primary
C18n_QI487	C18-neg	0.74	134.06			putative mass-match	0.681319	10.8259	primary
C18n_QI565	C18-neg	0.74	139.039			putative mass-match	0.860806	13.8371	primary
C18n_QI573	C18-neg	0.74	140.071			putative mass-match	0.747253	12.2201	primary
C18n_QI582	C18-neg	0.74	142.05			putative mass-match	0.945055	15.0416	primary
C18n_QI631	C18-neg	0.74	146.081			putative mass-match	0.714286	12.1466	primary
C18n_QI650	C18-neg	0.74	147.029			putative mass-match	1	16.8212	primary
C18n_QI767	C18-neg	0.74	154.05			putative mass-match	0.913919	13.373	primary
C18n_QI784	C18-neg	0.74	157.013			putative mass-match	0.965201	15.3419	redundant
C18n_QI808	C18-neg	0.74	159.029			putative mass-match	0.970696	14.8117	primary
C18n_QI815	C18-neg	0.74	159.065			putative mass-match	0.970696	16.7687	primary
C18n_QI835	C18-neg	0.74	161.044			putative mass-match	1	17.5816	primary
C18n_QI848	C18-neg	0.74	162.055			putative mass-match	0.90293	13.1941	primary
C18n_QI871	C18-neg	0.74	164.071			putative mass-match	0.985348	15.9178	redundant
C18n_QI912	C18-neg	0.74	166.998			unknown	0.994505	15.4192	primary
C18n_QI934	C18-neg	0.74	168.066			putative mass-match	0.75641	12.8556	primary
C18n_QI964	C18-neg	0.74	171.065			putative mass-match	0.765568	12.805	primary
C18n_QI981	C18-neg	0.74	173.045			putative mass-match	1	16.5094	primary
C18n_QI987	C18-neg	0.74	173.081			putative mass-match	0.824176	13.7303	primary
C18n_QI1003	C18-neg	0.74	175.024			putative mass-match	1	17.8492	primary
C18n_QI1006	C18-neg	0.74	175.06			putative mass-match	0.983516	15.985	primary
C18n_QI1080	C18-neg	0.74	181.017			putative mass-match	0.796703	12.5743	primary
C18n_QI1094	C18-neg	0.74	181.994			unknown	0.580586	12.5835	primary
C18n_QI1097	C18-neg	0.74	182.027			putative mass-match	0.8663	13.5624	primary
C18n_QI1099	C18-neg	0.74	182.045			putative mass-match	0.998168	17.8571	primary
C18n_QI1149	C18-neg	0.74	184.061			putative mass-match	0.990842	16.9366	primary
C18n_QI1197	C18-neg	0.74	187.024			putative mass-match	0.789377	12.7455	primary
C18n_QI1219	C18-neg	0.74	188.001			putative mass-match	0.642857	15.053	redundant
C18n_QI1229	C18-neg	0.74	188.092			putative mass-match	1	16.4073	primary
C18n_QI1272	C18-neg	0.74	189.04			putative mass-match	0.989011	15.6194	primary
C18n_QI1301	C18-neg	0.74	193.017			putative mass-match	0.716117	13.0416	primary
C18n_QI1346	C18-neg	0.74	195.052			putative mass-match	1	17.8875	primary
C18n_QI1366	C18-neg	0.74	197.045			putative mass-match	0.948718	15.2831	primary
C18n_QI1395	C18-neg	0.74	199.06			putative mass-match	0.979853	16.8239	redundant
C18n_QI1423	C18-neg	0.74	200.092			putative mass-match	0.699634	12.9699	primary
C18n_QI1433	C18-neg	0.74	201.01			putative mass-match	0.569597	13.1465	redundant
C18n_QI1435	C18-neg	0.74	201.04			putative mass-match	0.924908	14.4159	primary
C18n_QI1436	C18-neg	0.74	201.076			putative mass-match	0.836996	14.6881	primary
C18n_QI1460	C18-neg	0.74	202.108			putative mass-match	0.794872	13.6535	primary
C18n_QI1471	C18-neg	0.74	203.055			putative mass-match	0.998168	16.047	primary
C18n_QI1520	C18-neg	0.74	206.996			putative mass-match	0.620879	12.8906	primary
C18n_QI1538	C18-neg	0.74	207.087			putative mass-match	0.750916	13.4204	primary
C18n_QI1584	C18-neg	0.74	210.077			putative mass-match	0.987179	16.2287	primary
C18n_QI1589	C18-neg	0.74	211.061			putative mass-match	0.796703	14.2074	redundant
C18n_QI1615	C18-neg	0.74	213.066			putative mass-match	0.474359	14.5376	redundant
C18n_QI1632	C18-neg	0.74	214.017			putative mass-match	0.741758	15.2171	primary
C18n_QI1649	C18-neg	0.74	215.056			putative mass-match	1	17.5404	primary
C18n_QI1658	C18-neg	0.74	215.092			putative mass-match	0.668498	12.9864	primary
C18n_QI1671	C18-neg	0.74	216.033			putative mass-match	0.965201	16.8529	primary
C18n_QI1688	C18-neg	0.74	217.071			putative mass-match	0.998168	16.5933	primary
C18n_QI1706	C18-neg	0.74	218.103			putative mass-match	0.994505	18.5709	primary
C18n_QI1716	C18-neg	0.74	219.087			putative mass-match	0.758242	13.301	primary
C18n_QI1742	C18-neg	0.74	222.04			putative mass-match	0.950549	15.3887	primary
C18n_QI1756	C18-neg	0.74	222.991			putative mass-match	0.778388	14.8803	primary
C18n_QI1783	C18-neg	0.74	224.056			putative mass-match	0.998168	15.1958	primary
C18n_QI1867	C18-neg	0.74	227.056			putative mass-match	0.945055	15.9584	primary
C18n_QI1891	C18-neg	0.74	227.14			putative mass-match	0.642857	12.8054	primary
C18n_QI1896	C18-neg	0.74	228.088			putative mass-match	1	15.7009	primary
C18n_QI1905	C18-neg	0.74	229.071			putative mass-match	0.998168	17.1151	primary
C18n_QI1945	C18-neg	0.74	230.103			putative mass-match	0.694139	12.7808	primary
C18n_QI1959	C18-neg	0.74	231.051			putative mass-match	0.97619	15.5892	primary
C18n_QI1968	C18-neg	0.74	231.087			putative mass-match	0.950549	16.2674	primary
C18n_QI2004	C18-neg	0.74	233.066			putative mass-match	0.912088	14.8256	primary
C18n_QI2015	C18-neg	0.74	233.103			putative mass-match	0.851648	14.3075	primary
C18n_QI2032	C18-neg	0.74	235.072			putative mass-match	0.811355	13.5827	primary
C18n_QI2094	C18-neg	0.74	239.046			putative mass-match	0.540293	14.737	redundant
C18n_QI2148	C18-neg	0.74	241.072			putative mass-match	0.952381	16.2467	redundant
C18n_QI2152	C18-neg	0.74	241.083			putative mass-match	0.915751	14.806	primary
C18n_QI2220	C18-neg	0.74	243.051			putative mass-match	0.860806	14.4709	primary
C18n_QI2226	C18-neg	0.74	243.087			putative mass-match	0.990842	15.9295	redundant
C18n_QI2273	C18-neg	0.74	244.13			putative mass-match	0.923077	15.3382	redundant
C18n_QI2287	C18-neg	0.74	245.067			putative mass-match	0.998168	16.0386	redundant
C18n_QI2310	C18-neg	0.74	246.044			putative mass-match	0.655678	12.2876	primary
C18n_QI2332	C18-neg	0.74	247.082			putative mass-match	0.967033	14.9999	redundant
C18n_QI2362	C18-neg	0.74	248.114			putative mass-match	0.804029	14.5976	primary
C18n_QI2401	C18-neg	0.74	250.072			putative mass-match	0.736264	12.7641	primary
C18n_QI2468	C18-neg	0.74	253.119			putative mass-match	0.725275	13.4283	primary
C18n_QI2484	C18-neg	0.74	254.067			putative mass-match	0.990842	16.9879	primary
C18n_QI2517	C18-neg	0.74	255.051			putative mass-match	0.75641	13.6641	primary
C18n_QI2523	C18-neg	0.74	255.088			putative mass-match	0.89011	15.5408	primary
C18n_QI2583	C18-neg	0.74	257.057			putative mass-match	1	17.1407	primary
C18n_QI2585	C18-neg	0.74	257.078			putative mass-match	0.919414	14.5141	primary
C18n_QI2594	C18-neg	0.74	257.103			putative mass-match	0.520147	13.5073	primary
C18n_QI2660	C18-neg	0.74	259.082			putative mass-match	1	17.1589	primary
C18n_QI2666	C18-neg	0.74	259.13			putative mass-match	0.950549	16.1411	primary
C18n_QI2712	C18-neg	0.74	261.098			putative mass-match	0.827839	14.8011	primary
C18n_QI2748	C18-neg	0.74	262.13			putative mass-match	0.60989	12.8602	primary
C18n_QI2836	C18-neg	0.74	265.12			putative mass-match	0.734432	13.3521	primary
C18n_QI2903	C18-neg	0.74	268.083			putative mass-match	0.974359	14.6969	primary
C18n_QI2915	C18-neg	0.74	269.067			putative mass-match	0.946886	16.4198	primary
C18n_QI2964	C18-neg	0.74	270.099			putative mass-match	0.990842	15.3698	primary
C18n_QI2988	C18-neg	0.74	271.083			putative mass-match	0.967033	16.665	primary
C18n_QI3038	C18-neg	0.74	272.078			putative mass-match	0.998168	15.8659	primary
C18n_QI3048	C18-neg	0.74	272.162			putative mass-match	0.672161	13.1598	primary
C18n_QI3071	C18-neg	0.74	273.099			putative mass-match	0.857143	15.4605	primary
C18n_QI3128	C18-neg	0.74	275.078			putative mass-match	0.990842	16.1528	primary
C18n_QI3167	C18-neg	0.74	276.109			putative mass-match	0.761905	13.8869	primary
C18n_QI3236	C18-neg	0.74	279.135			putative mass-match	0.725275	13.7957	redundant
C18n_QI3257	C18-neg	0.74	280.029			putative mass-match	0.79304	15.782	primary
C18n_QI3281	C18-neg	0.74	281.078			putative mass-match	0.910256	13.0374	primary
C18n_QI3318	C18-neg	0.74	282.062			putative mass-match	0.96337	14.6535	primary
C18n_QI3327	C18-neg	0.74	283.036			putative mass-match	0.89011	14.8764	primary
C18n_QI3379	C18-neg	0.74	284.078			putative mass-match	0.967033	14.6627	primary
C18n_QI3457	C18-neg	0.74	286.178			putative mass-match	0.650183	13.3991	primary
C18n_QI3596	C18-neg	0.74	290.125			putative mass-match	0.589744	13.0016	primary
C18n_QI3650	C18-neg	0.74	293.115			putative mass-match	0.74359	13.2813	primary
C18n_QI3655	C18-neg	0.74	293.151			putative mass-match	0.727106	14.0527	primary
C18n_QI3741	C18-neg	0.74	296.078			putative mass-match	0.961538	14.3143	primary
C18n_QI3792	C18-neg	0.74	298.094			putative mass-match	0.864469	13.8461	primary
C18n_QI3798	C18-neg	0.74	298.141			putative mass-match	0.67033	12.4863	primary
C18n_QI3809	C18-neg	0.74	299.078			putative mass-match	0.688645	13.7909	primary
C18n_QI3818	C18-neg	0.74	299.125			putative mass-match	0.736264	13.0286	primary
C18n_QI3847	C18-neg	0.74	300.073			putative mass-match	0.697802	12.5274	primary
C18n_QI3871	C18-neg	0.74	301.047			putative mass-match	0.985348	15.7543	primary
C18n_QI3916	C18-neg	0.74	302.136			putative mass-match	0.992674	15.0869	primary
C18n_QI3919	C18-neg	0.74	302.172			putative mass-match	0.82967	14.5761	redundant
C18n_QI4171	C18-neg	0.74	311.078			putative mass-match	0.690476	13.6177	primary
C18n_QI4337	C18-neg	0.74	315.146			putative mass-match	0.304029	13.3516	primary
C18n_QI4339	C18-neg	0.74	315.168			putative mass-match	0.847985	14.0961	primary
C18n_QI4382	C18-neg	0.74	316.151			putative mass-match	0.961538	15.7048	primary
C18n_QI4515	C18-neg	0.74	320.135			putative mass-match	0.586081	12.9129	primary
C18n_QI4678	C18-neg	0.74	326.125			putative mass-match	0.794872	13.8837	primary
C18n_QI4690	C18-neg	0.74	327.062			putative mass-match	0.992674	16.8822	primary
C18n_QI4748	C18-neg	0.74	328.152			putative mass-match	0.703297	13.1283	primary
C18n_QI4822	C18-neg	0.74	330.168			putative mass-match	0.836996	14.7884	redundant
C18n_QI4827	C18-neg	0.74	330.204			putative mass-match	0.611722	13.2491	primary
C18n_QI4880	C18-neg	0.74	332.147			putative mass-match	0.815018	13.8375	primary
C18n_QI5135	C18-neg	0.74	341.089			putative mass-match	0.760073	13.5837	primary
C18n_QI5199	C18-neg	0.74	343.059			putative mass-match	0.763736	13.3472	primary
C18n_QI5252	C18-neg	0.74	344.183			putative mass-match	0.78022	14.7398	primary
C18n_QI5316	C18-neg	0.74	346.162			putative mass-match	0.868132	15.0702	primary
C18n_QI5501	C18-neg	0.74	353.089			putative mass-match	0.785714	13.4854	primary
C18n_QI5566	C18-neg	0.74	355.114			putative mass-match	0.954212	13.5308	primary
C18n_QI5673	C18-neg	0.74	358.199			putative mass-match	0.608059	13.8519	primary
C18n_QI5868	C18-neg	0.74	365.019			unknown	0.291209	15.3761	primary
C18n_QI6037	C18-neg	0.74	370.115			putative mass-match	0.864469	13.4021	primary
C18n_QI6057	C18-neg	0.74	371.146			putative mass-match	0.673993	10.4199	primary
C18n_QI6107	C18-neg	0.74	372.13			putative mass-match	0.807692	12.0888	primary
C18n_QI6141	C18-neg	0.74	373.173			putative mass-match	0.85348	14.9636	primary
C18n_QI6181	C18-neg	0.74	374.157			putative mass-match	0.705128	13.109	primary
C18n_QI6616	C18-neg	0.74	387.189			putative mass-match	0.728938	14.0372	primary
C18n_QI12339	C18-neg	0.74	592.225			unknown	0.195971	15.713	primary
C18n_QI13602	C18-neg	0.74	754.278			putative mass-match	0.128205	17.2944	primary
C18n_QI97	C18-neg	0.75	74.4318			unknown	0.00549451	9.01186	primary
C18n_QI576	C18-neg	0.75	141.055			putative mass-match	0.745421	12.1007	primary
C18n_QI659	C18-neg	0.75	147.065			putative mass-match	0.959707	15.4342	primary
C18n_QI828	C18-neg	0.75	160.039			putative mass-match	0.956044	15.1217	primary
C18n_QI847	C18-neg	0.75	162.019			unknown	0.562271	12.4983	primary
C18n_QI886	C18-neg	0.75	165.03			putative mass-match	0.384615	12.7022	primary
C18n_QI906	C18-neg	0.75	166.05			putative mass-match	0.974359	14.5184	primary
C18n_QI915	C18-neg	0.75	167.034			putative mass-match	0.871795	13.9342	primary
C18n_QI1032	C18-neg	0.75	178.05			putative mass-match	0.846154	12.5803	primary
C18n_QI1107	C18-neg	0.75	183.055			putative mass-match	0.514652	11.2232	redundant
C18n_QI1202	C18-neg	0.75	187.06			putative mass-match	0.994505	16.8212	redundant
C18n_QI1274	C18-neg	0.75	189.076			putative mass-match	0.97619	15.7342	primary
C18n_QI1295	C18-neg	0.75	192.066			putative mass-match	0.758242	12.7503	primary
C18n_QI1546	C18-neg	0.75	208.061			putative mass-match	0.987179	15.4187	primary
C18n_QI1587	C18-neg	0.75	211.051			putative mass-match	0.990842	16.1467	primary
C18n_QI1823	C18-neg	0.75	225.04			putative mass-match	0.772894	12.9566	primary
C18n_QI1979	C18-neg	0.75	232.028			putative mass-match	0.826007	13.5275	primary
C18n_QI1987	C18-neg	0.75	232.059			putative mass-match	0.747253	14.0339	primary
C18n_QI1998	C18-neg	0.75	232.561			unknown	0.377289	13.844	redundant
C18n_QI2095	C18-neg	0.75	239.056			putative mass-match	0.785714	14.6374	primary
C18n_QI2125	C18-neg	0.75	240.051			putative mass-match	0.989011	15.7463	primary
C18n_QI2388	C18-neg	0.75	249.088			putative mass-match	0.877289	13.4068	primary
C18n_QI2459	C18-neg	0.75	253.083			putative mass-match	0.827839	13.5543	primary
C18n_QI2695	C18-neg	0.75	260.114			putative mass-match	0.659341	13.2702	primary
C18n_QI2848	C18-neg	0.75	266.067			putative mass-match	0.847985	13.4997	primary
C18n_QI3056	C18-neg	0.75	273.052			putative mass-match	0.979853	15.3074	primary
C18n_QI3227	C18-neg	0.75	279.099			putative mass-match	0.877289	13.581	primary
C18n_QI3260	C18-neg	0.75	280.046			putative mass-match	0.53663	12.5766	primary
C18n_QI3343	C18-neg	0.75	283.083			putative mass-match	0.659341	14.2372	redundant
C18n_QI4314	C18-neg	0.75	315.063			putative mass-match	0.912088	12.6877	primary
C18n_QI4403	C18-neg	0.75	317.042			unknown	0.802198	13.9547	primary
C18n_QI4675	C18-neg	0.75	326.052			putative mass-match	0.225275	14.0841	primary
C18n_QI4833	C18-neg	0.75	331.058			putative mass-match	0.917582	14.4148	primary
C18n_QI5074	C18-neg	0.75	339.109			putative mass-match	0.842491	12.999	primary
C18n_QI6191	C18-neg	0.75	375.084			putative mass-match	0.53663	9.79443	primary
C18n_QI8998	C18-neg	0.75	463.1			putative mass-match	0.470696	15.3152	primary
C18n_QI211	C18-neg	0.76	108.02			putative mass-match	0.972527	13.9884	primary
C18n_QI445	C18-neg	0.76	129.055			putative mass-match	0.774725	11.7155	primary
C18n_QI457	C18-neg	0.76	131.034			putative mass-match	0.998168	17.6824	primary
C18n_QI509	C18-neg	0.76	135.055			putative mass-match	0.490842	10.0158	primary
C18n_QI590	C18-neg	0.76	143.07			putative mass-match	0.857143	13.7923	primary
C18n_QI754	C18-neg	0.76	153.018			putative mass-match	0.990842	15.3976	primary
C18n_QI813	C18-neg	0.76	159.055			putative mass-match	0.17033	13.073	redundant
C18n_QI1345	C18-neg	0.76	195.041			putative mass-match	0.796703	12.875	primary
C18n_QI1505	C18-neg	0.76	206.045			putative mass-match	0.992674	17.5185	primary
C18n_QI1535	C18-neg	0.76	207.077			putative mass-match	0.576923	11.6985	primary
C18n_QI1556	C18-neg	0.76	209.045			putative mass-match	0.655678	12.4393	primary
C18n_QI1675	C18-neg	0.76	216.087			putative mass-match	0.996337	16.3901	primary
C18n_QI1692	C18-neg	0.76	217.108			putative mass-match	0.6337	13.0957	primary
C18n_QI2040	C18-neg	0.76	236.056			putative mass-match	0.996337	16.6424	primary
C18n_QI2420	C18-neg	0.76	251.067			putative mass-match	0.467033	13.7009	primary
C18n_QI2507	C18-neg	0.76	255.041			putative mass-match	0.765568	13.9078	redundant
C18n_QI2636	C18-neg	0.76	258.041			putative mass-match	0.941392	13.864	primary
C18n_QI2764	C18-neg	0.76	263.068			putative mass-match	0.826007	12.9078	primary
C18n_QI3072	C18-neg	0.76	273.109			putative mass-match	0.765568	13.6713	primary
C18n_QI3479	C18-neg	0.76	287.068			putative mass-match	0.893773	12.5352	primary
C18n_QI3705	C18-neg	0.76	295.093			putative mass-match	0.921245	13.1011	primary
C18n_QI3789	C18-neg	0.76	298.057			putative mass-match	0.39011	13.2883	primary
C18n_QI3877	C18-neg	0.76	301.103			putative mass-match	0.815018	12.9749	primary
C18n_QI3911	C18-neg	0.76	302.031			unknown	0.943223	15.719	primary
C18n_QI3931	C18-neg	0.76	303.063			putative mass-match	0.760073	9.97378	primary
C18n_QI5599	C18-neg	0.76	356.089			putative mass-match	0.824176	10.3702	primary
C18n_QI5870	C18-neg	0.76	365.045			putative mass-match	0.177656	12.7522	primary
C18n_QI5978	C18-neg	0.76	368.099			putative mass-match	0.545788	11.7066	primary
C18n_QI7283	C18-neg	0.76	408.084			putative mass-match	0.509158	12.2668	redundant
C18n_QI8685	C18-neg	0.76	452.074			putative mass-match	0.424908	16.6736	redundant
C18n_QI100	C18-neg	0.77	78.0335			unknown	0.461538	8.75086	primary
C18n_QI186	C18-neg	0.77	103.039			putative mass-match	0.945055	14.7942	primary
C18n_QI258	C18-neg	0.77	115.002			unknown	0.802198	12.1383	primary
C18n_QI425	C18-neg	0.77	127.039			putative mass-match	0.941392	12.8516	primary
C18n_QI430	C18-neg	0.77	128.071			putative mass-match	0.840659	12.6513	primary
C18n_QI531	C18-neg	0.77	137.023			putative mass-match	0.998168	14.0618	primary
C18n_QI611	C18-neg	0.77	145.049			putative mass-match	0.908425	15.0226	primary
C18n_QI707	C18-neg	0.77	150.019			putative mass-match	0.432234	11.746	redundant
C18n_QI840	C18-neg	0.77	161.081			putative mass-match	0.635531	12.3423	primary
C18n_QI949	C18-neg	0.77	169.05			putative mass-match	0.879121	15.1205	primary
C18n_QI983	C18-neg	0.77	173.056			putative mass-match	0.809524	13.2275	primary
C18n_QI1112	C18-neg	0.77	183.065			putative mass-match	0.752747	13.2356	primary
C18n_QI1286	C18-neg	0.77	191.055			putative mass-match	1	18.2605	primary
C18n_QI1304	C18-neg	0.77	193.035			putative mass-match	0.937729	13.5027	primary
C18n_QI1306	C18-neg	0.77	193.05			putative mass-match	0.6337	12.4944	primary
C18n_QI1315	C18-neg	0.77	193.071			putative mass-match	0.915751	13.2142	primary
C18n_QI1385	C18-neg	0.77	198.077			putative mass-match	0.979853	16.1841	primary
C18n_QI1473	C18-neg	0.77	203.067			putative mass-match	0.772894	13.2551	primary
C18n_QI1486	C18-neg	0.77	203.537			unknown	0.274725	15.9391	primary
C18n_QI1749	C18-neg	0.77	222.077			putative mass-match	0.981685	15.1708	primary
C18n_QI1763	C18-neg	0.77	223.061			putative mass-match	0.750916	13.4171	primary
C18n_QI1847	C18-neg	0.77	225.533			unknown	0.276557	17.0551	primary
C18n_QI1873	C18-neg	0.77	227.103			putative mass-match	0.943223	15.5594	primary
C18n_QI2044	C18-neg	0.77	236.077			putative mass-match	0.794872	13.4586	primary
C18n_QI2057	C18-neg	0.77	237.03			putative mass-match	0.503663	12.3968	redundant
C18n_QI2597	C18-neg	0.77	257.114			putative mass-match	0.749084	13.0906	primary
C18n_QI2897	C18-neg	0.77	268.047			putative mass-match	0.789377	12.8995	primary
C18n_QI3262	C18-neg	0.77	280.083			putative mass-match	0.858974	12.5503	primary
C18n_QI3445	C18-neg	0.77	286.036			putative mass-match	0.809524	14.6091	primary
C18n_QI3680	C18-neg	0.77	294.062			putative mass-match	0.833333	13.1118	primary
C18n_QI3739	C18-neg	0.77	296.041			putative mass-match	0.391941	12.114	primary
C18n_QI3804	C18-neg	0.77	299.031			putative mass-match	0.767399	14.2896	redundant
C18n_QI4028	C18-neg	0.77	307.067			putative mass-match	0.697802	12.6859	primary
C18n_QI4080	C18-neg	0.77	308.099			putative mass-match	0.904762	15.9536	primary
C18n_QI5598	C18-neg	0.77	356.089			putative mass-match	0.562271	8.27107	primary
C18n_QI6996	C18-neg	0.77	399.115			putative mass-match	0.59707	13.2717	primary
C18n_QI101	C18-neg	0.78	78.9576			unknown	0.990842	15.8582	primary
C18n_QI114	C18-neg	0.78	79.0174			unknown	0.302198	12.9998	redundant
C18n_QI140	C18-neg	0.78	94.9794			unknown	0.769231	11.7628	primary
C18n_QI147	C18-neg	0.78	95.0124			unknown	0.820513	10.9916	primary
C18n_QI161	C18-neg	0.78	97.0281			putative mass-match	0.989011	12.9135	primary
C18n_QI196	C18-neg	0.78	107.013			unknown	0.395604	12.8431	redundant
C18n_QI228	C18-neg	0.78	109.028			putative mass-match	0.998168	14.7441	primary
C18n_QI275	C18-neg	0.78	115.039			putative mass-match	0.904762	13.9772	primary
C18n_QI405	C18-neg	0.78	124.99			putative mass-match	0.998168	16.3637	primary
C18n_QI406	C18-neg	0.78	125			putative mass-match	0.928571	14.0393	primary
C18n_QI564	C18-neg	0.78	139.006			putative mass-match	0.930403	15.8568	primary
C18n_QI753	C18-neg	0.78	152.985			putative mass-match	0.935897	15.4002	primary
C18n_QI774	C18-neg	0.78	155.001			putative mass-match	0.961538	15.4775	primary
C18n_QI959	C18-neg	0.78	170.996			putative mass-match	0.695971	13.6448	primary
C18n_QI962	C18-neg	0.78	171.029			putative mass-match	0.855311	13.5936	primary
C18n_QI971	C18-neg	0.78	171.507			unknown	0.108059	14.205	primary
C18n_QI973	C18-neg	0.78	172.006			putative mass-match	0.844322	14.4721	primary
C18n_QI976	C18-neg	0.78	172.061			putative mass-match	0.97619	15.7703	primary
C18n_QI995	C18-neg	0.78	174.04			putative mass-match	0.913919	15.6786	primary
C18n_QI1029	C18-neg	0.78	178.014			unknown	0.430403	10.517	primary
C18n_QI1083	C18-neg	0.78	181.05			putative mass-match	0.901099	14.7413	primary
C18n_QI1159	C18-neg	0.78	185.045			putative mass-match	0.996337	17.2543	primary
C18n_QI1220	C18-neg	0.78	188.001			putative mass-match	0.732601	15.0592	primary
C18n_QI1222	C18-neg	0.78	188.035			putative mass-match	0.730769	12.2208	primary
C18n_QI1341	C18-neg	0.78	194.996			putative mass-match	0.948718	17.5603	primary
C18n_QI1391	C18-neg	0.78	199.037			putative mass-match	0.996337	18.3398	primary
C18n_QI1458	C18-neg	0.78	202.071			putative mass-match	0.998168	20.2493	primary
C18n_QI1612	C18-neg	0.78	213.04			putative mass-match	0.827839	13.6386	primary
C18n_QI1709	C18-neg	0.78	218.996			putative mass-match	0.373626	13.3444	primary
C18n_QI1799	C18-neg	0.78	225.007			putative mass-match	0.915751	16.9465	primary
C18n_QI1861	C18-neg	0.78	227.023			putative mass-match	0.880952	16.8613	primary
C18n_QI1936	C18-neg	0.78	230.013			putative mass-match	0.783883	13.1935	primary
C18n_QI2140	C18-neg	0.78	241.002			putative mass-match	0.591575	13.4602	primary
C18n_QI2216	C18-neg	0.78	243.018			putative mass-match	0.946886	16.5337	primary
C18n_QI2279	C18-neg	0.78	245.043			putative mass-match	0.851648	14.4218	primary
C18n_QI2691	C18-neg	0.78	260.024			putative mass-match	0.847985	14.2428	primary
C18n_QI3103	C18-neg	0.78	274.036			putative mass-match	0.631868	11.9441	primary
C18n_QI3472	C18-neg	0.78	287.054			putative mass-match	0.857143	15.9462	primary
C18n_QI3552	C18-neg	0.78	289.07			putative mass-match	0.798535	14.2664	primary
C18n_QI3593	C18-neg	0.78	290.088			putative mass-match	0.998168	17.8418	primary
C18n_QI3677	C18-neg	0.78	294.045			putative mass-match	0.589744	13.6327	primary
C18n_QI3972	C18-neg	0.78	304.036			putative mass-match	0.666667	13.3002	primary
C18n_QI4236	C18-neg	0.78	313.047			putative mass-match	0.703297	13.48	primary
C18n_QI5382	C18-neg	0.78	349.071			putative mass-match	0.769231	14.7099	primary
C18n_QI5749	C18-neg	0.78	361.073			putative mass-match	0.826007	15.1293	primary
C18n_QI6333	C18-neg	0.78	379.083			putative mass-match	0.725275	15.1307	primary
C18n_QI6585	C18-neg	0.78	387.06			putative mass-match	0.549451	14.5863	primary
C18n_QI512	C18-neg	0.79	136.039			putative mass-match	0.994505	15.1457	primary
C18n_QI882	C18-neg	0.79	164.985			putative mass-match	0.723443	12.5363	primary
C18n_QI1053	C18-neg	0.79	180.029			putative mass-match	0.990842	16.4402	primary
C18n_QI1356	C18-neg	0.79	196.024			putative mass-match	0.783883	12.0535	primary
C18n_QI1502	C18-neg	0.79	206.012			putative mass-match	0.622711	13.1353	redundant
C18n_QI1521	C18-neg	0.79	206.996			putative mass-match	0.68315	12.6465	primary
C18n_QI1524	C18-neg	0.79	207.02			unknown	0.465201	13.7107	redundant
C18n_QI2325	C18-neg	0.79	246.992			putative mass-match	0.430403	11.9756	primary
C18n_QI2441	C18-neg	0.79	252.051			putative mass-match	0.983516	14.954	primary
C18n_QI5987	C18-neg	0.79	369.029			putative mass-match	0.322344	14.417	primary
C18n_QI710	C18-neg	0.8	150.055			putative mass-match	0.998168	16.8675	primary
C18n_QI728	C18-neg	0.8	151.058			unknown	0.545788	16.0229	redundant
C18n_QI1322	C18-neg	0.8	193.973			putative mass-match	0.260073	13.8338	primary
C18n_QI1326	C18-neg	0.8	194.045			putative mass-match	1	21.317	primary
C18n_QI1953	C18-neg	0.8	230.997			putative mass-match	0.582418	12.6419	primary
C18n_QI3442	C18-neg	0.8	286.003			putative mass-match	0.501832	13.8974	primary
C18n_QI1181	C18-neg	0.81	186.022			putative mass-match	0.758242	12.5188	primary
C18n_QI1316	C18-neg	0.82	193.072			putative mass-match	0.822344	11.5823	primary
C18n_QI5989	C18-neg	0.82	369.07			putative mass-match	0.705128	12.9612	primary
C18n_QI6131	C18-neg	0.82	373.125			putative mass-match	0.701465	10.064	primary
C18n_QI6493	C18-neg	0.82	384.034			unknown	0.283883	13.6333	primary
C18n_QI6506	C18-neg	0.82	385.045			putative mass-match	0.606227	14.5192	primary
C18n_QI7177	C18-neg	0.82	404.12			putative mass-match	0.357143	10.5479	primary
C18n_QI7377	C18-neg	0.82	411.081			putative mass-match	0.619048	13.835	primary
C18n_QI7890	C18-neg	0.82	427.055			unknown	0.393773	16.2538	primary
C18n_QI8428	C18-neg	0.82	445.157			unknown	0.732601	13.5104	primary
C18n_QI9441	C18-neg	0.82	476.141			putative mass-match	0.571429	13.1225	primary
C18n_QI10738	C18-neg	0.82	518.152			putative mass-match	0.434066	12.725	primary
C18n_QI11227	C18-neg	0.82	536.162			putative mass-match	0.362637	14.3589	primary
C18n_QI343	C18-neg	0.83	119.049			unknown	0.996337	13.3459	primary
C18n_QI1575	C18-neg	0.83	209.993			unknown	0.258242	13.0039	primary
C18n_QI2438	C18-neg	0.83	252.005			unknown	0.456044	11.2861	primary
C18n_QI2896	C18-neg	0.83	267.979			unknown	0.173993	13.2892	primary
C18n_QI5127	C18-neg	0.83	341.043			putative mass-match	0.465201	11.6772	primary
C18n_QI5180	C18-neg	0.83	342.023			unknown	0.238095	14.2268	primary
C18n_QI5621	C18-neg	0.83	357.017			unknown	0.173993	14.2919	primary
C18n_QI10046	C18-neg	0.83	494.152			putative mass-match	0.479853	12.4759	redundant
C18n_QI1690	C18-neg	0.84	217.083			putative mass-match	0.778388	12.5379	primary
C18n_QI2482	C18-neg	0.84	254.001			putative mass-match	0.64652	12.2468	primary
C18n_QI4878	C18-neg	0.84	332.099			putative mass-match	0.899267	13.4929	primary
C18n_QI5813	C18-neg	0.84	363.082			putative mass-match	0.681319	10.777	primary
C18n_QI6332	C18-neg	0.84	379.055			putative mass-match	0.263736	10.8526	primary
C18n_QI6914	C18-neg	0.84	396.105			putative mass-match	0.3663	12.2767	primary
C18n_QI11302	C18-neg	0.84	539.139			putative mass-match	0.787546	14.8372	primary
C18n_QI1106	C18-neg	0.85	182.997			putative mass-match	0.679487	10.8767	primary
C18n_QI1293	C18-neg	0.85	192.03			putative mass-match	0.901099	11.0785	primary
C18n_QI1790	C18-neg	0.85	224.079			putative mass-match	0.53663	9.74484	primary
C18n_QI2871	C18-neg	0.85	267.074			putative mass-match	0.990842	15.933	primary
C18n_QI3319	C18-neg	0.85	282.084			putative mass-match	0.893773	13.1122	primary
C18n_QI5128	C18-neg	0.85	341.065			putative mass-match	0.732601	12.7489	primary
C18n_QI9182	C18-neg	0.85	468.151			putative mass-match	0.840659	15.2357	primary
C18n_QI12219	C18-neg	0.85	585.217			putative mass-match	0.250916	12.5898	primary
C18n_QI12375	C18-neg	0.85	594.204			putative mass-match	0.205128	12.1718	primary
C18n_QI12813	C18-neg	0.85	627.228			putative mass-match	0.197802	12.683	primary
C18n_QI13929	C18-neg	0.85	841.836			unknown	0.00915751	19.1133	primary
C18n_QI129	C18-neg	0.86	89.023			putative mass-match	0.998168	15.1412	primary
C18n_QI608	C18-neg	0.86	145.04			putative mass-match	0.858974	11.0997	primary
C18n_QI1227	C18-neg	0.86	188.056			putative mass-match	1	16.9438	primary
C18n_QI1361	C18-neg	0.86	196.06			putative mass-match	0.994505	14.8106	primary
C18n_QI1667	C18-neg	0.86	215.14			putative mass-match	0.952381	14.47	primary
C18n_QI1715	C18-neg	0.86	219.077			putative mass-match	0.520147	9.50608	primary
C18n_QI1857	C18-neg	0.86	226.072			putative mass-match	0.979853	14.9918	primary
C18n_QI1921	C18-neg	0.86	229.119			putative mass-match	0.851648	13.1707	primary
C18n_QI2295	C18-neg	0.86	245.114			putative mass-match	0.97619	15.6626	redundant
C18n_QI2584	C18-neg	0.86	257.067			putative mass-match	0.998168	16.1188	primary
C18n_QI2851	C18-neg	0.86	266.09			putative mass-match	0.893773	13.5558	primary
C18n_QI3335	C18-neg	0.86	283.068			putative mass-match	0.919414	13.5523	primary
C18n_QI3892	C18-neg	0.86	301.152			putative mass-match	0.739927	12.8578	primary
C18n_QI3981	C18-neg	0.86	304.152			putative mass-match	0.952381	14.339	redundant
C18n_QI4223	C18-neg	0.86	312.073			putative mass-match	0.959707	14.268	primary
C18n_QI10002	C18-neg	0.86	493.17			putative mass-match	0.749084	13.7338	primary
C18n_QI13082	C18-neg	0.86	655.222			unknown	0.432234	14.1087	primary
C18n_QI13161	C18-neg	0.86	665.252			putative mass-match	0.430403	14.8488	primary
C18n_QI13822	C18-neg	0.86	814.301			unknown	0.122711	14.5842	primary
C18n_QI95	C18-neg	0.87	73.028			putative mass-match	0.943223	13.5051	redundant
C18n_QI173	C18-neg	0.87	99.0074			unknown	0.897436	12.9336	redundant
C18n_QI233	C18-neg	0.87	110.023			unknown	0.946886	13.676	primary
C18n_QI326	C18-neg	0.87	117.018			putative mass-match	1	18.2094	primary
C18n_QI347	C18-neg	0.87	120.044			putative mass-match	0.985348	12.8352	primary
C18n_QI451	C18-neg	0.87	130.05			putative mass-match	0.952381	11.8807	primary
C18n_QI454	C18-neg	0.87	130.086			putative mass-match	1	18.4338	primary
C18n_QI553	C18-neg	0.87	138.055			putative mass-match	1	16.9944	redundant
C18n_QI566	C18-neg	0.87	139.039			putative mass-match	0.908425	12.9483	primary
C18n_QI583	C18-neg	0.87	142.05			putative mass-match	0.967033	13.7942	primary
C18n_QI653	C18-neg	0.87	147.044			putative mass-match	0.946886	14.0785	redundant
C18n_QI660	C18-neg	0.87	147.065			putative mass-match	0.981685	14.4414	primary
C18n_QI761	C18-neg	0.87	153.055			putative mass-match	0.802198	11.7387	primary
C18n_QI783	C18-neg	0.87	157.013			putative mass-match	0.983516	15.0927	redundant
C18n_QI787	C18-neg	0.87	157.049			putative mass-match	0.928571	13.9945	primary
C18n_QI807	C18-neg	0.87	159.029			putative mass-match	0.950549	12.7199	primary
C18n_QI816	C18-neg	0.87	159.065			putative mass-match	0.994505	16.9188	primary
C18n_QI836	C18-neg	0.87	161.045			putative mass-match	0.998168	15.721	primary
C18n_QI872	C18-neg	0.87	164.071			putative mass-match	1	18.7244	primary
C18n_QI888	C18-neg	0.87	165.041			putative mass-match	0.994505	16.7379	primary
C18n_QI907	C18-neg	0.87	166.05			putative mass-match	0.998168	14.4828	primary
C18n_QI956	C18-neg	0.87	170.045			putative mass-match	0.879121	13.1381	primary
C18n_QI986	C18-neg	0.87	173.081			putative mass-match	0.957875	14.1663	primary
C18n_QI1004	C18-neg	0.87	175.024			putative mass-match	1	17.4802	primary
C18n_QI1096	C18-neg	0.87	182.027			putative mass-match	0.93956	12.9034	primary
C18n_QI1100	C18-neg	0.87	182.045			putative mass-match	1	18.7097	primary
C18n_QI1184	C18-neg	0.87	186.076			putative mass-match	0.987179	14.7626	primary
C18n_QI1196	C18-neg	0.87	187.024			putative mass-match	0.860806	12.5752	primary
C18n_QI1214	C18-neg	0.87	187.108			putative mass-match	0.979853	15.8654	redundant
C18n_QI1231	C18-neg	0.87	188.092			putative mass-match	0.990842	14.998	primary
C18n_QI1273	C18-neg	0.87	189.04			putative mass-match	0.992674	14.2346	primary
C18n_QI1302	C18-neg	0.87	193.017			putative mass-match	0.826007	12.013	primary
C18n_QI1359	C18-neg	0.87	196.055			putative mass-match	0.967033	14.0808	primary
C18n_QI1367	C18-neg	0.87	197.045			putative mass-match	0.979853	15.3946	primary
C18n_QI1394	C18-neg	0.87	199.06			putative mass-match	0.996337	16.5108	primary
C18n_QI1434	C18-neg	0.87	201.01			putative mass-match	0.697802	12.8464	redundant
C18n_QI1447	C18-neg	0.87	201.124			putative mass-match	0.990842	16.3285	redundant
C18n_QI1455	C18-neg	0.87	202.05			putative mass-match	0.468864	11.5608	primary
C18n_QI1461	C18-neg	0.87	202.108			putative mass-match	0.923077	13.6695	primary
C18n_QI1522	C18-neg	0.87	206.996			putative mass-match	0.747253	12.4482	primary
C18n_QI1583	C18-neg	0.87	210.077			putative mass-match	0.994505	16.3232	primary
C18n_QI1618	C18-neg	0.87	213.088			putative mass-match	0.820513	12.2241	primary
C18n_QI1626	C18-neg	0.87	213.124			putative mass-match	0.869963	13.3912	primary
C18n_QI1633	C18-neg	0.87	214.017			putative mass-match	0.796703	14.5302	primary
C18n_QI1672	C18-neg	0.87	216.033			putative mass-match	0.972527	17.0675	primary
C18n_QI1697	C18-neg	0.87	217.119			putative mass-match	0.978022	16.0481	redundant
C18n_QI1717	C18-neg	0.87	219.087			putative mass-match	0.81685	12.6003	primary
C18n_QI1738	C18-neg	0.87	221.093			putative mass-match	0.873626	13.7353	redundant
C18n_QI1743	C18-neg	0.87	222.04			putative mass-match	0.985348	15.5356	primary
C18n_QI1757	C18-neg	0.87	222.992			putative mass-match	0.747253	13.9126	primary
C18n_QI1893	C18-neg	0.87	227.997			putative mass-match	0.247253	13.8018	primary
C18n_QI1904	C18-neg	0.87	229.071			putative mass-match	0.994505	16.3849	redundant
C18n_QI1930	C18-neg	0.87	229.155			putative mass-match	0.998168	17.5729	primary
C18n_QI1958	C18-neg	0.87	231.051			putative mass-match	0.959707	14.3409	primary
C18n_QI1967	C18-neg	0.87	231.087			putative mass-match	0.983516	15.7666	primary
C18n_QI1974	C18-neg	0.87	231.135			putative mass-match	0.974359	16.4627	redundant
C18n_QI2014	C18-neg	0.87	233.103			putative mass-match	0.875458	13.4109	primary
C18n_QI2031	C18-neg	0.87	235.072			putative mass-match	0.912088	12.6999	primary
C18n_QI2133	C18-neg	0.87	240.087			putative mass-match	0.937729	13.589	primary
C18n_QI2150	C18-neg	0.87	241.072			putative mass-match	0.979853	16.0805	redundant
C18n_QI2153	C18-neg	0.87	241.083			putative mass-match	0.979853	15.4268	primary
C18n_QI2227	C18-neg	0.87	243.087			putative mass-match	0.946886	15.3477	redundant
C18n_QI2285	C18-neg	0.87	245.066			putative mass-match	0.965201	15.0745	redundant
C18n_QI2309	C18-neg	0.87	246.044			putative mass-match	0.957875	14.5724	primary
C18n_QI2319	C18-neg	0.87	246.098			putative mass-match	0.906593	13.7132	primary
C18n_QI2331	C18-neg	0.87	247.082			putative mass-match	0.871795	13.6917	redundant
C18n_QI2361	C18-neg	0.87	248.114			putative mass-match	0.913919	14.6588	primary
C18n_QI2387	C18-neg	0.87	249.088			putative mass-match	0.92674	13.4134	primary
C18n_QI2431	C18-neg	0.87	251.104			putative mass-match	0.990842	14.5236	primary
C18n_QI2460	C18-neg	0.87	253.083			putative mass-match	0.869963	13.1718	primary
C18n_QI2469	C18-neg	0.87	253.119			putative mass-match	0.96337	15.6145	primary
C18n_QI2485	C18-neg	0.87	254.069			putative mass-match	1	15.2872	primary
C18n_QI2570	C18-neg	0.87	256.083			putative mass-match	0.930403	14.5438	primary
C18n_QI87	C18-neg	0.87	257.078			putative mass-match	0.930403	14.0502	primary
C18n_QI2642	C18-neg	0.87	258.098			putative mass-match	0.851648	13.4796	primary
C18n_QI2644	C18-neg	0.87	258.146			putative mass-match	0.974359	15.8609	redundant
C18n_QI2659	C18-neg	0.87	259.082			putative mass-match	0.998168	16.1553	redundant
C18n_QI2667	C18-neg	0.87	259.13			putative mass-match	0.97619	15.9197	primary
C18n_QI2702	C18-neg	0.87	261.062			putative mass-match	0.919414	13.6673	primary
C18n_QI2749	C18-neg	0.87	262.13			putative mass-match	0.688645	12.7683	primary
C18n_QI2824	C18-neg	0.87	265.093			putative mass-match	0.794872	13.0919	primary
C18n_QI2835	C18-neg	0.87	265.12			putative mass-match	0.901099	15.0879	primary
C18n_QI2902	C18-neg	0.87	268.083			putative mass-match	0.967033	13.8865	primary
C18n_QI2916	C18-neg	0.87	269.067			putative mass-match	0.992674	16.5625	primary
C18n_QI2960	C18-neg	0.87	270.048			putative mass-match	0.637363	12.5556	primary
C18n_QI2963	C18-neg	0.87	270.099			putative mass-match	0.910256	14.1756	primary
C18n_QI3047	C18-neg	0.87	272.162			putative mass-match	0.886447	14.362	primary
C18n_QI3070	C18-neg	0.87	273.098			putative mass-match	0.717949	13.3643	primary
C18n_QI3110	C18-neg	0.87	274.094			putative mass-match	0.879121	13.3601	primary
C18n_QI3114	C18-neg	0.87	274.141			putative mass-match	0.893773	13.85	redundant
C18n_QI3127	C18-neg	0.87	275.078			putative mass-match	0.946886	15.1344	primary
C18n_QI3181	C18-neg	0.87	277.093			putative mass-match	0.915751	13.621	primary
C18n_QI3228	C18-neg	0.87	279.099			putative mass-match	0.965201	14.2698	primary
C18n_QI3237	C18-neg	0.87	279.135			putative mass-match	0.842491	13.5015	primary
C18n_QI3256	C18-neg	0.87	280.029			putative mass-match	0.838828	14.9771	primary
C18n_QI3280	C18-neg	0.87	281.078			putative mass-match	0.965201	13.3571	primary
C18n_QI3320	C18-neg	0.87	282.099			putative mass-match	0.886447	13.197	primary
C18n_QI3380	C18-neg	0.87	284.078			putative mass-match	0.990842	14.7643	primary
C18n_QI3450	C18-neg	0.87	286.094			putative mass-match	0.941392	13.8565	primary
C18n_QI3458	C18-neg	0.87	286.178			putative mass-match	0.836996	13.6493	redundant
C18n_QI3481	C18-neg	0.87	287.078			putative mass-match	0.990842	15.776	primary
C18n_QI3536	C18-neg	0.87	288.157			putative mass-match	0.974359	15.8904	redundant
C18n_QI3597	C18-neg	0.87	290.125			putative mass-match	0.578755	11.9292	primary
C18n_QI3745	C18-neg	0.87	296.114			putative mass-match	0.730769	13.3616	primary
C18n_QI3761	C18-neg	0.87	297.109			putative mass-match	0.824176	13.4111	primary
C18n_QI3808	C18-neg	0.87	299.078			putative mass-match	0.950549	13.9314	primary
C18n_QI3819	C18-neg	0.87	299.125			putative mass-match	0.785714	12.516	primary
C18n_QI3874	C18-neg	0.87	301.083			putative mass-match	0.978022	15.087	primary
C18n_QI3920	C18-neg	0.87	302.172			putative mass-match	0.954212	15.9837	primary
C18n_QI3932	C18-neg	0.87	303.073			putative mass-match	0.910256	13.9451	primary
C18n_QI3989	C18-neg	0.87	305.088			putative mass-match	0.96337	15.4489	redundant
C18n_QI4152	C18-neg	0.87	310.057			putative mass-match	0.877289	13.5644	redundant
C18n_QI4292	C18-neg	0.87	314.089			putative mass-match	0.981685	14.582	primary
C18n_QI4340	C18-neg	0.87	315.168			putative mass-match	0.934066	14.7199	redundant
C18n_QI4383	C18-neg	0.87	316.152			putative mass-match	0.979853	16.1101	primary
C18n_QI4388	C18-neg	0.87	316.188			putative mass-match	0.815018	13.4247	primary
C18n_QI4453	C18-neg	0.87	318.167			putative mass-match	0.972527	15.9264	primary
C18n_QI4514	C18-neg	0.87	320.135			putative mass-match	0.5	11.7685	primary
C18n_QI4523	C18-neg	0.87	321.083			putative mass-match	0.891941	12.9496	primary
C18n_QI4679	C18-neg	0.87	326.125			putative mass-match	0.941392	14.819	primary
C18n_QI4691	C18-neg	0.87	327.062			putative mass-match	0.996337	15.2312	primary
C18n_QI4789	C18-neg	0.87	329.183			putative mass-match	0.943223	14.8656	primary
C18n_QI4826	C18-neg	0.87	330.204			putative mass-match	0.826007	14.1059	primary
C18n_QI4881	C18-neg	0.87	332.147			putative mass-match	0.882784	13.8955	redundant
C18n_QI4883	C18-neg	0.87	332.183			putative mass-match	0.864469	14.2145	primary
C18n_QI4892	C18-neg	0.87	333.076			putative mass-match	0.90293	13.4341	primary
C18n_QI5057	C18-neg	0.87	338.118			putative mass-match	0.886447	10.9535	primary
C18n_QI5206	C18-neg	0.87	343.104			putative mass-match	0.880952	13.7148	primary
C18n_QI5250	C18-neg	0.87	344.183			putative mass-match	0.864469	12.8287	primary
C18n_QI5384	C18-neg	0.87	349.075			putative mass-match	0.893773	13.9928	primary
C18n_QI5445	C18-neg	0.87	351.06			putative mass-match	0.600733	12.3115	primary
C18n_QI5563	C18-neg	0.87	355.104			putative mass-match	0.968864	14.1126	primary
C18n_QI5567	C18-neg	0.87	355.115			putative mass-match	0.897436	11.35	primary
C18n_QI5624	C18-neg	0.87	357.076			putative mass-match	0.979853	14.9221	primary
C18n_QI5695	C18-neg	0.87	359.158			putative mass-match	0.807692	12.5644	primary
C18n_QI5708	C18-neg	0.87	359.194			unknown	0.846154	13.7362	redundant
C18n_QI6235	C18-neg	0.87	376.09			putative mass-match	0.379121	11.8471	primary
C18n_QI6596	C18-neg	0.87	387.142			putative mass-match	0.815018	13.7008	primary
C18n_QI6617	C18-neg	0.87	387.189			putative mass-match	0.90293	14.635	primary
C18n_QI8877	C18-neg	0.87	458.131			putative mass-match	0.723443	13.0459	primary
C18n_QI10281	C18-neg	0.87	503.199			putative mass-match	0.70696	15.6152	primary
C18n_QI11142	C18-neg	0.87	532.168			putative mass-match	0.501832	11.7741	primary
C18n_QI11183	C18-neg	0.87	534.183			unknown	0.608059	12.286	primary
C18n_QI13063	C18-neg	0.87	652.246			unknown	0.265568	13.7959	primary
C18n_QI13603	C18-neg	0.87	754.278			putative mass-match	0.173993	16.1566	redundant
C18n_QI587	C18-neg	0.88	143.034			putative mass-match	0.915751	13.0094	primary
C18n_QI591	C18-neg	0.88	143.07			putative mass-match	0.965201	14.6789	primary
C18n_QI780	C18-neg	0.88	156.066			putative mass-match	0.968864	13.9259	primary
C18n_QI803	C18-neg	0.88	158.06			putative mass-match	0.479853	10.0482	redundant
C18n_QI845	C18-neg	0.88	162.019			unknown	0.716117	11.9577	primary
C18n_QI1064	C18-neg	0.88	180.066			putative mass-match	0.994505	14.9851	primary
C18n_QI1079	C18-neg	0.88	181.017			putative mass-match	0.776557	11.5855	primary
C18n_QI1111	C18-neg	0.88	183.065			putative mass-match	0.952381	12	primary
C18n_QI1312	C18-neg	0.88	193.05			putative mass-match	0.871795	13.5562	primary
C18n_QI1545	C18-neg	0.88	208.061			putative mass-match	0.996337	15.1802	primary
C18n_QI1662	C18-neg	0.88	215.103			putative mass-match	0.851648	12.6622	primary
C18n_QI1687	C18-neg	0.88	217.061			putative mass-match	0.311355	13.3179	primary
C18n_QI1689	C18-neg	0.88	217.071			putative mass-match	0.961538	15.5332	primary
C18n_QI1707	C18-neg	0.88	218.103			putative mass-match	0.998168	18.6507	primary
C18n_QI1708	C18-neg	0.88	218.996			putative mass-match	0.472527	13.588	primary
C18n_QI1765	C18-neg	0.88	223.061			putative mass-match	0.928571	10.4081	primary
C18n_QI1822	C18-neg	0.88	225.04			putative mass-match	0.990842	15.2206	primary
C18n_QI1866	C18-neg	0.88	227.056			putative mass-match	0.967033	15.9433	primary
C18n_QI1890	C18-neg	0.88	227.14			putative mass-match	0.908425	15.1808	primary
C18n_QI1895	C18-neg	0.88	228.088			putative mass-match	0.864469	14.1285	primary
C18n_QI1980	C18-neg	0.88	232.028			putative mass-match	0.959707	14.587	primary
C18n_QI2049	C18-neg	0.88	236.093			putative mass-match	0.941392	13.6439	primary
C18n_QI2221	C18-neg	0.88	243.051			putative mass-match	0.919414	14.0759	primary
C18n_QI2383	C18-neg	0.88	249.007			putative mass-match	0.428571	12.4472	primary
C18n_QI2461	C18-neg	0.88	253.093			putative mass-match	0.805861	13.9295	primary
C18n_QI2524	C18-neg	0.88	255.088			putative mass-match	0.877289	14.9523	primary
C18n_QI3258	C18-neg	0.88	280.046			putative mass-match	0.307692	13.0203	primary
C18n_QI3483	C18-neg	0.88	287.089			putative mass-match	0.886447	14.4211	redundant
C18n_QI3917	C18-neg	0.88	302.136			putative mass-match	0.921245	14.3103	primary
C18n_QI4100	C18-neg	0.88	309.052			putative mass-match	0.778388	10.2336	primary
C18n_QI4170	C18-neg	0.88	311.078			putative mass-match	0.908425	14.8408	primary
C18n_QI4562	C18-neg	0.88	322.141			putative mass-match	0.868132	14.0804	primary
C18n_QI4622	C18-neg	0.88	324.023			putative mass-match	0.858974	13.9892	primary
C18n_QI4821	C18-neg	0.88	330.168			putative mass-match	0.946886	15.5032	primary
C18n_QI4946	C18-neg	0.88	335.045			putative mass-match	0.532967	13.6868	primary
C18n_QI5134	C18-neg	0.88	341.089			putative mass-match	0.893773	13.6756	primary
C18n_QI5198	C18-neg	0.88	343.058			putative mass-match	0.860806	12.9183	primary
C18n_QI5317	C18-neg	0.88	346.162			putative mass-match	0.952381	15.2826	redundant
C18n_QI5381	C18-neg	0.88	349.017			putative mass-match	0.424908	12.3272	primary
C18n_QI5736	C18-neg	0.88	360.178			putative mass-match	0.798535	13.2168	primary
C18n_QI6427	C18-neg	0.88	382.105			putative mass-match	0.714286	10.9284	primary
C18n_QI6707	C18-neg	0.88	390.106			putative mass-match	0.924908	14.1831	primary
C18n_QI7034	C18-neg	0.88	399.225			putative mass-match	0.783883	13.8671	primary
C18n_QI7094	C18-neg	0.88	401.204			putative mass-match	0.789377	13.5299	primary
C18n_QI11465	C18-neg	0.88	545.13			putative mass-match	0.600733	14.1556	primary
C18n_QI1042	C18-neg	0.89	179.034			putative mass-match	0.847985	13.2694	primary
C18n_QI1648	C18-neg	0.89	215.056			putative mass-match	0.998168	16.4065	primary
C18n_QI1937	C18-neg	0.89	230.013			putative mass-match	0.899267	14.2988	primary
C18n_QI2035	C18-neg	0.89	235.109			putative mass-match	0.860806	14.3302	primary
C18n_QI2041	C18-neg	0.89	236.056			putative mass-match	1	17.1424	primary
C18n_QI2096	C18-neg	0.89	239.056			putative mass-match	1	17.1051	primary
C18n_QI3742	C18-neg	0.89	296.078			putative mass-match	0.990842	14.5567	primary
C18n_QI4322	C18-neg	0.89	315.099			putative mass-match	0.956044	12.8777	primary
C18n_QI195	C18-neg	0.9	107.013			unknown	0.287546	9.55113	primary
C18n_QI1299	C18-neg	0.9	192.066			putative mass-match	0.943223	13.8106	primary
C18n_QI1386	C18-neg	0.9	198.077			putative mass-match	0.945055	14.6207	primary
C18n_QI1781	C18-neg	0.9	224.02			putative mass-match	0.410256	11.2232	primary
C18n_QI1952	C18-neg	0.9	230.996			putative mass-match	0.686813	12.5715	primary
C18n_QI2418	C18-neg	0.9	251.067			putative mass-match	0.556777	13.2111	primary
C18n_QI2690	C18-neg	0.9	260.024			putative mass-match	0.827839	13.1087	primary
C18n_QI3036	C18-neg	0.9	272.06			unknown	0.595238	11.7212	primary
C18n_QI3053	C18-neg	0.9	273.008			putative mass-match	0.327839	13.4942	primary
C18n_QI3278	C18-neg	0.9	281.067			putative mass-match	0.75641	13.0577	primary
C18n_QI3446	C18-neg	0.9	286.036			putative mass-match	0.93956	13.3687	redundant
C18n_QI3652	C18-neg	0.9	293.115			putative mass-match	0.928571	15.2469	primary
C18n_QI4041	C18-neg	0.9	307.103			putative mass-match	0.97619	14.9156	primary
C18n_QI4257	C18-neg	0.9	313.13			putative mass-match	0.804029	12.8951	primary
C18n_QI4569	C18-neg	0.9	323.078			putative mass-match	0.943223	14.8166	primary
C18n_QI4676	C18-neg	0.9	326.052			putative mass-match	0.212454	13.9794	primary
C18n_QI6108	C18-neg	0.9	372.13			putative mass-match	0.818681	11.6025	primary
C18n_QI6785	C18-neg	0.9	392.121			putative mass-match	0.81685	14.6274	primary
C18n_QI12311	C18-neg	0.9	590.21			putative mass-match	0.225275	13.1869	primary
C18n_QI12340	C18-neg	0.9	592.225			unknown	0.324176	13.5235	primary
C18n_QI290	C18-neg	0.91	116.049			unknown	0.8663	12.8594	redundant
C18n_QI424	C18-neg	0.91	127.039			putative mass-match	0.827839	12.071	primary
C18n_QI814	C18-neg	0.91	159.055			putative mass-match	0.842491	10.3145	primary
C18n_QI843	C18-neg	0.91	161.081			putative mass-match	0.930403	14.0169	primary
C18n_QI948	C18-neg	0.91	169.05			putative mass-match	0.877289	14.038	primary
C18n_QI1475	C18-neg	0.91	203.082			putative mass-match	0.989011	17.7498	primary
C18n_QI1508	C18-neg	0.91	206.045			putative mass-match	1	18.092	primary
C18n_QI1536	C18-neg	0.91	207.077			putative mass-match	0.783883	12.9517	primary
C18n_QI1646	C18-neg	0.91	215.038			putative mass-match	0.772894	13.3788	primary
C18n_QI1794	C18-neg	0.91	224.093			putative mass-match	0.851648	12.5729	primary
C18n_QI2847	C18-neg	0.91	266.067			putative mass-match	0.987179	14.3353	primary
C18n_QI3057	C18-neg	0.91	273.052			putative mass-match	0.989011	15.4935	primary
C18n_QI3612	C18-neg	0.91	291.099			putative mass-match	0.981685	15.011	primary
C18n_QI3678	C18-neg	0.91	294.045			putative mass-match	0.908425	15.1546	primary
C18n_QI4299	C18-neg	0.91	314.173			putative mass-match	0.818681	14.6448	primary
C18n_QI4637	C18-neg	0.91	325.007			unknown	0.688645	14.6392	primary
C18n_QI5977	C18-neg	0.91	368.099			putative mass-match	0.92674	13.1899	primary
C18n_QI6036	C18-neg	0.91	370.115			putative mass-match	0.92674	13.464	primary
C18n_QI8686	C18-neg	0.91	452.074			putative mass-match	0.386447	16.0095	primary
C18n_QI490	C18-neg	0.92	134.06			putative mass-match	0.879121	11.0405	primary
C18n_QI585	C18-neg	0.92	142.065			putative mass-match	0.675824	10.8683	redundant
C18n_QI963	C18-neg	0.92	171.029			putative mass-match	0.875458	13.2826	redundant
C18n_QI1727	C18-neg	0.92	220.976			putative mass-match	0.208791	12.1594	primary
C18n_QI1779	C18-neg	0.92	223.989			putative mass-match	0.250916	13.0339	primary
C18n_QI2246	C18-neg	0.92	243.135			putative mass-match	0.74359	13.1857	primary
C18n_QI2698	C18-neg	0.92	261.008			putative mass-match	0.952381	15.4597	primary
C18n_QI2763	C18-neg	0.92	263.067			putative mass-match	0.92674	13.174	primary
C18n_QI3706	C18-neg	0.92	295.093			putative mass-match	0.89011	12.6235	primary
C18n_QI4834	C18-neg	0.92	331.058			putative mass-match	0.553114	10.672	primary
C18n_QI5859	C18-neg	0.92	364.189			putative mass-match	0.804029	13.8398	primary
C18n_QI6251	C18-neg	0.92	377.087			putative mass-match	0.747253	13.1122	primary
C18n_QI11089	C18-neg	0.92	530.152			putative mass-match	0.252747	10.3148	primary
C18n_QI11623	C18-neg	0.92	552.232			putative mass-match	0.664835	13.1567	primary
C18n_QI137	C18-neg	0.93	94.0284			unknown	0.804029	9.52608	primary
C18n_QI1523	C18-neg	0.93	206.996			putative mass-match	0.811355	13.3799	primary
C18n_QI1965	C18-neg	0.93	231.077			putative mass-match	0.369963	12.8352	primary
C18n_QI2397	C18-neg	0.93	250.014			putative mass-match	0.0842491	11.5291	primary
C18n_QI2649	C18-neg	0.93	258.992			putative mass-match	0.498168	12.8919	primary
C18n_QI2775	C18-neg	0.93	263.104			putative mass-match	0.554945	10.4353	primary
C18n_QI3124	C18-neg	0.93	275.057			putative mass-match	0.650183	11.5111	primary
C18n_QI3163	C18-neg	0.93	276.052			putative mass-match	0.787546	11.3065	primary
C18n_QI3383	C18-neg	0.93	284.115			putative mass-match	0.637363	12.8968	primary
C18n_QI3402	C18-neg	0.93	285.099			putative mass-match	0.857143	14.0963	redundant
C18n_QI3547	C18-neg	0.93	289.039			putative mass-match	0.673993	11.1453	primary
C18n_QI3806	C18-neg	0.93	299.068			putative mass-match	0.937729	12.2076	primary
C18n_QI4036	C18-neg	0.93	307.086			putative mass-match	0.974359	15.0467	primary
C18n_QI4107	C18-neg	0.93	309.099			putative mass-match	0.908425	14.7372	primary
C18n_QI4753	C18-neg	0.93	328.188			putative mass-match	0.873626	15.3921	primary
C18n_QI5133	C18-neg	0.93	341.088			putative mass-match	0.970696	14.2596	primary
C18n_QI5455	C18-neg	0.93	351.109			putative mass-match	0.90293	13.7763	primary
C18n_QI5604	C18-neg	0.93	356.183			putative mass-match	0.74359	12.6157	primary
C18n_QI5755	C18-neg	0.93	361.096			putative mass-match	0.75641	12.9945	primary
C18n_QI6142	C18-neg	0.93	373.173			putative mass-match	0.864469	14.7492	primary
C18n_QI6337	C18-neg	0.93	379.104			putative mass-match	0.858974	12.8679	primary
C18n_QI7071	C18-neg	0.93	401.099			putative mass-match	0.774725	11.0059	primary
C18n_QI413	C18-neg	0.94	125.06			putative mass-match	0.70696	10.2288	primary
C18n_QI458	C18-neg	0.94	131.034			putative mass-match	0.998168	17.1824	primary
C18n_QI567	C18-neg	0.94	139.039			putative mass-match	0.879121	12.7571	primary
C18n_QI579	C18-neg	0.94	141.055			putative mass-match	0.807692	12.4785	primary
C18n_QI917	C18-neg	0.94	167.034			putative mass-match	0.994505	14.8602	primary
C18n_QI958	C18-neg	0.94	170.118			putative mass-match	0.014652	15.9945	primary
C18n_QI1437	C18-neg	0.94	201.076			putative mass-match	0.873626	13.4711	primary
C18n_QI1563	C18-neg	0.94	209.067			putative mass-match	0.941392	14.7769	primary
C18n_QI1578	C18-neg	0.94	210.026			putative mass-match	0.613553	11.8768	primary
C18n_QI1611	C18-neg	0.94	213.04			putative mass-match	0.952381	13.4218	primary
C18n_QI2326	C18-neg	0.94	246.992			putative mass-match	0.483516	13.3897	primary
C18n_QI2354	C18-neg	0.94	248.057			putative mass-match	0.930403	12.2077	primary
C18n_QI2711	C18-neg	0.94	261.088			putative mass-match	0.899267	13.4915	primary
C18n_QI2823	C18-neg	0.94	265.072			putative mass-match	0.725275	12.6092	primary
C18n_QI3261	C18-neg	0.94	280.047			putative mass-match	0.346154	12.8143	primary
C18n_QI3397	C18-neg	0.94	285.056			putative mass-match	0.932234	14.8767	primary
C18n_QI3755	C18-neg	0.94	297.052			putative mass-match	0.943223	11.7546	primary
C18n_QI4031	C18-neg	0.94	307.075			putative mass-match	0.864469	11.7227	primary
C18n_QI4237	C18-neg	0.94	313.047			putative mass-match	0.858974	13.9053	primary
C18n_QI4950	C18-neg	0.94	335.125			putative mass-match	0.776557	12.09	primary
C18n_QI5874	C18-neg	0.94	365.136			putative mass-match	0.93956	15.0877	primary
C18n_QI5908	C18-neg	0.94	366.084			putative mass-match	0.705128	12.0577	primary
C18n_QI11149	C18-neg	0.94	533.13			putative mass-match	0.29304	13.1194	primary
C18n_QI12466	C18-neg	0.94	600.3			putative mass-match	0.716117	13.8625	primary
C18n_QI242	C18-neg	0.95	111.044			putative mass-match	0.820513	12.0058	primary
C18n_QI387	C18-neg	0.95	123.044			putative mass-match	1	15.2547	primary
C18n_QI416	C18-neg	0.95	126.001			putative mass-match	0.498168	9.69833	primary
C18n_QI534	C18-neg	0.95	137.023			putative mass-match	0.996337	14.7049	primary
C18n_QI688	C18-neg	0.95	149.027			putative mass-match	0.811355	10.3033	primary
C18n_QI788	C18-neg	0.95	157.05			putative mass-match	0.860806	12.9345	primary
C18n_QI799	C18-neg	0.95	157.086			putative mass-match	0.90293	12.3572	primary
C18n_QI850	C18-neg	0.95	162.055			putative mass-match	0.985348	15.6128	primary
C18n_QI1148	C18-neg	0.95	184.061			putative mass-match	0.998168	16.147	primary
C18n_QI1225	C18-neg	0.95	188.035			putative mass-match	0.996337	15.182	primary
C18n_QI1280	C18-neg	0.95	190.054			putative mass-match	0.846154	12.7483	primary
C18n_QI1343	C18-neg	0.95	195.029			putative mass-match	0.998168	13.6898	primary
C18n_QI1425	C18-neg	0.95	200.092			putative mass-match	0.897436	14.0431	primary
C18n_QI1431	C18-neg	0.95	200.986			putative mass-match	0.776557	11.6384	primary
C18n_QI1452	C18-neg	0.95	202.017			putative mass-match	0.74359	11.2308	primary
C18n_QI1590	C18-neg	0.95	211.061			putative mass-match	0.981685	15.2545	primary
C18n_QI1637	C18-neg	0.95	214.05			putative mass-match	0.652015	9.71964	primary
C18n_QI1872	C18-neg	0.95	227.092			putative mass-match	0.710623	12.8061	primary
C18n_QI1875	C18-neg	0.95	227.103			putative mass-match	0.968864	15.5824	primary
C18n_QI2278	C18-neg	0.95	245.012			putative mass-match	0.862637	14.183	primary
C18n_QI2447	C18-neg	0.95	252.088			putative mass-match	0.946886	14.3471	primary
C18n_QI2638	C18-neg	0.95	258.042			putative mass-match	0.981685	13.848	primary
C18n_QI2717	C18-neg	0.95	261.128			putative mass-match	0.888278	13.9372	primary
C18n_QI2784	C18-neg	0.95	263.14			putative mass-match	0.948718	15.2452	primary
C18n_QI2797	C18-neg	0.95	264.052			putative mass-match	0.882784	11.5803	primary
C18n_QI2966	C18-neg	0.95	270.099			putative mass-match	0.798535	13.2412	primary
C18n_QI3069	C18-neg	0.95	273.098			putative mass-match	0.796703	13.1947	primary
C18n_QI3135	C18-neg	0.95	275.104			putative mass-match	0.805861	10.7893	primary
C18n_QI3321	C18-neg	0.95	282.099			putative mass-match	0.840659	12.9052	primary
C18n_QI3359	C18-neg	0.95	283.13			putative mass-match	0.774725	12.7298	primary
C18n_QI3973	C18-neg	0.95	304.037			putative mass-match	0.884615	14.3777	primary
C18n_QI3987	C18-neg	0.95	305.07			putative mass-match	0.998168	18.3389	primary
C18n_QI4460	C18-neg	0.95	319.094			putative mass-match	0.836996	10.7421	primary
C18n_QI4703	C18-neg	0.95	327.109			putative mass-match	0.943223	14.0577	primary
C18n_QI4765	C18-neg	0.95	329.08			putative mass-match	0.935897	11.8983	primary
C18n_QI5446	C18-neg	0.95	351.072			putative mass-match	0.631868	11.0915	primary
C18n_QI5500	C18-neg	0.95	353.089			putative mass-match	0.945055	13.9193	primary
C18n_QI6050	C18-neg	0.95	371.045			putative mass-match	0.695971	13.9702	primary
C18n_QI6372	C18-neg	0.95	380.183			putative mass-match	0.884615	13.8163	primary
C18n_QI444	C18-neg	0.96	129.055			putative mass-match	0.974359	13.9077	primary
C18n_QI1020	C18-neg	0.96	177.055			putative mass-match	0.677656	10.7981	primary
C18n_QI1348	C18-neg	0.96	195.065			putative mass-match	0.74359	12.2325	primary
C18n_QI1574	C18-neg	0.96	209.986			putative mass-match	0.313187	13.1422	primary
C18n_QI1682	C18-neg	0.96	217.017			putative mass-match	0.846154	11.4264	primary
C18n_QI1954	C18-neg	0.96	230.997			putative mass-match	0.827839	13.0647	primary
C18n_QI2243	C18-neg	0.96	243.124			putative mass-match	0.818681	13.41	primary
C18n_QI2320	C18-neg	0.96	246.098			putative mass-match	0.771062	11.3163	primary
C18n_QI2493	C18-neg	0.96	254.103			putative mass-match	0.721612	12.0753	primary
C18n_QI2639	C18-neg	0.96	258.042			putative mass-match	0.948718	10.8057	redundant
C18n_QI2914	C18-neg	0.96	269.067			putative mass-match	0.983516	16.0869	primary
C18n_QI3259	C18-neg	0.96	280.046			putative mass-match	0.338828	13.0203	primary
C18n_QI3679	C18-neg	0.96	294.062			putative mass-match	0.732601	11.7832	primary
C18n_QI3682	C18-neg	0.96	294.099			putative mass-match	0.75641	12.2416	primary
C18n_QI4304	C18-neg	0.96	314.209			putative mass-match	0.805861	13.0281	primary
C18n_QI4835	C18-neg	0.96	331.058			putative mass-match	0.521978	9.96515	primary
C18n_QI5012	C18-neg	0.96	337.094			putative mass-match	0.970696	13.8003	primary
C18n_QI5517	C18-neg	0.96	353.197			putative mass-match	0.736264	12.7808	primary
C18n_QI6252	C18-neg	0.96	377.088			putative mass-match	0.752747	12.0801	primary
C18n_QI7780	C18-neg	0.96	423.088			putative mass-match	0.443223	10.4896	primary
C18n_QI7840	C18-neg	0.96	425.193			putative mass-match	0.639194	12.8005	primary
C18n_QI8084	C18-neg	0.96	433.114			putative mass-match	0.846154	14.1118	primary
C18n_QI8204	C18-neg	0.96	437.087			putative mass-match	0.921245	14.7024	primary
C18n_QI9080	C18-neg	0.96	465.2			putative mass-match	0.67033	12.2199	primary
C18n_QI12348	C18-neg	0.96	593.152			putative mass-match	0.25641	13.4033	primary
C18n_QI135	C18-neg	0.97	93.0332			unknown	0.989011	11.3442	primary
C18n_QI496	C18-neg	0.97	135.027			putative mass-match	0.413919	10.7595	primary
C18n_QI513	C18-neg	0.97	136.039			putative mass-match	0.996337	14.8943	primary
C18n_QI902	C18-neg	0.97	165.996			putative mass-match	0.157509	12.0633	redundant
C18n_QI1054	C18-neg	0.97	180.029			putative mass-match	0.994505	15.0986	primary
C18n_QI1081	C18-neg	0.97	181.033			putative mass-match	0.998168	14.9816	primary
C18n_QI1163	C18-neg	0.97	185.081			putative mass-match	0.774725	12.2207	primary
C18n_QI1478	C18-neg	0.97	203.092			putative mass-match	0.818681	12.3379	primary
C18n_QI1676	C18-neg	0.97	216.087			putative mass-match	0.979853	15.6344	primary
C18n_QI1695	C18-neg	0.97	217.108			putative mass-match	0.945055	13.8033	primary
C18n_QI2063	C18-neg	0.97	237.04			putative mass-match	0.818681	11.5652	primary
C18n_QI2067	C18-neg	0.97	237.077			putative mass-match	0.809524	13.4629	primary
C18n_QI2082	C18-neg	0.97	238.014			unknown	0.554945	10.1486	primary
C18n_QI2106	C18-neg	0.97	239.092			putative mass-match	0.8663	13.9019	primary
C18n_QI2282	C18-neg	0.97	245.049			putative mass-match	0.624542	10.3694	primary
C18n_QI2286	C18-neg	0.97	245.066			putative mass-match	0.745421	11.5586	primary
C18n_QI2293	C18-neg	0.97	245.103			putative mass-match	0.79304	12.1052	primary
C18n_QI2417	C18-neg	0.97	251.056			putative mass-match	0.842491	14.7362	primary
C18n_QI2773	C18-neg	0.97	263.104			putative mass-match	0.5	10.3892	primary
C18n_QI2863	C18-neg	0.97	267.051			putative mass-match	0.965201	14.4993	primary
C18n_QI2929	C18-neg	0.97	269.103			putative mass-match	0.913919	13.9573	primary
C18n_QI3378	C18-neg	0.97	284.024			putative mass-match	0.668498	12.3484	primary
C18n_QI3384	C18-neg	0.97	284.125			putative mass-match	0.692308	11.9263	primary
C18n_QI3443	C18-neg	0.97	286.003			putative mass-match	0.679487	14.1396	primary
C18n_QI5069	C18-neg	0.97	339.075			putative mass-match	0.78022	11.1942	primary
C18n_QI5076	C18-neg	0.97	339.109			putative mass-match	0.92674	13.4396	primary
C18n_QI5438	C18-neg	0.97	350.173			putative mass-match	0.842491	12.8512	primary
C18n_QI8132	C18-neg	0.97	434.13			putative mass-match	0.754579	12.9289	primary
C18n_QI8572	C18-neg	0.97	449.205			putative mass-match	0.494505	12.1622	primary
C18n_QI116	C18-neg	0.98	83.0486			unknown	0.699634	9.08179	redundant
C18n_QI179	C18-neg	0.98	101.059			putative mass-match	0.862637	11.7603	primary
C18n_QI329	C18-neg	0.98	117.055			putative mass-match	0.996337	15.7525	primary
C18n_QI410	C18-neg	0.98	125.023			putative mass-match	0.990842	12.9141	primary
C18n_QI612	C18-neg	0.98	145.049			putative mass-match	1	16.0965	primary
C18n_QI885	C18-neg	0.98	165.018			putative mass-match	0.946886	13.7383	primary
C18n_QI972	C18-neg	0.98	171.507			unknown	0.157509	14.2191	redundant
C18n_QI1553	C18-neg	0.98	208.061			putative mass-match	0.989011	12.2373	primary
C18n_QI1775	C18-neg	0.98	223.108			putative mass-match	0.760073	10.8699	primary
C18n_QI2034	C18-neg	0.98	235.109			putative mass-match	0.734432	11.0776	primary
C18n_QI2405	C18-neg	0.98	250.072			putative mass-match	0.956044	12.3598	primary
C18n_QI2596	C18-neg	0.98	257.103			putative mass-match	0.754579	13.6347	primary
C18n_QI2802	C18-neg	0.98	264.088			putative mass-match	0.924908	14.134	primary
C18n_QI2874	C18-neg	0.98	267.088			putative mass-match	0.923077	14.1455	primary
C18n_QI2989	C18-neg	0.98	271.083			putative mass-match	0.913919	15.4531	primary
C18n_QI3037	C18-neg	0.98	272.06			unknown	0.897436	13.916	primary
C18n_QI3039	C18-neg	0.98	272.086			putative mass-match	0.512821	12.0949	redundant
C18n_QI3289	C18-neg	0.98	281.103			putative mass-match	0.558608	12.3108	redundant
C18n_QI3550	C18-neg	0.98	289.039			putative mass-match	0.836996	11.8016	primary
C18n_QI3654	C18-neg	0.98	293.151			putative mass-match	0.952381	17.0514	primary
C18n_QI3704	C18-neg	0.98	295.093			putative mass-match	0.611722	11.0239	primary
C18n_QI4674	C18-neg	0.98	326.052			putative mass-match	0.659341	12.4224	primary
C18n_QI4947	C18-neg	0.98	335.078			putative mass-match	0.745421	10.9511	primary
C18n_QI5276	C18-neg	0.98	345.11			putative mass-match	0.772894	12.4839	primary
C18n_QI6339	C18-neg	0.98	379.14			putative mass-match	0.705128	12.6933	primary
C18n_QI7253	C18-neg	0.98	407.194			putative mass-match	0.822344	13.2869	primary
C18n_QI249	C18-neg	0.99	113.06			putative mass-match	0.798535	11.0716	primary
C18n_QI466	C18-neg	0.99	131.07			putative mass-match	0.945055	14.6877	primary
C18n_QI488	C18-neg	0.99	134.06			putative mass-match	0.901099	11.0643	primary
C18n_QI623	C18-neg	0.99	146.024			putative mass-match	0.826007	10.8614	primary
C18n_QI747	C18-neg	0.99	152.059			putative mass-match	0.981685	12.9673	primary
C18n_QI858	C18-neg	0.99	163.039			putative mass-match	0.992674	13.2727	primary
C18n_QI894	C18-neg	0.99	165.055			putative mass-match	0.868132	12.8208	primary
C18n_QI1102	C18-neg	0.99	182.053			unknown	0.725275	11.317	primary
C18n_QI1123	C18-neg	0.99	183.987			unknown	0.371795	12.5348	redundant
C18n_QI1212	C18-neg	0.99	187.097			putative mass-match	0.871795	12.6694	primary
C18n_QI1275	C18-neg	0.99	189.076			putative mass-match	0.990842	14.0849	primary
C18n_QI1401	C18-neg	0.99	199.097			putative mass-match	0.752747	12.1661	primary
C18n_QI1488	C18-neg	0.99	204.03			putative mass-match	0.791209	10.807	primary
C18n_QI1497	C18-neg	0.99	204.981			putative mass-match	0.324176	10.9991	primary
C18n_QI1532	C18-neg	0.99	207.066			putative mass-match	0.789377	12.2401	primary
C18n_QI1558	C18-neg	0.99	209.045			putative mass-match	0.858974	13.2979	primary
C18n_QI1581	C18-neg	0.99	210.06			putative mass-match	0.659341	10.646	primary
C18n_QI1712	C18-neg	0.99	219.051			putative mass-match	0.684982	10.5744	primary
C18n_QI1721	C18-neg	0.99	220.061			putative mass-match	0.979853	13.263	primary
C18n_QI1728	C18-neg	0.99	221.045			putative mass-match	0.765568	11.1189	primary
C18n_QI1731	C18-neg	0.99	221.066			putative mass-match	0.782051	11.5955	primary
C18n_QI2107	C18-neg	0.99	239.104			putative mass-match	0.904762	13.4744	primary
C18n_QI2158	C18-neg	0.99	241.108			putative mass-match	0.89011	14.2961	primary
C18n_QI2160	C18-neg	0.99	241.119			putative mass-match	0.840659	13.0521	primary
C18n_QI2253	C18-neg	0.99	243.171			putative mass-match	0.820513	15.1957	primary
C18n_QI2328	C18-neg	0.99	247.028			putative mass-match	0.74359	11.1832	primary
C18n_QI2339	C18-neg	0.99	247.118			putative mass-match	0.796703	12.6371	primary
C18n_QI2386	C18-neg	0.99	249.088			putative mass-match	0.807692	12.4869	primary
C18n_QI2483	C18-neg	0.99	254.054			putative mass-match	0.820513	12.9447	primary
C18n_QI2610	C18-neg	0.99	257.139			putative mass-match	0.593407	11.8078	primary
C18n_QI2641	C18-neg	0.99	258.077			putative mass-match	0.734432	8.73263	primary
C18n_QI2852	C18-neg	0.99	266.104			putative mass-match	0.851648	12.9786	primary
C18n_QI3113	C18-neg	0.99	274.12			putative mass-match	0.712454	11.7609	primary
C18n_QI3263	C18-neg	0.99	280.083			putative mass-match	0.968864	14.1441	primary
C18n_QI3279	C18-neg	0.99	281.067			putative mass-match	0.774725	13.2725	primary
C18n_QI3455	C18-neg	0.99	286.178			putative mass-match	0.847985	15.2645	redundant
C18n_QI3556	C18-neg	0.99	289.072			putative mass-match	0.846154	13.8528	primary
C18n_QI3609	C18-neg	0.99	291.088			putative mass-match	0.89011	13.128	primary
C18n_QI3807	C18-neg	0.99	299.077			putative mass-match	0.880952	11.8086	primary
C18n_QI3930	C18-neg	0.99	303.019			putative mass-match	0.430403	12.5691	primary
C18n_QI3979	C18-neg	0.99	304.131			putative mass-match	0.787546	12.8104	primary
C18n_QI4176	C18-neg	0.99	311.115			putative mass-match	0.847985	13.8182	primary
C18n_QI4387	C18-neg	0.99	316.188			putative mass-match	0.89011	16.018	primary
C18n_QI5188	C18-neg	0.99	342.167			unknown	0.811355	12.4316	primary
C18n_QI5390	C18-neg	0.99	349.093			putative mass-match	0.910256	13.1539	primary
C18n_QI5650	C18-neg	0.99	357.215			unknown	0.915751	15.8113	redundant
C18n_QI5918	C18-neg	0.99	367.013			putative mass-match	0.401099	13.3603	primary
C18n_QI6651	C18-neg	0.99	388.014			unknown	0.192308	15.6727	primary
C18n_QI9338	C18-neg	0.99	472.242			putative mass-match	0.908425	15.3512	primary
C18n_QI385	C18-neg	1	123.044			putative mass-match	0.919414	13.3645	primary
C18n_QI415	C18-neg	1	126.001			unknown	0.461538	9.35413	primary
C18n_QI581	C18-neg	1	142.032			putative mass-match	0.924908	12.6364	primary
C18n_QI993	C18-neg	1	174.022			putative mass-match	0.761905	11.072	primary
C18n_QI1180	C18-neg	1	186.022			putative mass-match	0.941392	14.0867	primary
C18n_QI1762	C18-neg	1	223.061			putative mass-match	0.932234	15.3418	primary
C18n_QI2566	C18-neg	1	256.062			putative mass-match	0.304029	10.5942	primary
C18n_QI2744	C18-neg	1	262.072			putative mass-match	0.897436	12.2042	primary
C18n_QI3179	C18-neg	1	277.083			putative mass-match	0.954212	13.5772	primary
C18n_QI3563	C18-neg	1	289.112			putative mass-match	0.675824	10.4716	primary
C18n_QI3611	C18-neg	1	291.099			putative mass-match	0.950549	13.0847	primary
C18n_QI3702	C18-neg	1	295.083			putative mass-match	0.778388	12.0147	redundant
C18n_QI3864	C18-neg	1	300.193			unknown	0.750916	12.8933	primary
C18n_QI4241	C18-neg	1	313.072			putative mass-match	0.630037	12.5765	primary
C18n_QI4824	C18-neg	1	330.204			putative mass-match	0.82967	14.9412	redundant
C18n_QI5221	C18-neg	1	343.199			putative mass-match	0.92674	16.0353	primary
C18n_QI5751	C18-neg	1	361.094			putative mass-match	0.82967	13.3127	primary
C18n_QI6569	C18-neg	1	385.998			unknown	0.188645	14.6041	primary
C18n_QI7717	C18-neg	1	420.152			putative mass-match	0.783883	13.5533	primary
C18n_QI1109	C18-neg	1.01	183.065			putative mass-match	0.789377	12.3415	primary
C18n_QI1335	C18-neg	1.01	194.409			unknown	0.338828	14.904	redundant
C18n_QI1655	C18-neg	1.01	215.082			putative mass-match	0.692308	10.6848	primary
C18n_QI1782	C18-neg	1.01	224.056			putative mass-match	0.990842	14.3615	primary
C18n_QI2564	C18-neg	1.01	256.025			putative mass-match	0.849817	12.7938	primary
C18n_QI2657	C18-neg	1.01	259.073			putative mass-match	0.774725	11.562	primary
C18n_QI2912	C18-neg	1.01	269.057			putative mass-match	0.313187	13.6124	primary
C18n_QI3104	C18-neg	1.01	274.036			putative mass-match	0.987179	14.7302	primary
C18n_QI3209	C18-neg	1.01	278.067			putative mass-match	0.97619	13.7816	primary
C18n_QI3676	C18-neg	1.01	293.971			unknown	0.347985	17.8383	primary
C18n_QI6104	C18-neg	1.01	372.094			putative mass-match	0.710623	12.5329	primary
C18n_QI6994	C18-neg	1.01	399.039			putative mass-match	0.346154	12.5499	primary
C18n_QI7627	C18-neg	1.01	417.236			unknown	0.659341	13.846	primary
C18n_QI9787	C18-neg	1.01	486.258			putative mass-match	0.835165	14.5487	primary
C18n_QI332	C18-neg	1.02	118.029			unknown	0.928571	11.3942	redundant
C18n_QI1370	C18-neg	1.02	197.053			unknown	0.919414	10.5566	primary
C18n_QI1601	C18-neg	1.02	212.035			putative mass-match	0.932234	11.8726	primary
C18n_QI2440	C18-neg	1.02	252.051			putative mass-match	0.945055	13.3488	primary
C18n_QI3126	C18-neg	1.02	275.068			putative mass-match	0.542125	9.70913	primary
C18n_QI3337	C18-neg	1.02	283.073			putative mass-match	0.948718	12.9032	primary
C18n_QI4402	C18-neg	1.02	317.042			unknown	0.822344	13.3279	primary
C18n_QI4449	C18-neg	1.02	318.026			putative mass-match	0.70696	13.1178	primary
C18n_QI7196	C18-neg	1.02	405.224			putative mass-match	0.721612	14.5475	primary
C18n_QI7891	C18-neg	1.02	427.055			unknown	0.52381	11.7178	primary
C18n_QI201	C18-neg	1.03	107.036			unknown	0.518315	16.0586	primary
C18n_QI474	C18-neg	1.03	132.044			putative mass-match	0.992674	14.1719	redundant
C18n_QI663	C18-neg	1.03	148.039			putative mass-match	1	15.726	primary
C18n_QI706	C18-neg	1.03	150.006			putative mass-match	0.970696	11.5466	primary
C18n_QI709	C18-neg	1.03	150.055			putative mass-match	1	18.0466	primary
C18n_QI722	C18-neg	1.03	151.026			putative mass-match	0.970696	13.5916	primary
C18n_QI1294	C18-neg	1.03	192.03			putative mass-match	0.946886	13.131	redundant
C18n_QI1321	C18-neg	1.03	193.685			unknown	0.338828	15.6835	redundant
C18n_QI1325	C18-neg	1.03	194.045			putative mass-match	1	19.8215	primary
C18n_QI1544	C18-neg	1.03	208.024			putative mass-match	0.767399	12.2089	redundant
C18n_QI2918	C18-neg	1.03	269.082			putative mass-match	0.445055	12.0467	primary
C18n_QI6508	C18-neg	1.03	385.068			unknown	0.695971	12.8156	primary
C18n_QI6588	C18-neg	1.03	387.084			putative mass-match	0.855311	12.9221	primary
C18n_QI6667	C18-neg	1.03	389.099			putative mass-match	0.948718	14.4482	primary
C18n_QI7190	C18-neg	1.03	405.094			putative mass-match	0.847985	12.9611	redundant
C18n_QI4239	C18-neg	1.04	313.05			putative mass-match	0.934066	15.7854	primary
C18n_QI4932	C18-neg	1.04	334.021			putative mass-match	0.360806	15.2548	primary
C18n_QI7378	C18-neg	1.04	411.081			putative mass-match	0.978022	18.1662	primary
C18n_QI8349	C18-neg	1.04	442.011			unknown	0.395604	17.0187	redundant
C18n_QI794	C18-neg	1.05	157.086			putative mass-match	0.998168	14.9704	primary
C18n_QI1158	C18-neg	1.05	185.045			putative mass-match	0.800366	13.6751	primary
C18n_QI1579	C18-neg	1.05	210.04			putative mass-match	0.996337	16.2827	primary
C18n_QI2783	C18-neg	1.05	263.14			putative mass-match	0.802198	15.3073	primary
C18n_QI3160	C18-neg	1.05	276.001			unknown	0.269231	13.6338	primary
C18n_QI4037	C18-neg	1.05	307.086			putative mass-match	0.82967	14.9811	primary
C18n_QI4386	C18-neg	1.05	316.188			putative mass-match	0.899267	16.8857	primary
C18n_QI5670	C18-neg	1.05	358.199			putative mass-match	0.935897	16.6882	primary
C18n_QI10515	C18-neg	1.05	511.241			putative mass-match	0.428571	12.0368	primary
C18n_QI537	C18-neg	1.06	137.06			putative mass-match	0.959707	15.1898	primary
C18n_QI842	C18-neg	1.07	161.081			putative mass-match	0.752747	12.6418	primary
C18n_QI1002	C18-neg	1.07	175.024			putative mass-match	0.708791	11.232	primary
C18n_QI1336	C18-neg	1.07	194.409			unknown	0.333333	15.231	primary
C18n_QI2419	C18-neg	1.07	251.067			putative mass-match	0.309524	12.3867	primary
C18n_QI4641	C18-neg	1.07	325.096			putative mass-match	0.738095	12.7858	primary
C18n_QI4825	C18-neg	1.07	330.204			putative mass-match	0.833333	15.6594	primary
C18n_QI5683	C18-neg	1.07	359.078			putative mass-match	0.672161	11.4702	primary
C18n_QI5816	C18-neg	1.07	363.12			putative mass-match	0.923077	15.8475	primary
C18n_QI6179	C18-neg	1.07	374.088			putative mass-match	0.413919	10.2386	primary
C18n_QI10951	C18-neg	1.07	525.257			putative mass-match	0.386447	11.3357	primary
C18n_QI408	C18-neg	1.08	125.023			putative mass-match	0.835165	10.7903	primary
C18n_QI748	C18-neg	1.08	152.059			unknown	0.333333	10.2508	redundant
C18n_QI1470	C18-neg	1.08	203.055			putative mass-match	0.679487	11.7268	primary
C18n_QI1865	C18-neg	1.08	227.056			putative mass-match	0.877289	15.0462	primary
C18n_QI1874	C18-neg	1.08	227.103			putative mass-match	0.818681	14.0268	primary
C18n_QI2097	C18-neg	1.08	239.056			putative mass-match	0.849817	13.6959	primary
C18n_QI2291	C18-neg	1.08	245.093			putative mass-match	0.858974	13.8766	primary
C18n_QI3052	C18-neg	1.08	273.008			putative mass-match	0.371795	14.135	primary
C18n_QI3469	C18-neg	1.08	287.023			putative mass-match	0.448718	11.2565	primary
C18n_QI5274	C18-neg	1.08	345.109			putative mass-match	0.813187	14.1044	primary
C18n_QI5601	C18-neg	1.08	356.126			putative mass-match	0.64652	11.4032	primary
C18n_QI6371	C18-neg	1.08	380.183			putative mass-match	0.802198	14.6859	primary
C18n_QI7628	C18-neg	1.08	417.236			unknown	0.75641	14.3181	primary
C18n_QI12077	C18-neg	1.08	575.236			putative mass-match	0.338828	11.5035	primary
C18n_QI12646	C18-neg	1.08	612.289			putative mass-match	0.195971	12.0206	primary
C18n_QI396	C18-neg	1.09	124.039			putative mass-match	0.998168	13.3767	primary
C18n_QI715	C18-neg	1.09	151.002			putative mass-match	0.921245	11.2476	primary
C18n_QI755	C18-neg	1.09	153.018			putative mass-match	0.992674	13.239	primary
C18n_QI805	C18-neg	1.09	158.081			putative mass-match	1	15.829	primary
C18n_QI930	C18-neg	1.09	168.029			putative mass-match	0.708791	9.42667	primary
C18n_QI1439	C18-neg	1.09	201.112			putative mass-match	0.782051	12.2967	primary
C18n_QI2276	C18-neg	1.09	245.012			putative mass-match	0.794872	13.557	primary
C18n_QI2917	C18-neg	1.09	269.067			putative mass-match	0.727106	11.8062	primary
C18n_QI3860	C18-neg	1.09	300.193			unknown	0.941392	16.5406	primary
C18n_QI5187	C18-neg	1.09	342.167			unknown	0.791209	12.8608	primary
C18n_QI203	C18-neg	1.1	107.049			unknown	0.796703	11.3848	primary
C18n_QI294	C18-neg	1.1	116.07			putative mass-match	1	14.9677	primary
C18n_QI1110	C18-neg	1.1	183.065			putative mass-match	0.941392	13.9614	primary
C18n_QI1279	C18-neg	1.1	190.054			putative mass-match	0.979853	15.181	primary
C18n_QI1393	C18-neg	1.1	199.06			putative mass-match	0.800366	12.8004	primary
C18n_QI1636	C18-neg	1.1	214.05			putative mass-match	0.965201	13.3618	primary
C18n_QI2834	C18-neg	1.1	265.12			putative mass-match	0.989011	14.6028	primary
C18n_QI3122	C18-neg	1.1	275.023			putative mass-match	0.580586	12.2406	primary
C18n_QI5068	C18-neg	1.1	339.073			putative mass-match	0.732601	11.3129	primary
C18n_QI209	C18-neg	1.11	108.02			putative mass-match	0.956044	10.4752	primary
C18n_QI577	C18-neg	1.11	141.055			putative mass-match	0.754579	11.0107	primary
C18n_QI687	C18-neg	1.11	149.027			putative mass-match	0.952381	11.8634	primary
C18n_QI2252	C18-neg	1.11	243.171			putative mass-match	0.985348	17.4737	primary
C18n_QI2506	C18-neg	1.11	255.041			putative mass-match	0.357143	11.519	redundant
C18n_QI2697	C18-neg	1.11	261.007			putative mass-match	0.787546	14.4007	primary
C18n_QI2716	C18-neg	1.11	261.125			putative mass-match	0.857143	14.5781	primary
C18n_QI2990	C18-neg	1.11	271.083			putative mass-match	0.807692	12.7307	primary
C18n_QI3456	C18-neg	1.11	286.178			putative mass-match	0.868132	15.5346	redundant
C18n_QI3751	C18-neg	1.11	296.617			unknown	0.340659	13.5278	primary
C18n_QI4681	C18-neg	1.11	326.209			unknown	0.815018	14.193	primary
C18n_QI4705	C18-neg	1.11	327.135			putative mass-match	0.846154	14.549	primary
C18n_QI5508	C18-neg	1.11	353.136			putative mass-match	0.992674	15.9035	primary
C18n_QI5661	C18-neg	1.11	358.058			unknown	0.448718	10.8487	primary
C18n_QI5988	C18-neg	1.11	369.029			putative mass-match	0.591575	14.9884	primary
C18n_QI6924	C18-neg	1.11	397.105			putative mass-match	0.70696	10.3919	primary
C18n_QI6942	C18-neg	1.11	397.187			putative mass-match	0.992674	17.435	primary
C18n_QI7072	C18-neg	1.11	401.099			putative mass-match	0.965201	14.0218	primary
C18n_QI10234	C18-neg	1.11	501.271			putative mass-match	0.430403	10.4017	primary
[truncated: 79,868 more rows]

## Sheet: Description
Properties of the 81,867 metabolic features in the 546 HMP2 metabolomes. * in the HMDB ID column indicate potential isomers
