# Supplementary material for: Integrated annotation prioritizes metabolites with bioactivity in inflammatory bowel disease
Source: Mol Syst Biol. 2024 Mar 11;20(4):338–61. doi: 10.1038/s44320-024-00027-8 (PMC10987656; doi:10.1038/s44320-024-00027-8)
Supplement: Supplementary file 2 — Dataset EV2 [file 44320_2024_27_MOESM2_ESM.xlsx]

## Sheet: significantly DA features
Feature	Metabolite	Beta coefficient	q-value	Annotation type	Status
C18n_QI3889		-8.3563	9.27793e-05	putative mass-match	depleted in CD-dysbiosis
C18n_QI13595		-7.595	0.000157408	putative mass-match	depleted in CD-dysbiosis
HILn_QI6524		-7.4278	4.88329e-05	putative mass-match	depleted in CD-dysbiosis
HILp_QI8887		-4.9695	0.000334346	putative mass-match	depleted in CD-dysbiosis
C8p_QI29270		-5.5051	0.000338492	putative mass-match	depleted in CD-dysbiosis
C8p_QI2679		-7.582	0.000198595	putative mass-match	depleted in CD-dysbiosis
C8p_QI22527		-5.4792	0.000123025	putative mass-match	depleted in CD-dysbiosis
C8p_QI21222		-4.5599	0.000142209	putative mass-match	depleted in CD-dysbiosis
HILp_QI17130		-5.0236	0.00223233	putative mass-match	depleted in CD-dysbiosis
C8p_QI29484		-4.5858	0.000919181	unknown	depleted in CD-dysbiosis
C8p_QI4923		-8.1474	0.000555182	putative mass-match	depleted in CD-dysbiosis
C8p_QI16082		-4.8116	3.83825e-06	unknown	depleted in CD-dysbiosis
C8p_QI21680		-6.8259	0.000930683	putative mass-match	depleted in CD-dysbiosis
C8p_QI22338		-4.131	0.000621538	putative mass-match	depleted in CD-dysbiosis
C8p_QI20622		-5.746	0.000493347	putative mass-match	depleted in CD-dysbiosis
HILn_QI14691		-4.6656	0.000445744	putative mass-match	depleted in CD-dysbiosis
C8p_QI21305		-3.9213	0.000199222	putative mass-match	depleted in CD-dysbiosis
C18n_QI3621		-8.1081	0.00720979	putative mass-match	depleted in CD-dysbiosis
HILn_QI7549		-7.107	0.00206645	putative mass-match	depleted in CD-dysbiosis
HILp_QI18358		-5.2673	0.00112293	unknown	depleted in CD-dysbiosis
C8p_QI21220		-4.234	0.000315791	putative mass-match	depleted in CD-dysbiosis
HILp_QI4982		-6.4614	1.58437e-05	putative mass-match	depleted in CD-dysbiosis
C8p_QI7587		-3.9988	0.00107265	putative mass-match	depleted in CD-dysbiosis
HILp_QI13564		-6.2972	0.000101736	putative mass-match	depleted in CD-dysbiosis
C18n_QI7644		-4.957	0.00206484	putative mass-match	depleted in CD-dysbiosis
C18n_QI9802		-6.6751	0.000319116	putative mass-match	depleted in CD-dysbiosis
HILp_QI10085		-5.2236	0.00809727	putative mass-match	depleted in CD-dysbiosis
C8p_QI6635		-4.4112	0.00252074	putative mass-match	depleted in CD-dysbiosis
C18n_QI4542		-5.2106	0.00792195	putative mass-match	depleted in CD-dysbiosis
C8p_QI29271		-6.5789	0.00057127	putative mass-match	depleted in CD-dysbiosis
C8p_QI5698		-4.5526	0.00359362	putative mass-match	depleted in CD-dysbiosis
C8p_QI1695		-5.1147	3.82242e-05	putative mass-match	depleted in CD-dysbiosis
HILp_QI18359		-4.576	0.00683265	unknown	depleted in CD-dysbiosis
C8p_QI29199		-5.2654	0.000142454	putative mass-match	depleted in CD-dysbiosis
HILn_QI5991		-4.2838	0.00534874	putative mass-match	depleted in CD-dysbiosis
HILp_QI12490		3.8998	0.000364179	putative mass-match	enriched in CD-dysbiosis
C8p_QI25759		-5.3397	0.000259975	putative mass-match	depleted in CD-dysbiosis
HILn_QI10496		-3.7644	4.98643e-05	putative mass-match	depleted in CD-dysbiosis
C8p_QI19983		-4.4125	0.00164534	putative mass-match	depleted in CD-dysbiosis
C8p_QI21773		-6.2533	0.0063766	unknown	depleted in CD-dysbiosis
C8p_QI22715		-4.1753	0.00131128	putative mass-match	depleted in CD-dysbiosis
HILn_QI7647		-6.581	0.0142784	putative mass-match	depleted in CD-dysbiosis
HILn_QI21072		-4.7361	2.87073e-05	putative mass-match	depleted in CD-dysbiosis
C8p_QI20069		-3.7987	0.00392563	putative mass-match	depleted in CD-dysbiosis
C8p_QI18515		-6.2393	0.0012837	putative mass-match	depleted in CD-dysbiosis
HILp_QI5351		4.808	0.0087976	putative mass-match	enriched in CD-dysbiosis
C8p_QI26379		-5.2905	0.000806353	putative mass-match	depleted in CD-dysbiosis
C18n_QI6648		-5.8393	0.00138439	putative mass-match	depleted in CD-dysbiosis
C8p_QI22612		-5.6441	0.00856574	putative mass-match	depleted in CD-dysbiosis
HILn_QI10991		-6.4156	0.00255234	putative mass-match	depleted in CD-dysbiosis
HILp_QI9468		-4.3103	0.00531084	putative mass-match	depleted in CD-dysbiosis
HILn_QI3539		-5.2532	0.00146346	putative mass-match	depleted in CD-dysbiosis
C18n_QI13829		6.2201	0.0186453	unknown	enriched in CD-dysbiosis
HILn_QI10152		-4.3257	6.7363e-05	putative mass-match	depleted in CD-dysbiosis
HILp_QI12534		6.1744	0.0031326	putative mass-match	enriched in CD-dysbiosis
HILp_QI11713		-5.4061	0.0020786	putative mass-match	depleted in CD-dysbiosis
C8p_QI28449		-4.1937	1.94524e-05	putative mass-match	depleted in CD-dysbiosis
HILn_QI13249		-6.4076	4.40881e-05	putative mass-match	depleted in CD-dysbiosis
C8p_QI22252		-5.0634	0.0107534	putative mass-match	depleted in CD-dysbiosis
C18n_QI4770		-3.2546	0.000101492	putative mass-match	depleted in CD-dysbiosis
C8p_QI22435		-3.8974	0.00716956	putative mass-match	depleted in CD-dysbiosis
HILn_QI5765		-4.2995	0.000434058	putative mass-match	depleted in CD-dysbiosis
C8p_QI3469		-4.3642	0.000722439	putative mass-match	depleted in CD-dysbiosis
C18n_QI13594		-8.2057	0.000511514	putative mass-match	depleted in CD-dysbiosis
C8p_QI22150		-3.9058	0.0109282	putative mass-match	depleted in CD-dysbiosis
C8p_QI7787		-5.6348	0.0174538	putative mass-match	depleted in CD-dysbiosis
HILp_QI11227		3.2142	4.16845e-05	putative mass-match	enriched in CD-dysbiosis
C18n_QI9429		-7.0409	0.000837643	putative mass-match	depleted in CD-dysbiosis
C18n_QI4249		-3.8893	0.00352419	putative mass-match	depleted in CD-dysbiosis
HILn_QI5196		-6.4972	0.0194076	putative mass-match	depleted in CD-dysbiosis
HILp_QI21780		-7.0347	0.0276293	putative mass-match	depleted in CD-dysbiosis
C8p_QI20620		-3.9267	0.00422105	putative mass-match	depleted in CD-dysbiosis
C18n_QI5035		-5.3491	0.0049709	putative mass-match	depleted in CD-dysbiosis
HILp_QI4146		-4.1949	0.000919181	putative mass-match	depleted in CD-dysbiosis
HILp_QI9469		-3.6013	0.00208236	putative mass-match	depleted in CD-dysbiosis
C8p_QI28959		-3.8997	0.000132547	unknown	depleted in CD-dysbiosis
HILn_QI14245		-4.6304	0.00284411	putative mass-match	depleted in CD-dysbiosis
C8p_QI29344		-6.3587	5.05846e-05	unknown	depleted in CD-dysbiosis
C8p_QI15835		-4.5935	0.0145948	unknown	depleted in CD-dysbiosis
C8p_QI29457		-4.844	0.0172222	unknown	depleted in CD-dysbiosis
C8p_QI23219		-3.3802	0.000707763	unknown	depleted in CD-dysbiosis
HILp_QI20628		-6.533	0.0351434	putative mass-match	depleted in CD-dysbiosis
HILp_QI23091		-6.1713	9.8185e-05	putative mass-match	depleted in CD-dysbiosis
C18n_QI7585		-4.3682	0.00242196	putative mass-match	depleted in CD-dysbiosis
HILn_QI8624		-5.2525	0.000355343	putative mass-match	depleted in CD-dysbiosis
C8p_QI29520		-4.121	0.00913555	unknown	depleted in CD-dysbiosis
C18n_QI13492		-4.5104	0.00363862	putative mass-match	depleted in CD-dysbiosis
HILn_QI6653		-5.8277	0.0172222	putative mass-match	depleted in CD-dysbiosis
HILn_QI4148		-4.5564	0.00396221	putative mass-match	depleted in CD-dysbiosis
C18n_QI5705		-4.7933	0.000215543	putative mass-match	depleted in CD-dysbiosis
HILp_QI11425		-4.086	0.00188518	putative mass-match	depleted in CD-dysbiosis
C8p_QI4925		-8.2588	0.00117842	putative mass-match	depleted in CD-dysbiosis
C8p_QI29254		-3.6445	0.000105178	putative mass-match	depleted in CD-dysbiosis
C8p_QI10457		-8.1545	0.000887295	putative mass-match	depleted in CD-dysbiosis
HILp_QI13031	C20:4 carnitine	-6.8193	0.000410605	standard	depleted in CD-dysbiosis
HILp_QI22782		-6.6541	0.00124883	putative mass-match	depleted in CD-dysbiosis
C8p_QI11876		4.3378	0.00378243	putative mass-match	enriched in CD-dysbiosis
C18n_QI13717		4.7533	0.0214092	putative mass-match	enriched in CD-dysbiosis
HILp_QI5600		-3.1321	0.000369549	putative mass-match	depleted in CD-dysbiosis
C8p_QI24804		-5.7973	0.00932269	putative mass-match	depleted in CD-dysbiosis
HILn_QI4831		-4.6659	0.00566652	putative mass-match	depleted in CD-dysbiosis
HILn_QI10954		-3.7447	0.000593943	putative mass-match	depleted in CD-dysbiosis
C8p_QI26880		-4.0904	0.0027034	putative mass-match	depleted in CD-dysbiosis
C18n_QI3016		-7.6032	4.01452e-05	putative mass-match	depleted in CD-dysbiosis
HILp_QI2795		3.7999	0.0144991	putative mass-match	enriched in CD-dysbiosis
C8p_QI22564		-6.1744	0.000473999	putative mass-match	depleted in CD-dysbiosis
HILn_QI4925		-4.0169	0.0150666	putative mass-match	depleted in CD-dysbiosis
HILp_QI7480		-6.585	0.013353	putative mass-match	depleted in CD-dysbiosis
HILp_QI10609		-4.8301	0.0297185	putative mass-match	depleted in CD-dysbiosis
C18n_QI4698		-4.5808	0.000379483	putative mass-match	depleted in CD-dysbiosis
C8p_QI2711		-4.6131	0.000432213	putative mass-match	depleted in CD-dysbiosis
C18n_QI6399		-6.6421	9.46227e-05	putative mass-match	depleted in CD-dysbiosis
C8p_QI21355		-4.1019	0.0163069	putative mass-match	depleted in CD-dysbiosis
C18n_QI9290		4.8346	0.00905303	putative mass-match	enriched in CD-dysbiosis
HILn_QI26986		-3.4821	0.000414552	putative mass-match	depleted in CD-dysbiosis
HILn_QI10286		4.4114	0.0212292	putative mass-match	enriched in CD-dysbiosis
C8p_QI20623		-4.3512	0.019523	putative mass-match	depleted in CD-dysbiosis
C18n_QI13681		-5.5388	0.000524538	putative mass-match	depleted in CD-dysbiosis
C18n_QI13303		-6.7728	0.00305291	putative mass-match	depleted in CD-dysbiosis
HILp_QI14487		-4.2578	0.00698974	putative mass-match	depleted in CD-dysbiosis
C8p_QI23218		-2.9539	0.000425895	unknown	depleted in CD-dysbiosis
C18n_QI3763		-4.2929	5.54757e-05	putative mass-match	depleted in CD-dysbiosis
C18n_QI1600		-4.4025	0.00824284	putative mass-match	depleted in CD-dysbiosis
C8p_QI2111		-4.8527	0.000176055	putative mass-match	depleted in CD-dysbiosis
HILp_QI9510		-3.4235	0.00609052	putative mass-match	depleted in CD-dysbiosis
HILp_QI5695		-4.4735	0.00940434	putative mass-match	depleted in CD-dysbiosis
HILp_QI8743		-5.719	0.00206204	putative mass-match	depleted in CD-dysbiosis
C8p_QI18422		-5.0244	0.0271914	putative mass-match	depleted in CD-dysbiosis
HILn_QI2368		-4.288	0.026689	putative mass-match	depleted in CD-dysbiosis
HILn_QI82	lithocholate	-4.6172	0.00301518	standard	depleted in CD-dysbiosis
C8p_QI4812		-3.8305	0.0208995	putative mass-match	depleted in CD-dysbiosis
C8p_QI17275		-2.7425	0.000164657	putative mass-match	depleted in CD-dysbiosis
HILp_QI21471		-7.6674	0.00196808	unknown	depleted in CD-dysbiosis
C8p_QI25786		-8.264	0.000229323	unknown	depleted in CD-dysbiosis
C8p_QI12721		-7.3265	0.00647415	putative mass-match	depleted in CD-dysbiosis
HILn_QI9135		-3.4057	0.00126386	putative mass-match	depleted in CD-dysbiosis
C18n_QI4012		-4.3626	0.0103681	putative mass-match	depleted in CD-dysbiosis
C8p_QI25229		-5.8652	0.000216926	putative mass-match	depleted in CD-dysbiosis
HILp_QI10802		6.5616	0.00109666	putative mass-match	enriched in CD-dysbiosis
C18n_QI12150		-5.1195	0.0159304	unknown	depleted in CD-dysbiosis
HILp_QI7432		-3.5058	0.0151318	putative mass-match	depleted in CD-dysbiosis
HILn_QI9344		-3.2385	0.00665847	putative mass-match	depleted in CD-dysbiosis
C18n_QI961		-3.2782	0.000769973	putative mass-match	depleted in CD-dysbiosis
HILp_QI2329		3.5178	0.00288535	unknown	enriched in CD-dysbiosis
C18n_QI6214		-3.4029	0.0152253	putative mass-match	depleted in CD-dysbiosis
HILp_QI13426		-3.3076	0.0125253	putative mass-match	depleted in CD-dysbiosis
HILp_QI4032		-5.645	0.0194955	putative mass-match	depleted in CD-dysbiosis
HILp_QI16783		-3.1836	0.0106784	putative mass-match	depleted in CD-dysbiosis
C18n_QI8457		-5.6863	0.000217582	putative mass-match	depleted in CD-dysbiosis
C8p_QI23143		-3.0655	0.00636445	unknown	depleted in CD-dysbiosis
C18n_QI6672		-4.5743	0.000892427	putative mass-match	depleted in CD-dysbiosis
C8p_QI11959		-6.7975	0.0049424	putative mass-match	depleted in CD-dysbiosis
HILp_QI6767		-3.7484	0.0160787	putative mass-match	depleted in CD-dysbiosis
HILn_QI16944		-3.8244	0.00767155	putative mass-match	depleted in CD-dysbiosis
HILn_QI6753		-4.4797	0.0329216	putative mass-match	depleted in CD-dysbiosis
HILn_QI5389		-3.7704	0.00735467	putative mass-match	depleted in CD-dysbiosis
C8p_QI22255		-2.8374	0.00522359	putative mass-match	depleted in CD-dysbiosis
HILp_QI2373		-3.0797	0.00609478	putative mass-match	depleted in CD-dysbiosis
C18n_QI6173		-3.2517	0.00175725	putative mass-match	depleted in CD-dysbiosis
C18n_QI2697		6.0936	0.0240878	putative mass-match	enriched in CD-dysbiosis
HILn_QI11087		-3.8957	0.00998879	putative mass-match	depleted in CD-dysbiosis
C8p_QI19868		-4.4681	0.0160225	putative mass-match	depleted in CD-dysbiosis
HILp_QI10198		-4.4659	0.0412719	putative mass-match	depleted in CD-dysbiosis
HILp_QI16847		-5.1829	0.0103301	putative mass-match	depleted in CD-dysbiosis
HILp_QI12176		3.6783	0.0176257	putative mass-match	enriched in CD-dysbiosis
HILn_QI5241		-3.9032	0.0333318	putative mass-match	depleted in CD-dysbiosis
HILp_QI13500		-3.0047	0.00807746	putative mass-match	depleted in CD-dysbiosis
C8p_QI23602		-4.9236	0.00776952	putative mass-match	depleted in CD-dysbiosis
C8p_QI13370		-4.1156	0.0142446	unknown	depleted in CD-dysbiosis
HILn_QI3345		4.9223	0.034241	putative mass-match	enriched in CD-dysbiosis
C18n_QI10300		-2.9217	4.31274e-06	putative mass-match	depleted in CD-dysbiosis
HILn_QI8087		-4.1799	0.0155572	putative mass-match	depleted in CD-dysbiosis
HILp_QI12491		3.9245	3.82242e-05	putative mass-match	enriched in CD-dysbiosis
HILn_QI26		-4.6067	0.0194851	putative mass-match	depleted in CD-dysbiosis
C8p_QI21465		-2.5961	0.00125584	putative mass-match	depleted in CD-dysbiosis
C8p_QI28998		-3.12	0.0105131	putative mass-match	depleted in CD-dysbiosis
HILp_QI8745		-6.5276	0.000121482	putative mass-match	depleted in CD-dysbiosis
C8p_QI3959		-4.3784	0.00047789	putative mass-match	depleted in CD-dysbiosis
HILn_TF2	alpha-glycerophosphate	-6.4579	0.0285082	standard	depleted in CD-dysbiosis
HILn_QI6028		-5.6666	0.0259936	putative mass-match	depleted in CD-dysbiosis
HILn_QI15321		-3.6784	0.00922189	putative mass-match	depleted in CD-dysbiosis
C18n_QI5706		-6.8181	0.000194454	putative mass-match	depleted in CD-dysbiosis
HILp_QI13836		-3.763	0.0113605	unknown	depleted in CD-dysbiosis
HILn_QI4036		-3.5667	0.0277832	putative mass-match	depleted in CD-dysbiosis
C8p_QI24989		-3.7664	0.011506	putative mass-match	depleted in CD-dysbiosis
C8p_QI13740		-4.0616	0.0156061	putative mass-match	depleted in CD-dysbiosis
HILn_QI6175		-7.957	0.000328798	putative mass-match	depleted in CD-dysbiosis
C8p_QI11195		-3.3917	0.000500625	putative mass-match	depleted in CD-dysbiosis
C8p_QI2784		-3.3062	0.00497774	unknown	depleted in CD-dysbiosis
C8p_QI19787		-3.3394	6.463e-05	unknown	depleted in CD-dysbiosis
HILp_QI522	creatinine	3.1384	0.00229673	standard	enriched in CD-dysbiosis
C18n_QI8017		4.8303	0.0076691	putative mass-match	enriched in CD-dysbiosis
HILn_QI14059		-2.7494	0.00140338	putative mass-match	depleted in CD-dysbiosis
HILp_QI20525		-3.0975	0.0202915	putative mass-match	depleted in CD-dysbiosis
C18n_QI5844		-5.6879	0.028188	putative mass-match	depleted in CD-dysbiosis
C8p_QI16844		-3.1811	0.0238338	putative mass-match	depleted in CD-dysbiosis
C8p_QI10432		-3.7531	0.0122294	unknown	depleted in CD-dysbiosis
C8p_QI21720		-4.6024	0.00273163	putative mass-match	depleted in CD-dysbiosis
HILn_QI2847		3.2259	0.0142697	putative mass-match	enriched in CD-dysbiosis
C8p_QI19063		-3.7499	0.0126082	putative mass-match	depleted in CD-dysbiosis
HILp_QI7813		-5.4773	0.000363447	putative mass-match	depleted in CD-dysbiosis
HILn_QI15191		-5.7984	2.35603e-06	putative mass-match	depleted in CD-dysbiosis
HILp_QI6698		-3.6567	0.0111141	putative mass-match	depleted in CD-dysbiosis
HILp_TF5	biotin	-5.6515	0.0293111	standard	depleted in CD-dysbiosis
C8p_QI8692		-3.5549	0.000402225	putative mass-match	depleted in CD-dysbiosis
HILn_QI1935		3.6333	0.028309	putative mass-match	enriched in CD-dysbiosis
C18n_QI11810		6.2324	0.016361	putative mass-match	enriched in CD-dysbiosis
C8p_QI12000		-3.6094	0.0110888	putative mass-match	depleted in CD-dysbiosis
C8p_QI21306		-2.9081	0.0160787	putative mass-match	depleted in CD-dysbiosis
HILp_QI1110	creatine	3.8321	3.85164e-05	standard	enriched in CD-dysbiosis
C18n_QI4328		-4.9889	0.00358759	putative mass-match	depleted in CD-dysbiosis
HILp_QI4492		-3.5881	0.000961205	putative mass-match	depleted in CD-dysbiosis
C8p_QI23301		-3.647	0.0128118	putative mass-match	depleted in CD-dysbiosis
HILn_QI4794		-4.0377	0.0187045	putative mass-match	depleted in CD-dysbiosis
HILp_QI2331		3.3854	0.00817908	unknown	enriched in CD-dysbiosis
HILn_QI5076		-3.3803	0.000448426	putative mass-match	depleted in CD-dysbiosis
HILp_QI9164	C10:2 carnitine	5.1706	0.00190603	standard	enriched in CD-dysbiosis
HILn_QI7404		-3.3548	0.0221373	putative mass-match	depleted in CD-dysbiosis
C8p_QI8318		3.4505	0.000685127	putative mass-match	enriched in CD-dysbiosis
C8p_QI12756		-4.4803	0.00751394	putative mass-match	depleted in CD-dysbiosis
HILp_QI10733		6.4341	0.00582445	putative mass-match	enriched in CD-dysbiosis
HILn_QI3645		-5.0029	0.0104338	putative mass-match	depleted in CD-dysbiosis
C8p_QI13122		-4.885	0.00637999	putative mass-match	depleted in CD-dysbiosis
C18n_QI8526		-3.2532	0.000179011	putative mass-match	depleted in CD-dysbiosis
HILn_QI4520		-6.7214	0.00683075	putative mass-match	depleted in CD-dysbiosis
C18n_QI11796		6.9897	0.000682805	putative mass-match	enriched in CD-dysbiosis
HILp_QI10491		-4.6139	0.0145482	putative mass-match	depleted in CD-dysbiosis
C8p_QI22147		-2.8832	0.0122509	putative mass-match	depleted in CD-dysbiosis
C8p_QI28999		-2.7313	2.87073e-05	putative mass-match	depleted in CD-dysbiosis
C8p_QI22750		-5.7496	0.00421821	putative mass-match	depleted in CD-dysbiosis
C18n_QI13854		-5.2059	0.00964306	unknown	depleted in CD-dysbiosis
HILp_QI20478	urobilin	-4.4051	0.0257078	standard	depleted in CD-dysbiosis
C8p_QI6021		-3.3741	0.0103315	putative mass-match	depleted in CD-dysbiosis
C8p_QI22049		-4.0165	0.0087976	putative mass-match	depleted in CD-dysbiosis
HILp_QI1192		-5.764	0.0129587	putative mass-match	depleted in CD-dysbiosis
HILn_QI5936		-8.375	0.000528318	putative mass-match	depleted in CD-dysbiosis
HILp_TF20	urobilin	-14.2972	0.00398078	standard	depleted in CD-dysbiosis
HILp_QI7375		-3.471	0.0132279	putative mass-match	depleted in CD-dysbiosis
HILn_QI5286		-7.7479	0.00188012	putative mass-match	depleted in CD-dysbiosis
HILp_QI5666		-3.3165	0.0105213	putative mass-match	depleted in CD-dysbiosis
C18n_QI4867		-4.7979	0.0149332	putative mass-match	depleted in CD-dysbiosis
HILp_QI7252		-3.9872	0.000178137	putative mass-match	depleted in CD-dysbiosis
HILn_QI30368		-3.1232	0.00683265	putative mass-match	depleted in CD-dysbiosis
HILn_QI16095		-3.9092	0.0225611	putative mass-match	depleted in CD-dysbiosis
C18n_QI3820		-7.4996	9.05857e-05	putative mass-match	depleted in CD-dysbiosis
C8p_QI11412		-3.386	0.00123858	putative mass-match	depleted in CD-dysbiosis
C18n_QI65	taurocholate	2.7364	0.000530306	standard	enriched in CD-dysbiosis
C8p_QI5694		4.743	0.0107236	unknown	enriched in CD-dysbiosis
C8p_QI25362		-5.0354	0.00084812	unknown	depleted in CD-dysbiosis
C18n_QI7697		-2.3623	0.0017406	putative mass-match	depleted in CD-dysbiosis
C18n_QI3428		-5.2135	4.50924e-05	putative mass-match	depleted in CD-dysbiosis
C8p_QI23144		-2.9771	0.0162745	unknown	depleted in CD-dysbiosis
C18n_QI8252		-3.1728	0.000100035	putative mass-match	depleted in CD-dysbiosis
HILp_QI16369		-4.8018	0.000946276	unknown	depleted in CD-dysbiosis
C8p_QI7788		-6.2706	0.0173349	putative mass-match	depleted in CD-dysbiosis
HILp_QI6672		-3.6416	0.00387297	putative mass-match	depleted in CD-dysbiosis
C18n_QI13210		-3.301	0.0319451	putative mass-match	depleted in CD-dysbiosis
HILn_QI14971		-5.3015	6.7363e-05	putative mass-match	depleted in CD-dysbiosis
C18n_QI2682		-7.2849	0.0101188	putative mass-match	depleted in CD-dysbiosis
HILp_QI12594		-3.028	0.00635472	putative mass-match	depleted in CD-dysbiosis
C8p_QI17845		-3.1661	0.00948633	unknown	depleted in CD-dysbiosis
C18n_QI9052		-7.0877	0.0317797	putative mass-match	depleted in CD-dysbiosis
C8p_QI9845		-2.5108	0.000888378	putative mass-match	depleted in CD-dysbiosis
C18n_QI12673		-3.3395	0.0144298	putative mass-match	depleted in CD-dysbiosis
C8p_QI5233		-4.9733	1.51562e-05	putative mass-match	depleted in CD-dysbiosis
HILn_QI1256		4.1022	0.0111324	putative mass-match	enriched in CD-dysbiosis
C8p_QI21951		-2.769	0.0115295	putative mass-match	depleted in CD-dysbiosis
C18n_QI9051		-7.5172	0.0469313	putative mass-match	depleted in CD-dysbiosis
C8p_QI20428		3.8763	0.0255181	unknown	enriched in CD-dysbiosis
C8p_QI8770		-2.4843	0.0011956	putative mass-match	depleted in CD-dysbiosis
C18n_QI10253		-4.9323	7.29832e-06	putative mass-match	depleted in CD-dysbiosis
C8p_QI3061		-3.2328	0.0131136	putative mass-match	depleted in CD-dysbiosis
C8p_QI3825		-2.5189	0.00142101	putative mass-match	depleted in CD-dysbiosis
C18n_QI3282		-6.8831	0.0468277	putative mass-match	depleted in CD-dysbiosis
C18n_QI13593		-6.911	0.0315013	putative mass-match	depleted in CD-dysbiosis
HILn_QI4739		-3.8368	0.0449478	putative mass-match	depleted in CD-dysbiosis
C8p_QI29363		-6.708	0.00448668	unknown	depleted in CD-dysbiosis
HILn_QI13699		-3.0845	0.00913555	putative mass-match	depleted in CD-dysbiosis
HILp_QI12254		-4.2305	0.00756524	putative mass-match	depleted in CD-dysbiosis
C8p_QI9166		-3.3721	0.000880574	putative mass-match	depleted in CD-dysbiosis
C8p_QI24971		-6.4119	0.000270398	unknown	depleted in CD-dysbiosis
C8p_QI24436		-3.6691	0.0231054	putative mass-match	depleted in CD-dysbiosis
C8p_QI6577		-3.0035	0.0191541	putative mass-match	depleted in CD-dysbiosis
HILp_QI13736		-3.234	0.00285914	putative mass-match	depleted in CD-dysbiosis
C8p_QI10270		-4.2237	0.0197474	putative mass-match	depleted in CD-dysbiosis
HILp_QI7459		-3.5209	0.0402602	putative mass-match	depleted in CD-dysbiosis
C18n_QI10071		-4.6738	4.47583e-05	putative mass-match	depleted in CD-dysbiosis
C18n_QI7569		-3.4864	3.52296e-07	putative mass-match	depleted in CD-dysbiosis
C18n_QI5931		-5.5013	0.00163446	putative mass-match	depleted in CD-dysbiosis
HILn_QI20003		-3.0229	0.00917698	putative mass-match	depleted in CD-dysbiosis
C8p_QI11831		-4.9624	0.016001	putative mass-match	depleted in CD-dysbiosis
C18n_QI3017		-5.1421	0.0126979	putative mass-match	depleted in CD-dysbiosis
C18n_QI2679		-7.1613	0.0168387	putative mass-match	depleted in CD-dysbiosis
HILp_QI6740		-4.9835	0.0437955	putative mass-match	depleted in CD-dysbiosis
C8p_QI15740		-3.0366	2.00194e-05	putative mass-match	depleted in CD-dysbiosis
HILp_QI2909		3.0677	0.0270861	putative mass-match	enriched in CD-dysbiosis
HILn_QI10958		-6.1203	0.00134199	putative mass-match	depleted in CD-dysbiosis
C18n_QI7638		-3.787	0.0151295	putative mass-match	depleted in CD-dysbiosis
HILn_QI10808		-8.9485	0.00353527	putative mass-match	depleted in CD-dysbiosis
C8p_QI22437		-3.8798	0.016433	putative mass-match	depleted in CD-dysbiosis
HILn_QI28358		4.0342	0.0339857	putative mass-match	enriched in CD-dysbiosis
C18n_QI2678		-6.8592	0.0318259	putative mass-match	depleted in CD-dysbiosis
C18n_QI4226		-5.3194	0.00530675	putative mass-match	depleted in CD-dysbiosis
C8p_QI7840		-2.9345	0.0178583	putative mass-match	depleted in CD-dysbiosis
HILp_QI20413		-6.1598	0.000448426	putative mass-match	depleted in CD-dysbiosis
HILp_QI9077		5.0405	0.00239567	putative mass-match	enriched in CD-dysbiosis
HILn_QI4152		-2.9657	0.0233632	putative mass-match	depleted in CD-dysbiosis
C8p_QI20500		-5.5193	0.0235616	putative mass-match	depleted in CD-dysbiosis
HILp_QI7440		-2.7562	0.0156927	putative mass-match	depleted in CD-dysbiosis
C8p_QI23222		-2.5869	0.0115129	unknown	depleted in CD-dysbiosis
HILp_QI8889		-5.9822	0.0100553	putative mass-match	depleted in CD-dysbiosis
C18n_QI7115		-2.5225	0.00747206	putative mass-match	depleted in CD-dysbiosis
HILn_QI3618		-3.1837	0.0168441	putative mass-match	depleted in CD-dysbiosis
C18n_QI4640		4.7903	0.000208568	putative mass-match	enriched in CD-dysbiosis
HILp_QI16182		-4.8447	0.00755529	putative mass-match	depleted in CD-dysbiosis
HILn_QI5985		-3.0569	0.0138719	unknown	depleted in CD-dysbiosis
C8p_QI13606		-3.8448	0.0159446	unknown	depleted in CD-dysbiosis
C8p_QI9687		-3.5193	0.00392234	putative mass-match	depleted in CD-dysbiosis
HILn_QI14303		-7.5544	8.98713e-06	putative mass-match	depleted in CD-dysbiosis
HILp_QI12847		-2.9822	0.0298283	putative mass-match	depleted in CD-dysbiosis
HILn_QI19950		-3.3004	0.0213337	putative mass-match	depleted in CD-dysbiosis
C18n_QI8574		-2.8663	0.00814668	putative mass-match	depleted in CD-dysbiosis
HILp_QI2918		-4.3007	0.0147267	putative mass-match	depleted in CD-dysbiosis
HILn_QI20089		-4.4519	0.0126979	putative mass-match	depleted in CD-dysbiosis
HILp_QI10337		-3.709	0.0318807	putative mass-match	depleted in CD-dysbiosis
C8p_QI10521		-3.456	0.0087976	putative mass-match	depleted in CD-dysbiosis
C18n_QI48	lithocholate	-2.5619	0.00130777	standard	depleted in CD-dysbiosis
C8p_QI1548		-2.6316	0.00297612	putative mass-match	depleted in CD-dysbiosis
C18n_QI4225		-5.945	0.00257872	putative mass-match	depleted in CD-dysbiosis
HILn_QI9727		-3.877	0.0197366	putative mass-match	depleted in CD-dysbiosis
C8p_QI14148		-5.2594	6.00888e-05	putative mass-match	depleted in CD-dysbiosis
HILp_QI12266		-2.4337	4.4238e-05	putative mass-match	depleted in CD-dysbiosis
C8p_QI22048		-4.0746	0.0137577	putative mass-match	depleted in CD-dysbiosis
C8p_QI21635		-3.7628	2.87073e-05	putative mass-match	depleted in CD-dysbiosis
C18n_QI1641		-3.1624	0.0019179	putative mass-match	depleted in CD-dysbiosis
HILp_QI7376		-3.1352	0.0186264	putative mass-match	depleted in CD-dysbiosis
C8p_QI12639		-6.4546	0.0108968	putative mass-match	depleted in CD-dysbiosis
HILp_QI2205		-3.3756	0.0256578	putative mass-match	depleted in CD-dysbiosis
HILp_QI10622		-5.5593	0.000698344	putative mass-match	depleted in CD-dysbiosis
HILn_QI4998		-4.409	0.0466066	putative mass-match	depleted in CD-dysbiosis
HILn_QI10359		-3.0225	0.00159341	putative mass-match	depleted in CD-dysbiosis
C8p_QI7946		-2.5499	0.0139737	putative mass-match	depleted in CD-dysbiosis
C8p_QI4712		-6.1976	0.00207555	putative mass-match	depleted in CD-dysbiosis
HILn_QI19930		3.67	0.0104826	putative mass-match	enriched in CD-dysbiosis
C18n_QI13573		-3.2417	0.0231783	putative mass-match	depleted in CD-dysbiosis
C8p_QI22821		-5.1689	0.000511676	putative mass-match	depleted in CD-dysbiosis
HILp_QI6003		-4.8279	1.55766e-05	putative mass-match	depleted in CD-dysbiosis
HILp_QI2118		-3.0991	0.00043034	putative mass-match	depleted in CD-dysbiosis
C8p_QI22888		-6.4215	0.0328102	putative mass-match	depleted in CD-dysbiosis
HILp_QI7493		-3.2947	0.005015	putative mass-match	depleted in CD-dysbiosis
HILn_QI30798		-2.6475	0.00565607	putative mass-match	depleted in CD-dysbiosis
C18n_QI8774		-3.8076	0.00604651	putative mass-match	depleted in CD-dysbiosis
HILp_QI7082		-4.3672	0.00190341	putative mass-match	depleted in CD-dysbiosis
HILp_QI2315		-3.8711	0.000105429	putative mass-match	depleted in CD-dysbiosis
HILp_QI17223		3.8092	0.0407629	putative mass-match	enriched in CD-dysbiosis
C18n_QI8177		-2.6196	0.00510864	putative mass-match	depleted in CD-dysbiosis
HILp_QI14571		5.2377	0.030103	putative mass-match	enriched in CD-dysbiosis
HILp_QI6073		-3.3871	0.0303236	putative mass-match	depleted in CD-dysbiosis
C8p_QI12097		-3.4066	0.00712725	putative mass-match	depleted in CD-dysbiosis
HILp_QI6933		3.3158	1.99136e-05	putative mass-match	enriched in CD-dysbiosis
C18n_QI6624		-3.9279	0.00650751	putative mass-match	depleted in CD-dysbiosis
C8p_QI13367		-4.371	0.000610151	putative mass-match	depleted in CD-dysbiosis
C8p_QI21628		-2.3978	0.014634	putative mass-match	depleted in CD-dysbiosis
HILn_QI16642		-3.5457	0.00626441	putative mass-match	depleted in CD-dysbiosis
C18n_QI3899		-3.6392	0.00268324	putative mass-match	depleted in CD-dysbiosis
HILn_QI5371		-3.0079	0.0196826	putative mass-match	depleted in CD-dysbiosis
C18n_QI13508		-4.5141	0.040009	unknown	depleted in CD-dysbiosis
C18n_QI4768		-4.0165	0.00448668	putative mass-match	depleted in CD-dysbiosis
C8p_QI11185		-4.7243	0.000378345	putative mass-match	depleted in CD-dysbiosis
C18n_QI3658		-5.2009	0.00127007	putative mass-match	depleted in CD-dysbiosis
HILp_QI5652		-3.4712	0.0354752	putative mass-match	depleted in CD-dysbiosis
HILn_QI18198		-5.9015	0.0381362	putative mass-match	depleted in CD-dysbiosis
C8p_QI7099		-2.8471	0.00297612	putative mass-match	depleted in CD-dysbiosis
HILn_QI2012		-4.8667	0.00177232	putative mass-match	depleted in CD-dysbiosis
C18n_QI13394		-4.0406	0.00600288	putative mass-match	depleted in CD-dysbiosis
C8p_QI21531		-2.0641	0.000101492	putative mass-match	depleted in CD-dysbiosis
C18n_QI4425		-3.2611	0.0018547	putative mass-match	depleted in CD-dysbiosis
C8p_QI13879		-3.9101	0.0126631	putative mass-match	depleted in CD-dysbiosis
HILp_QI9384		-6.466	0.0205164	putative mass-match	depleted in CD-dysbiosis
C8p_QI20703		-2.2899	0.00786722	putative mass-match	depleted in CD-dysbiosis
HILp_QI8171		-4.1148	0.00605114	putative mass-match	depleted in CD-dysbiosis
HILn_QI18075		-5.6811	0.00100109	putative mass-match	depleted in CD-dysbiosis
HILn_QI7391		-2.9716	0.0201571	putative mass-match	depleted in CD-dysbiosis
C18n_QI9651		-3.2846	0.000384001	unknown	depleted in CD-dysbiosis
HILp_QI12410		-5.2363	0.000105429	putative mass-match	depleted in CD-dysbiosis
C8p_QI26115		-3.6682	0.00594125	unknown	depleted in CD-dysbiosis
HILp_QI3450		-2.2024	0.00531543	putative mass-match	depleted in CD-dysbiosis
HILn_QI8040		-4.9099	0.00860565	putative mass-match	depleted in CD-dysbiosis
C18n_QI13718		-2.6362	0.0262464	putative mass-match	depleted in CD-dysbiosis
HILp_QI581		3.215	0.0297457	unknown	enriched in CD-dysbiosis
HILp_QI12063		-3.9705	3.36959e-07	putative mass-match	depleted in CD-dysbiosis
HILp_QI5143		2.6318	0.031573	putative mass-match	enriched in CD-dysbiosis
C8p_QI22294		-4.5346	0.000101736	putative mass-match	depleted in CD-dysbiosis
HILp_QI18207		-5.6885	0.00314383	putative mass-match	depleted in CD-dysbiosis
HILp_QI10124		6.1063	0.00461178	putative mass-match	enriched in CD-dysbiosis
HILp_QI11143	C14:1 carnitine	4.4038	0.016001	standard	enriched in CD-dysbiosis
C18n_QI4772		-3.3683	0.00738097	putative mass-match	depleted in CD-dysbiosis
HILp_QI7270		-7.0265	0.000185591	putative mass-match	depleted in CD-dysbiosis
C18n_QI6844		-5.2921	8.06269e-08	putative mass-match	depleted in CD-dysbiosis
HILp_QI8302		4.1416	0.000804109	putative mass-match	enriched in CD-dysbiosis
HILn_QI40	cholate	2.7694	0.000379483	standard	enriched in CD-dysbiosis
C18n_QI4251		-3.9659	0.00592767	putative mass-match	depleted in CD-dysbiosis
C8p_QI13959		-5.2494	0.00441719	putative mass-match	depleted in CD-dysbiosis
C18n_QI2676		-6.9011	0.00527334	putative mass-match	depleted in CD-dysbiosis
C8p_QI8690		-2.9164	3.25721e-05	putative mass-match	depleted in CD-dysbiosis
C18n_QI1317		-4.435	0.0301942	putative mass-match	depleted in CD-dysbiosis
C8p_QI21397		-2.0286	0.00116954	putative mass-match	depleted in CD-dysbiosis
HILp_QI19408	biliverdin	2.422	0.00316611	standard	enriched in CD-dysbiosis
HILp_QI25201		-7.9691	0.0012238	unknown	depleted in CD-dysbiosis
C8p_QI22578		-3.81	0.011506	putative mass-match	depleted in CD-dysbiosis
HILn_QI8468		-3.6485	0.000730544	unknown	depleted in CD-dysbiosis
HILn_QI8617		3.0206	0.0269068	putative mass-match	enriched in CD-dysbiosis
C18n_QI12678		-3.1325	0.000241483	putative mass-match	depleted in CD-dysbiosis
HILn_QI11555		-2.5051	0.000421534	putative mass-match	depleted in CD-dysbiosis
C18n_QI6879		-5.8549	3.51375e-05	putative mass-match	depleted in CD-dysbiosis
C18n_QI1194		-3.5622	0.00511179	putative mass-match	depleted in CD-dysbiosis
HILn_QI1666		-4.4791	0.0410158	putative mass-match	depleted in CD-dysbiosis
HILp_QI2547		-2.5662	0.0319295	putative mass-match	depleted in CD-dysbiosis
HILn_QI7740		-5.3827	0.0289454	putative mass-match	depleted in CD-dysbiosis
C18n_QI5588		-4.5367	2.39442e-05	putative mass-match	depleted in CD-dysbiosis
C8p_QI3152		-3.6066	0.000643751	putative mass-match	depleted in CD-dysbiosis
C8p_QI3598		-3.226	0.000224203	putative mass-match	depleted in CD-dysbiosis
C8p_QI24964		-4.4865	0.0238234	putative mass-match	depleted in CD-dysbiosis
C18n_QI7297		-7.413	6.22442e-06	unknown	depleted in CD-dysbiosis
HILp_QI11689		3.5189	0.00383682	putative mass-match	enriched in CD-dysbiosis
HILp_QI13636		-3.171	0.0174804	putative mass-match	depleted in CD-dysbiosis
C18n_QI13212		-4.7107	0.0237694	putative mass-match	depleted in CD-dysbiosis
HILp_QI21400		-3.5166	0.0225617	unknown	depleted in CD-dysbiosis
HILn_QI8578		-3.8056	0.00642099	putative mass-match	depleted in CD-dysbiosis
C18n_QI4769		-2.1712	0.00140527	putative mass-match	depleted in CD-dysbiosis
HILp_QI461		-2.8961	0.0238338	putative mass-match	depleted in CD-dysbiosis
HILn_QI4303		-3.0309	0.000230733	putative mass-match	depleted in CD-dysbiosis
C8p_QI15738		-4.7626	0.00421927	unknown	depleted in CD-dysbiosis
C8p_QI7023		-3.108	0.0038295	putative mass-match	depleted in CD-dysbiosis
HILn_QI6397		-2.3123	0.00165847	putative mass-match	depleted in CD-dysbiosis
C8p_QI19815		-5.7604	0.0104496	unknown	depleted in CD-dysbiosis
C8p_QI11542		-3.2855	0.042119	putative mass-match	depleted in CD-dysbiosis
C8p_QI13590		-3.2084	0.0392877	putative mass-match	depleted in CD-dysbiosis
HILp_QI4250		-2.743	0.00827014	putative mass-match	depleted in CD-dysbiosis
HILp_QI8747		2.834	0.00774124	putative mass-match	enriched in CD-dysbiosis
C8p_QI22982		-4.1681	0.0227512	unknown	depleted in CD-dysbiosis
HILn_QI13563		-5.2908	0.000240939	putative mass-match	depleted in CD-dysbiosis
HILn_QI7212		-5.2199	0.0121551	putative mass-match	depleted in CD-dysbiosis
HILp_QI11684		-4.3261	0.000930045	putative mass-match	depleted in CD-dysbiosis
C18n_QI54	cholate	2.1897	5.08598e-05	standard	enriched in CD-dysbiosis
C8p_QI922		-4.4865	0.00117598	putative mass-match	depleted in CD-dysbiosis
HILp_QI8340		-4.1905	0.0467348	putative mass-match	depleted in CD-dysbiosis
C18n_QI7119		-3.944	0.0147622	putative mass-match	depleted in CD-dysbiosis
C8p_QI13381		-5.1849	0.00814758	putative mass-match	depleted in CD-dysbiosis
C8p_QI13517		-3.3216	0.0284458	putative mass-match	depleted in CD-dysbiosis
HILp_QI5886		4.7649	0.0443677	putative mass-match	enriched in CD-dysbiosis
C8p_QI28785		-2.4025	0.0066597	putative mass-match	depleted in CD-dysbiosis
HILn_QI11471		-3.3485	0.00418489	putative mass-match	depleted in CD-dysbiosis
HILn_QI18191		-5.1219	1.93876e-05	putative mass-match	depleted in CD-dysbiosis
C18n_QI52	ketodeoxycholate	2.8248	0.000199474	standard	enriched in CD-dysbiosis
HILn_QI15575		-3.3954	0.0122469	putative mass-match	depleted in CD-dysbiosis
C18n_QI61	taurochenodeoxycholate	2.4026	0.000778515	standard	enriched in CD-dysbiosis
HILp_QI5875		-3.0107	0.0179329	putative mass-match	depleted in CD-dysbiosis
C8p_QI14566		-4.6389	0.00896725	unknown	depleted in CD-dysbiosis
HILn_QI10517		-3.0053	0.0353583	putative mass-match	depleted in CD-dysbiosis
C8p_QI21630		-4.1219	0.000132858	putative mass-match	depleted in CD-dysbiosis
C18n_QI67	saccharin	-2.6351	0.0182177	standard	depleted in CD-dysbiosis
C18n_QI3829		-3.3634	0.000530306	putative mass-match	depleted in CD-dysbiosis
HILp_QI15753		-6.24	0.00211591	putative mass-match	depleted in CD-dysbiosis
HILp_QI3758		-3.9368	0.00792195	putative mass-match	depleted in CD-dysbiosis
HILp_QI8172		-4.2083	0.0058063	putative mass-match	depleted in CD-dysbiosis
C18n_QI4250		-5.4004	0.000393958	putative mass-match	depleted in CD-dysbiosis
HILp_QI21401		-6.8845	0.000491833	unknown	depleted in CD-dysbiosis
C18n_QI8858		-3.8761	0.00448668	putative mass-match	depleted in CD-dysbiosis
C18n_QI8927		-4.2924	0.0363253	putative mass-match	depleted in CD-dysbiosis
C8p_QI10887		-5.8407	6.99033e-07	putative mass-match	depleted in CD-dysbiosis
C8p_QI6028		-2.9592	0.0353	putative mass-match	depleted in CD-dysbiosis
C18n_QI4757		-4.4988	1.44152e-05	putative mass-match	depleted in CD-dysbiosis
HILp_QI25167		4.8057	0.016001	putative mass-match	enriched in CD-dysbiosis
C18n_QI3858		-7.1858	0.00065686	putative mass-match	depleted in CD-dysbiosis
HILp_QI13576		6.8546	2.1725e-05	putative mass-match	enriched in CD-dysbiosis
HILp_QI10011		-4.281	0.00783628	putative mass-match	depleted in CD-dysbiosis
C18n_QI4483		-3.1745	0.00452143	putative mass-match	depleted in CD-dysbiosis
C18n_QI4248		-4.6148	0.0228238	putative mass-match	depleted in CD-dysbiosis
C18n_QI8040		-2.9802	0.0157779	putative mass-match	depleted in CD-dysbiosis
HILn_QI1047		2.307	0.00506716	putative mass-match	enriched in CD-dysbiosis
HILp_QI16021		2.2101	0.0113149	unknown	enriched in CD-dysbiosis
C8p_QI14886		-2.8572	0.0125155	putative mass-match	depleted in CD-dysbiosis
HILp_QI14406		-5.5976	0.0150666	putative mass-match	depleted in CD-dysbiosis
C8p_QI15134		-3.9937	0.0261637	unknown	depleted in CD-dysbiosis
C18n_QI1086		2.7166	0.00108843	putative mass-match	enriched in CD-dysbiosis
HILn_QI4040		3.1475	0.00565036	putative mass-match	enriched in CD-dysbiosis
C18n_QI12893		-2.8064	0.0442506	putative mass-match	depleted in CD-dysbiosis
C8p_QI28689		-2.1445	0.000230695	putative mass-match	depleted in CD-dysbiosis
HILp_QI9035		-3.7951	0.00135438	putative mass-match	depleted in CD-dysbiosis
C8p_QI7684		-2.8687	0.00418489	putative mass-match	depleted in CD-dysbiosis
C18n_QI13638		-4.6834	0.0387698	putative mass-match	depleted in CD-dysbiosis
C8p_QI19782		-6.0302	5.45076e-05	putative mass-match	depleted in CD-dysbiosis
HILp_QI1038	N-methylproline	-2.2532	0.00405664	standard	depleted in CD-dysbiosis
C18n_QI6058		-3.2205	0.00624576	putative mass-match	depleted in CD-dysbiosis
HILn_QI7282		-2.9869	0.0170996	putative mass-match	depleted in CD-dysbiosis
HILp_QI11229		2.3382	3.82242e-05	putative mass-match	enriched in CD-dysbiosis
HILn_QI8702		-4.1391	0.0160762	putative mass-match	depleted in CD-dysbiosis
HILp_QI6844	C3-DC-CH3 carnitine	4.5705	0.041724	standard	enriched in CD-dysbiosis
C18n_QI10251		-3.8757	0.00642099	putative mass-match	depleted in CD-dysbiosis
HILp_QI4760		-2.8513	4.7481e-06	putative mass-match	depleted in CD-dysbiosis
C18n_QI13341		-2.4792	0.0164627	unknown	depleted in CD-dysbiosis
HILp_QI8541		-2.5468	0.0201076	putative mass-match	depleted in CD-dysbiosis
C18n_QI13421		-7.0388	0.00261619	putative mass-match	depleted in CD-dysbiosis
C8p_QI21952		-3.8362	0.0170684	putative mass-match	depleted in CD-dysbiosis
HILp_QI7065		-3.6801	0.000622798	putative mass-match	depleted in CD-dysbiosis
C8p_QI3155		-2.6199	0.0370438	putative mass-match	depleted in CD-dysbiosis
C18n_QI11033		2.6721	0.000161028	putative mass-match	enriched in CD-dysbiosis
C8p_QI5390		-3.7279	0.000373869	putative mass-match	depleted in CD-dysbiosis
C18n_QI3825		-3.2915	0.00381119	putative mass-match	depleted in CD-dysbiosis
C8p_QI4713		-6.2656	0.00758746	putative mass-match	depleted in CD-dysbiosis
C18n_QI7990		-3.8575	0.000930217	putative mass-match	depleted in CD-dysbiosis
C18n_QI13296		-5.1156	0.0418819	putative mass-match	depleted in CD-dysbiosis
HILp_QI7646		-4.7831	0.00166281	putative mass-match	depleted in CD-dysbiosis
HILn_QI9789		-4.3023	0.00531543	putative mass-match	depleted in CD-dysbiosis
HILp_QI14251		6.1532	0.00369916	putative mass-match	enriched in CD-dysbiosis
HILn_QI8766		-2.8518	0.00373678	putative mass-match	depleted in CD-dysbiosis
C8p_QI16846		-2.4606	0.00030737	putative mass-match	depleted in CD-dysbiosis
HILn_QI5788		4.2153	0.0227332	putative mass-match	enriched in CD-dysbiosis
HILn_QI12960		-2.5902	0.0249798	putative mass-match	depleted in CD-dysbiosis
C18n_QI4501		-3.0376	0.0485456	unknown	depleted in CD-dysbiosis
HILn_QI9460		-2.7256	0.00107828	putative mass-match	depleted in CD-dysbiosis
HILp_QI707		2.7358	0.00569342	putative mass-match	enriched in CD-dysbiosis
HILn_QI5150		-5.1553	0.0178302	putative mass-match	depleted in CD-dysbiosis
HILn_QI11913		-3.891	0.0245991	putative mass-match	depleted in CD-dysbiosis
HILp_QI17665		-2.8843	0.028058	putative mass-match	depleted in CD-dysbiosis
C18n_QI13617		-5.2534	0.00105175	putative mass-match	depleted in CD-dysbiosis
C8p_QI614		-2.5509	0.0242984	unknown	depleted in CD-dysbiosis
C8p_QI10725		-4.7123	8.5079e-06	putative mass-match	depleted in CD-dysbiosis
HILn_QI6589		-2.6136	0.0279468	putative mass-match	depleted in CD-dysbiosis
HILp_QI612		-1.9748	0.00729399	putative mass-match	depleted in CD-dysbiosis
C8p_QI27421		3.6489	0.015097	putative mass-match	enriched in CD-dysbiosis
C8p_QI13479		-5.2895	7.98113e-05	putative mass-match	depleted in CD-dysbiosis
HILp_QI12259		-4.0913	0.00740639	putative mass-match	depleted in CD-dysbiosis
HILn_QI4639		-2.875	0.00258745	putative mass-match	depleted in CD-dysbiosis
HILp_QI22558		-8.2596	0.000320762	unknown	depleted in CD-dysbiosis
C8p_QI10671		-3.9233	0.0186787	putative mass-match	depleted in CD-dysbiosis
C8p_QI28855		-2.1974	0.00536016	putative mass-match	depleted in CD-dysbiosis
HILp_QI7690		-2.42	0.0449478	putative mass-match	depleted in CD-dysbiosis
C8p_QI2772		-4.4293	0.00341171	unknown	depleted in CD-dysbiosis
HILp_QI6699		-4.0055	0.00960352	putative mass-match	depleted in CD-dysbiosis
HILp_QI23746		-4.316	0.0148613	unknown	depleted in CD-dysbiosis
C8p_QI6408		-3.1199	0.00742701	putative mass-match	depleted in CD-dysbiosis
HILn_QI26978		-3.6353	0.0214833	putative mass-match	depleted in CD-dysbiosis
C8p_QI2442		-2.4325	0.0199318	putative mass-match	depleted in CD-dysbiosis
HILn_QI24	adipate	-2.0022	6.27909e-06	standard	depleted in CD-dysbiosis
HILp_QI12036		-3.7501	0.0380996	unknown	depleted in CD-dysbiosis
C8p_QI13701		-3.2682	0.0318259	putative mass-match	depleted in CD-dysbiosis
HILp_QI4090		-2.6381	0.0328102	putative mass-match	depleted in CD-dysbiosis
C8p_QI28401		-4.4384	0.00281925	unknown	depleted in CD-dysbiosis
C8p_QI7685		-2.8639	0.00255234	putative mass-match	depleted in CD-dysbiosis
C18n_QI3608		2.5136	0.0426708	putative mass-match	enriched in CD-dysbiosis
HILp_QI1126		-2.1435	0.0166793	putative mass-match	depleted in CD-dysbiosis
C18n_QI5759		-2.9192	0.00358785	putative mass-match	depleted in CD-dysbiosis
C18n_QI7000		-3.2414	0.00612198	putative mass-match	depleted in CD-dysbiosis
C8p_QI1111		-2.7394	0.040101	putative mass-match	depleted in CD-dysbiosis
C8p_QI26911		-2.1848	0.0244776	putative mass-match	depleted in CD-dysbiosis
HILn_QI6924		-4.7385	0.00239567	putative mass-match	depleted in CD-dysbiosis
C18n_QI11070		-6.664	0.0240878	putative mass-match	depleted in CD-dysbiosis
HILp_QI7642		-4.0064	0.00664479	putative mass-match	depleted in CD-dysbiosis
C8p_QI2754		-5.2048	0.0449764	putative mass-match	depleted in CD-dysbiosis
HILn_QI2400		-3.2704	0.0335455	putative mass-match	depleted in CD-dysbiosis
HILn_QI14563		-2.3861	0.0376391	putative mass-match	depleted in CD-dysbiosis
HILp_QI6467		2.8868	0.0305706	putative mass-match	enriched in CD-dysbiosis
HILp_QI1633		3.3868	0.0245219	putative mass-match	enriched in CD-dysbiosis
HILn_QI20901		-2.972	0.0221044	putative mass-match	depleted in CD-dysbiosis
HILp_QI8357		-3.4625	0.00543451	putative mass-match	depleted in CD-dysbiosis
C8p_QI23179		-3.5524	0.0247535	putative mass-match	depleted in CD-dysbiosis
C8p_QI23052		-4.0787	0.0347364	unknown	depleted in CD-dysbiosis
C8p_QI12621		-3.8243	0.0320277	putative mass-match	depleted in CD-dysbiosis
C8p_QI15695		-2.2794	0.0262679	unknown	depleted in CD-dysbiosis
C18n_QI983		3.7453	0.0171079	putative mass-match	enriched in CD-dysbiosis
C8p_QI15350		-1.851	0.00036254	putative mass-match	depleted in CD-dysbiosis
C18n_QI5775		-2.6328	0.000895348	putative mass-match	depleted in CD-dysbiosis
C8p_QI4450		-1.9882	0.0130977	putative mass-match	depleted in CD-dysbiosis
HILp_QI22238		-5.6858	0.000379483	putative mass-match	depleted in CD-dysbiosis
C8p_QI12469		-5.0953	0.0160752	putative mass-match	depleted in CD-dysbiosis
HILp_QI1008		2.4851	0.027978	putative mass-match	enriched in CD-dysbiosis
C8p_QI15494		-6.2951	0.00134904	putative mass-match	depleted in CD-dysbiosis
HILn_QI15048		2.5763	0.0343673	putative mass-match	enriched in CD-dysbiosis
HILn_QI17673		-4.682	0.00394443	putative mass-match	depleted in CD-dysbiosis
HILn_QI15292		-4.643	0.00398632	putative mass-match	depleted in CD-dysbiosis
HILp_QI24700		4.7584	0.0210806	putative mass-match	enriched in CD-dysbiosis
C18n_QI8080		-2.3357	0.0370266	putative mass-match	depleted in CD-dysbiosis
C8p_QI16368		-5.0725	0.00569885	unknown	depleted in CD-dysbiosis
HILp_QI4766		-2.5839	0.0216778	putative mass-match	depleted in CD-dysbiosis
C18n_QI9466		-2.3804	0.000714827	putative mass-match	depleted in CD-dysbiosis
C8p_QI25858		-5.4196	1.99136e-05	putative mass-match	depleted in CD-dysbiosis
C18n_QI13639		-7.3583	0.00420562	putative mass-match	depleted in CD-dysbiosis
HILp_QI5698		-2.5189	0.0324994	putative mass-match	depleted in CD-dysbiosis
C8p_QI6751		-2.8015	0.0107074	putative mass-match	depleted in CD-dysbiosis
C8p_QI9000		-4.2896	0.00072364	putative mass-match	depleted in CD-dysbiosis
C8p_QI743		-2.7993	0.00747206	putative mass-match	depleted in CD-dysbiosis
C8p_QI22300		-2.8108	0.0141887	putative mass-match	depleted in CD-dysbiosis
HILp_QI9642		2.1157	0.000898972	putative mass-match	enriched in CD-dysbiosis
HILn_QI22641		-4.7911	0.00476723	putative mass-match	depleted in CD-dysbiosis
HILn_QI12025		-3.3944	0.0127356	putative mass-match	depleted in CD-dysbiosis
HILn_QI7033		-4.5261	0.0261223	putative mass-match	depleted in CD-dysbiosis
C18n_QI8603		-3.1875	0.000161028	putative mass-match	depleted in CD-dysbiosis
HILp_QI6893		-5.9235	0.000541471	putative mass-match	depleted in CD-dysbiosis
C8p_QI17464		-2.7168	0.0476744	putative mass-match	depleted in CD-dysbiosis
C18n_QI9626		-2.0155	0.00225399	putative mass-match	depleted in CD-dysbiosis
HILp_QI15773		2.9612	0.0449722	putative mass-match	enriched in CD-dysbiosis
C8p_QI23141		-2.1994	0.0298822	unknown	depleted in CD-dysbiosis
HILn_QI2930		2.4274	0.00476807	putative mass-match	enriched in CD-dysbiosis
C18n_QI3792		-4.0734	0.0160787	putative mass-match	depleted in CD-dysbiosis
C8p_QI6352		-3.2233	0.0310055	putative mass-match	depleted in CD-dysbiosis
C8p_QI25453		-6.5043	0.0161848	unknown	depleted in CD-dysbiosis
HILp_QI9069		2.3649	0.00613177	putative mass-match	enriched in CD-dysbiosis
C8p_QI16335		-3.3249	0.0104108	putative mass-match	depleted in CD-dysbiosis
HILp_QI7583		-3.392	0.00569342	putative mass-match	depleted in CD-dysbiosis
C8p_QI4069		-4.0943	0.0122227	putative mass-match	depleted in CD-dysbiosis
HILp_QI9948		-2.5935	0.0199883	putative mass-match	depleted in CD-dysbiosis
C8p_QI26349		-7.3431	0.0021555	unknown	depleted in CD-dysbiosis
C8p_QI5310		-2.4282	0.018411	putative mass-match	depleted in CD-dysbiosis
HILn_QI16013		-3.6663	0.0240878	putative mass-match	depleted in CD-dysbiosis
HILn_QI8164		-4.1957	0.0215912	putative mass-match	depleted in CD-dysbiosis
HILp_QI4726		-5.9701	0.000907656	unknown	depleted in CD-dysbiosis
C18n_QI6836		-5.224	0.00298395	putative mass-match	depleted in CD-dysbiosis
C18n_QI9287		3.385	0.0408287	putative mass-match	enriched in CD-dysbiosis
HILp_QI6479		-4.1523	0.0257078	putative mass-match	depleted in CD-dysbiosis
C8p_QI8215		-2.6237	0.00394443	putative mass-match	depleted in CD-dysbiosis
C18n_QI6525		-2.7735	0.0137158	putative mass-match	depleted in CD-dysbiosis
C8p_QI7795		-2.833	0.000161833	putative mass-match	depleted in CD-dysbiosis
HILn_QI2037		-2.7107	0.00816137	putative mass-match	depleted in CD-dysbiosis
C18n_QI7017		-5.0221	0.000110529	putative mass-match	depleted in CD-dysbiosis
HILn_QI9846		-4.6122	0.00559972	putative mass-match	depleted in CD-dysbiosis
C8p_QI18454		-2.9205	0.0226462	putative mass-match	depleted in CD-dysbiosis
C8p_QI19986		-4.194	0.00530259	putative mass-match	depleted in CD-dysbiosis
C18n_QI2013		-4.221	7.5767e-05	putative mass-match	depleted in CD-dysbiosis
HILn_QI5122		-4.9355	0.0144024	putative mass-match	depleted in CD-dysbiosis
C18n_QI9178		-3.0024	0.00265071	putative mass-match	depleted in CD-dysbiosis
C18n_QI53	alpha-muricholate	2.5566	0.0442953	standard	enriched in CD-dysbiosis
HILp_QI12132		2.1918	0.0450766	putative mass-match	enriched in CD-dysbiosis
C8p_QI4737		-2.8763	0.0410949	putative mass-match	depleted in CD-dysbiosis
C18n_QI1512		-2.4561	0.0372713	putative mass-match	depleted in CD-dysbiosis
HILp_QI24881		3.6976	0.0464506	putative mass-match	enriched in CD-dysbiosis
C8p_QI10335		-5.4942	0.0435577	putative mass-match	depleted in CD-dysbiosis
HILp_QI12260		-3.7773	0.00753302	putative mass-match	depleted in CD-dysbiosis
C18n_QI1995		-5.7129	1.55766e-05	unknown	depleted in CD-dysbiosis
C8p_QI23639		-4.0157	0.0128926	putative mass-match	depleted in CD-dysbiosis
HILn_QI16967		-1.8037	0.00426598	putative mass-match	depleted in CD-dysbiosis
C8p_QI25974		2.8963	0.0266072	putative mass-match	enriched in CD-dysbiosis
C8p_QI6508		-3.1369	0.0119024	putative mass-match	depleted in CD-dysbiosis
C18n_QI9050		-6.3072	0.0333318	putative mass-match	depleted in CD-dysbiosis
HILn_QI6872		-4.2962	0.0426379	putative mass-match	depleted in CD-dysbiosis
C18n_QI1577		-3.7087	0.00218401	putative mass-match	depleted in CD-dysbiosis
C18n_QI3504		-4.6223	0.000676887	putative mass-match	depleted in CD-dysbiosis
C18n_QI4424		-2.5228	0.00652487	putative mass-match	depleted in CD-dysbiosis
HILp_QI10994		-3.7585	0.0257254	putative mass-match	depleted in CD-dysbiosis
C8p_QI13954		-5.1811	0.0288215	putative mass-match	depleted in CD-dysbiosis
HILp_QI10533		-3.3517	0.0191285	putative mass-match	depleted in CD-dysbiosis
HILp_QI1823		-1.8525	5.45076e-05	putative mass-match	depleted in CD-dysbiosis
HILp_QI11549		-4.0779	0.0445832	unknown	depleted in CD-dysbiosis
C18n_QI2591		-6.449	0.000436208	putative mass-match	depleted in CD-dysbiosis
HILp_QI11088		-3.1978	0.017809	putative mass-match	depleted in CD-dysbiosis
HILn_QI21897		-3.7013	2.37496e-06	putative mass-match	depleted in CD-dysbiosis
C18n_QI13327		-4.8566	0.0385244	unknown	depleted in CD-dysbiosis
C18n_QI10406		3.1313	5.11691e-06	putative mass-match	enriched in CD-dysbiosis
HILn_QI4620		4.3802	0.0289454	putative mass-match	enriched in CD-dysbiosis
HILp_QI2288		1.9083	0.0160762	putative mass-match	enriched in CD-dysbiosis
C18n_QI5267		-4.0822	1.94872e-05	putative mass-match	depleted in CD-dysbiosis
C8p_QI6155		-2.5384	0.0496244	putative mass-match	depleted in CD-dysbiosis
C18n_QI11821		-4.3781	0.00753302	putative mass-match	depleted in CD-dysbiosis
HILp_QI20316		-2.465	0.0445358	putative mass-match	depleted in CD-dysbiosis
C8p_QI15030		-2.1545	0.0189692	putative mass-match	depleted in CD-dysbiosis
HILn_QI10938		-2.1692	0.00693111	putative mass-match	depleted in CD-dysbiosis
C18n_QI2680		-6.0571	0.013795	putative mass-match	depleted in CD-dysbiosis
HILp_QI14181		-7.5067	0.0041523	putative mass-match	depleted in CD-dysbiosis
C8p_QI18624		-3.2674	0.0424979	putative mass-match	depleted in CD-dysbiosis
HILp_QI6496		-3.6695	0.0030331	putative mass-match	depleted in CD-dysbiosis
HILn_QI4205		5.0012	0.0171869	putative mass-match	enriched in CD-dysbiosis
HILn_QI8486		-5.1311	6.01622e-05	putative mass-match	depleted in CD-dysbiosis
HILp_QI8112		-4.3143	0.0319813	putative mass-match	depleted in CD-dysbiosis
C18n_QI86	p-hydroxyphenylacetate	1.8428	0.000201111	standard	enriched in CD-dysbiosis
C8p_QI18190		-2.7767	0.035481	putative mass-match	depleted in CD-dysbiosis
HILp_QI12249		-2.5143	0.0174804	putative mass-match	depleted in CD-dysbiosis
C18n_QI7650		-3.7058	0.00143807	putative mass-match	depleted in CD-dysbiosis
C8p_QI11326		-3.3326	0.00383556	putative mass-match	depleted in CD-dysbiosis
C18n_QI2364		-2.2447	0.0089763	putative mass-match	depleted in CD-dysbiosis
HILn_QI10212		-3.0934	0.00270825	putative mass-match	depleted in CD-dysbiosis
HILp_QI9829		-4.3922	0.00397212	putative mass-match	depleted in CD-dysbiosis
C8p_QI14066		-4.1263	0.00937971	putative mass-match	depleted in CD-dysbiosis
HILp_QI14438		-2.5452	0.0282304	putative mass-match	depleted in CD-dysbiosis
C18n_QI4697		-3.7246	0.00242144	putative mass-match	depleted in CD-dysbiosis
HILp_QI3593	N6,N6,N6-trimethyllysine	2.961	0.0396936	standard	enriched in CD-dysbiosis
HILn_QI28974		-2.1776	0.0238219	putative mass-match	depleted in CD-dysbiosis
C8p_QI22487		-3.8971	0.00223421	putative mass-match	depleted in CD-dysbiosis
HILn_QI17061		-6.1402	9.37615e-05	putative mass-match	depleted in CD-dysbiosis
C18n_QI13587		-5.2266	0.0299389	putative mass-match	depleted in CD-dysbiosis
C18n_QI3403		-3.3495	0.00161567	putative mass-match	depleted in CD-dysbiosis
C8p_QI3156		-3.167	0.00653678	putative mass-match	depleted in CD-dysbiosis
C8p_QI14758		-4.8593	0.00763534	putative mass-match	depleted in CD-dysbiosis
C18n_QI2807		-2.1502	0.00254003	putative mass-match	depleted in CD-dysbiosis
C18n_QI5735		-2.3161	0.0374459	putative mass-match	depleted in CD-dysbiosis
C8p_QI1808		-3.6099	0.0150787	putative mass-match	depleted in CD-dysbiosis
C18n_QI5451		-3.4914	0.00221959	putative mass-match	depleted in CD-dysbiosis
C8p_QI14414		-1.7103	0.00543451	putative mass-match	depleted in CD-dysbiosis
C18n_QI3680		2.0913	0.0428621	putative mass-match	enriched in CD-dysbiosis
C8p_QI20543		-2.4209	0.0177213	unknown	depleted in CD-dysbiosis
C8p_QI16613		-3.5401	0.000561591	putative mass-match	depleted in CD-dysbiosis
C18n_QI9912		-3.7088	0.00426598	unknown	depleted in CD-dysbiosis
HILn_QI4683		-5.5875	0.00839003	putative mass-match	depleted in CD-dysbiosis
C18n_QI13198		-2.1635	0.0449764	putative mass-match	depleted in CD-dysbiosis
HILp_QI12459	C18:2 carnitine	2.6314	0.0300858	standard	enriched in CD-dysbiosis
C18n_QI10501		2.3805	0.00174734	putative mass-match	enriched in CD-dysbiosis
HILn_QI9121		2.8698	0.0317537	putative mass-match	enriched in CD-dysbiosis
C8p_QI4846		-3.5847	0.0172793	unknown	depleted in CD-dysbiosis
HILn_QI754		2.8872	0.0369191	putative mass-match	enriched in CD-dysbiosis
HILn_QI15345		-3.6272	0.0205558	putative mass-match	depleted in CD-dysbiosis
HILn_QI20709		-2.214	0.030163	putative mass-match	depleted in CD-dysbiosis
HILp_QI7778		-4.0474	0.0120659	putative mass-match	depleted in CD-dysbiosis
C18n_QI8517		-2.567	0.0143612	putative mass-match	depleted in CD-dysbiosis
HILp_QI12139		-4.3787	0.0212292	putative mass-match	depleted in CD-dysbiosis
C18n_QI2622		-3.1328	0.000201119	putative mass-match	depleted in CD-dysbiosis
HILn_QI8368		-2.8817	0.000493347	putative mass-match	depleted in CD-dysbiosis
HILn_QI21986		-2.9582	0.00516035	putative mass-match	depleted in CD-dysbiosis
C18n_QI4023		-3.9327	0.00330295	putative mass-match	depleted in CD-dysbiosis
C8p_QI11833		-3.7696	0.0151266	putative mass-match	depleted in CD-dysbiosis
HILp_QI2912		-2.3738	0.00117922	putative mass-match	depleted in CD-dysbiosis
C8p_QI5699		-3.6852	0.00827454	putative mass-match	depleted in CD-dysbiosis
C18n_QI1936		3.7359	0.0324355	putative mass-match	enriched in CD-dysbiosis
HILp_QI24957		4.2676	0.0434705	putative mass-match	enriched in CD-dysbiosis
C18n_QI13671		-3.7303	0.01722	putative mass-match	depleted in CD-dysbiosis
C18n_QI591		3.3099	0.00537684	putative mass-match	enriched in CD-dysbiosis
C8p_QI3154		-2.9128	0.0325864	putative mass-match	depleted in CD-dysbiosis
HILp_QI13254		-3.8646	0.0439302	putative mass-match	depleted in CD-dysbiosis
HILp_QI13501		-3.5094	0.016361	putative mass-match	depleted in CD-dysbiosis
HILn_QI109	sebacate	-1.8953	0.000530306	standard	depleted in CD-dysbiosis
HILn_QI23298		-1.7287	0.00555112	putative mass-match	depleted in CD-dysbiosis
C18n_QI12484		1.9206	0.0249798	putative mass-match	enriched in CD-dysbiosis
C18n_QI2884		2.2548	0.0160762	putative mass-match	enriched in CD-dysbiosis
C18n_QI13585		-6.0137	0.00225606	putative mass-match	depleted in CD-dysbiosis
HILp_QI5206		-3.907	0.0233632	putative mass-match	depleted in CD-dysbiosis
HILp_QI9012		-2.0621	0.0319559	putative mass-match	depleted in CD-dysbiosis
HILp_QI5226		3.6725	0.0034663	putative mass-match	enriched in CD-dysbiosis
C8p_QI4853		5.721	0.0232954	putative mass-match	enriched in CD-dysbiosis
C18n_QI63	taurohyodeoxycholate/tauroursodeoxycholate	2.5179	0.00199316	standard	enriched in CD-dysbiosis
C18n_QI5707		-3.0158	0.00357738	putative mass-match	depleted in CD-dysbiosis
C18n_QI8963		-1.7325	0.00720979	putative mass-match	depleted in CD-dysbiosis
HILp_QI12081		-1.8832	0.0183094	putative mass-match	depleted in CD-dysbiosis
HILn_QI5337		-2.0616	0.0208975	putative mass-match	depleted in CD-dysbiosis
C8p_QI7535		-3.0171	0.0114998	putative mass-match	depleted in CD-dysbiosis
C8p_QI12866		-3.7545	0.00473812	putative mass-match	depleted in CD-dysbiosis
C8p_QI10348		-3.706	0.00584486	putative mass-match	depleted in CD-dysbiosis
C8p_QI13226		-5.458	0.0305566	putative mass-match	depleted in CD-dysbiosis
C18n_QI2469		2.8487	0.00884509	putative mass-match	enriched in CD-dysbiosis
HILp_QI24483		-7.4125	0.0141171	putative mass-match	depleted in CD-dysbiosis
C18n_QI6101		-5.803	1.64824e-06	putative mass-match	depleted in CD-dysbiosis
C8p_QI28610		-2.3356	0.0477236	putative mass-match	depleted in CD-dysbiosis
C8p_QI13538		-3.7532	0.00314772	putative mass-match	depleted in CD-dysbiosis
C18n_QI9843		-3.357	0.0444519	putative mass-match	depleted in CD-dysbiosis
C18n_QI8076		-4.0103	0.00807746	putative mass-match	depleted in CD-dysbiosis
HILp_QI933		-2.2515	0.0415707	putative mass-match	depleted in CD-dysbiosis
C18n_QI8305		-2.1912	0.0354466	putative mass-match	depleted in CD-dysbiosis
HILp_QI6461		-1.9892	0.0159304	putative mass-match	depleted in CD-dysbiosis
HILp_QI10443		2.2981	0.0458046	putative mass-match	enriched in CD-dysbiosis
HILn_QI4370		-2.254	0.0210244	putative mass-match	depleted in CD-dysbiosis
HILp_QI10111		-2.5888	0.0473625	putative mass-match	depleted in CD-dysbiosis
C18n_QI2740		3.5919	0.0364316	putative mass-match	enriched in CD-dysbiosis
C18n_QI6257		-6.8552	0.0225192	putative mass-match	depleted in CD-dysbiosis
C18n_QI6114		-3.0955	0.00280115	putative mass-match	depleted in CD-dysbiosis
HILp_QI1642		1.6203	2.33411e-05	putative mass-match	enriched in CD-dysbiosis
HILn_QI7899		-3.2605	0.0494042	putative mass-match	depleted in CD-dysbiosis
HILp_QI9636		-4.0329	0.0438764	putative mass-match	depleted in CD-dysbiosis
HILp_QI13337		4.3106	0.00399633	putative mass-match	enriched in CD-dysbiosis
HILn_QI11001		-5.1859	0.000152324	putative mass-match	depleted in CD-dysbiosis
C8p_QI11691		-6.0897	0.0424447	putative mass-match	depleted in CD-dysbiosis
C8p_QI27377		-6.6851	0.000337434	putative mass-match	depleted in CD-dysbiosis
HILp_QI11570		-6.0211	0.00398078	putative mass-match	depleted in CD-dysbiosis
HILp_QI13193		-4.0321	0.0232523	unknown	depleted in CD-dysbiosis
C8p_QI8385		-4.8681	0.00117598	putative mass-match	depleted in CD-dysbiosis
C18n_QI7721		-3.0002	0.0257477	putative mass-match	depleted in CD-dysbiosis
C8p_QI15741		-2.3586	0.00595506	putative mass-match	depleted in CD-dysbiosis
C18n_QI13675		-4.2782	0.000229694	putative mass-match	depleted in CD-dysbiosis
C18n_QI4841		-3.1913	0.0071034	putative mass-match	depleted in CD-dysbiosis
C18n_QI7056		-1.919	0.022499	putative mass-match	depleted in CD-dysbiosis
C8p_QI20499		-1.7474	0.0125253	putative mass-match	depleted in CD-dysbiosis
HILn_QI2794		-3.3219	0.0458909	putative mass-match	depleted in CD-dysbiosis
C8p_QI14224		-4.4708	0.0378459	unknown	depleted in CD-dysbiosis
C8p_QI25129		-7.0167	0.000224203	putative mass-match	depleted in CD-dysbiosis
C8p_QI8921		-3.2313	0.0100148	putative mass-match	depleted in CD-dysbiosis
HILn_QI5481		-3.6913	0.0301052	putative mass-match	depleted in CD-dysbiosis
HILn_QI17070		-4.2411	0.0134685	putative mass-match	depleted in CD-dysbiosis
C8p_QI2571		-3.1775	0.019252	putative mass-match	depleted in CD-dysbiosis
HILn_QI6842		-2.7244	1.93876e-05	putative mass-match	depleted in CD-dysbiosis
C18n_QI8584		2.611	0.0399763	putative mass-match	enriched in CD-dysbiosis
C18n_QI13471		2.0688	0.0164284	putative mass-match	enriched in CD-dysbiosis
HILp_QI11219		-3.3685	0.0171754	putative mass-match	depleted in CD-dysbiosis
HILp_QI9507		-2.2464	0.0114013	putative mass-match	depleted in CD-dysbiosis
HILp_QI2015		1.7806	0.00347165	putative mass-match	enriched in CD-dysbiosis
C8p_QI16902		-4.1746	3.77655e-05	putative mass-match	depleted in CD-dysbiosis
C18n_QI11731		2.4081	0.0130843	putative mass-match	enriched in CD-dysbiosis
HILn_QI31928		-3.7124	0.0437742	putative mass-match	depleted in CD-dysbiosis
HILn_QI5412		-3.9582	0.0147316	putative mass-match	depleted in CD-dysbiosis
C8p_QI24968		-4.2718	0.00584486	putative mass-match	depleted in CD-dysbiosis
C18n_QI9654		-4.4153	0.00703004	unknown	depleted in CD-dysbiosis
C18n_QI4540		-2.6458	0.0368458	putative mass-match	depleted in CD-dysbiosis
HILn_QI6095		-3.9498	0.0409841	putative mass-match	depleted in CD-dysbiosis
C18n_QI1855		-2.2483	0.015385	putative mass-match	depleted in CD-dysbiosis
C18n_QI6031		-3.3887	0.00442215	putative mass-match	depleted in CD-dysbiosis
HILp_QI12811		2.6568	0.0485112	putative mass-match	enriched in CD-dysbiosis
HILp_QI13154		-2.4176	0.0465954	putative mass-match	depleted in CD-dysbiosis
C18n_QI3427		-3.5474	3.25721e-05	putative mass-match	depleted in CD-dysbiosis
HILp_QI22784		-6.2358	0.0378459	putative mass-match	depleted in CD-dysbiosis
HILp_QI22559		-5.2534	0.0308926	unknown	depleted in CD-dysbiosis
C8p_QI18783		-3.0147	0.0258424	putative mass-match	depleted in CD-dysbiosis
C18n_QI10404		3.7489	3.52296e-07	putative mass-match	enriched in CD-dysbiosis
C18n_QI2241		-2.8924	0.0488154	putative mass-match	depleted in CD-dysbiosis
C8p_QI21446		-2.2144	0.0194305	putative mass-match	depleted in CD-dysbiosis
C8p_QI13813		-1.6871	0.0115641	putative mass-match	depleted in CD-dysbiosis
HILp_QI12258		-3.9227	0.00357738	putative mass-match	depleted in CD-dysbiosis
C18n_QI4498		-3.0254	0.00404424	putative mass-match	depleted in CD-dysbiosis
HILp_QI16011		-4.6319	0.0333882	putative mass-match	depleted in CD-dysbiosis
HILp_QI4068		-5.0317	0.000230459	putative mass-match	depleted in CD-dysbiosis
C8p_QI6575		-2.2832	0.0115763	putative mass-match	depleted in CD-dysbiosis
C8p_QI15773		-2.3714	0.0320026	unknown	depleted in CD-dysbiosis
C8p_QI21710		-4.3318	0.0209684	putative mass-match	depleted in CD-dysbiosis
C18n_QI3249		4.8399	0.0459056	unknown	enriched in CD-dysbiosis
C18n_QI8051		-3.6371	0.0394964	putative mass-match	depleted in CD-dysbiosis
C8p_QI16564		-3.6353	0.00767155	putative mass-match	depleted in CD-dysbiosis
C8p_QI21627		-4.2152	0.00058193	putative mass-match	depleted in CD-dysbiosis
HILp_QI23918		-5.3622	0.00100439	putative mass-match	depleted in CD-dysbiosis
HILn_QI13416		-3.2376	0.0104886	putative mass-match	depleted in CD-dysbiosis
HILn_QI8256		-3.9816	0.0339135	putative mass-match	depleted in CD-dysbiosis
HILp_QI9249		-3.37	0.0462396	putative mass-match	depleted in CD-dysbiosis
C18n_QI7247		-1.824	0.0229537	putative mass-match	depleted in CD-dysbiosis
C8p_QI8207		4.1319	0.00727311	putative mass-match	enriched in CD-dysbiosis
HILp_QI1447		3.4421	0.0468493	putative mass-match	enriched in CD-dysbiosis
HILn_QI7994		1.6599	0.00505832	putative mass-match	enriched in CD-dysbiosis
C18n_QI11339		5.3969	0.000229694	putative mass-match	enriched in CD-dysbiosis
C18n_QI2943		-3.7332	0.000966946	putative mass-match	depleted in CD-dysbiosis
HILn_QI15676		-2.8086	0.0136385	putative mass-match	depleted in CD-dysbiosis
C18n_QI8723		-1.5225	0.000385726	putative mass-match	depleted in CD-dysbiosis
C18n_QI8170		3.1283	9.13795e-05	putative mass-match	enriched in CD-dysbiosis
C8p_QI17445		-3.1445	0.00162031	putative mass-match	depleted in CD-dysbiosis
HILp_QI3478		-2.8566	0.0071034	putative mass-match	depleted in CD-dysbiosis
HILp_QI9976		-3.9466	0.0130274	putative mass-match	depleted in CD-dysbiosis
C18n_QI6169		-2.6912	0.030065	putative mass-match	depleted in CD-dysbiosis
HILp_QI10331		-2.7494	0.0418819	putative mass-match	depleted in CD-dysbiosis
HILp_QI10010		-3.8147	0.01688	putative mass-match	depleted in CD-dysbiosis
C8p_QI10351		-3.7513	0.0121149	putative mass-match	depleted in CD-dysbiosis
C8p_QI4709		-5.5056	0.0195226	putative mass-match	depleted in CD-dysbiosis
HILn_QI14280		-1.8312	0.0320277	unknown	depleted in CD-dysbiosis
HILp_QI6820		-2.0137	0.0328102	putative mass-match	depleted in CD-dysbiosis
C18n_QI3992		-2.5741	0.00767895	putative mass-match	depleted in CD-dysbiosis
C18n_QI2242		-2.509	0.00648815	putative mass-match	depleted in CD-dysbiosis
C18n_QI11972		-2.8887	0.0192566	putative mass-match	depleted in CD-dysbiosis
HILp_QI5795		-3.288	0.000898972	putative mass-match	depleted in CD-dysbiosis
HILn_QI4449		-6.0192	0.00426598	unknown	depleted in CD-dysbiosis
C18n_QI2499		3.1658	0.0135346	unknown	enriched in CD-dysbiosis
HILp_QI10623		-3.2538	0.0402602	putative mass-match	depleted in CD-dysbiosis
C8p_QI23367		-2.4633	0.0388816	putative mass-match	depleted in CD-dysbiosis
HILp_QI9817		-2.716	0.00543666	putative mass-match	depleted in CD-dysbiosis
HILn_QI7518		-3.843	0.00395227	unknown	depleted in CD-dysbiosis
C18n_QI11485		-4.1625	0.00309749	putative mass-match	depleted in CD-dysbiosis
HILn_QI12365		-2.9252	0.0225572	putative mass-match	depleted in CD-dysbiosis
C18n_QI4805		-4.4214	0.000524135	putative mass-match	depleted in CD-dysbiosis
HILn_QI2139		4.1871	0.0245219	putative mass-match	enriched in CD-dysbiosis
C18n_QI2157		-2.1478	0.00569342	putative mass-match	depleted in CD-dysbiosis
HILp_QI14005		-5.1919	0.0495119	putative mass-match	depleted in CD-dysbiosis
C8p_QI12376		-4.1008	0.0152612	putative mass-match	depleted in CD-dysbiosis
HILp_QI6656	alpha-glycerophosphocholine	3.2691	0.0376852	standard	enriched in CD-dysbiosis
C18n_QI7291		-1.7824	0.0277731	putative mass-match	depleted in CD-dysbiosis
C18n_QI7416		-4.1757	0.00276457	putative mass-match	depleted in CD-dysbiosis
HILp_QI10083		-2.3879	0.0325281	putative mass-match	depleted in CD-dysbiosis
C18n_QI9903		-4.2964	0.00295175	putative mass-match	depleted in CD-dysbiosis
C8p_QI25366		-3.7771	0.0334045	putative mass-match	depleted in CD-dysbiosis
C8p_QI26793		-6.2014	6.22442e-06	putative mass-match	depleted in CD-dysbiosis
HILn_QI4832		-5.0811	0.00115216	putative mass-match	depleted in CD-dysbiosis
HILp_QI9966		-5.743	0.0019107	putative mass-match	depleted in CD-dysbiosis
C8p_QI7697		-2.1906	0.0256578	putative mass-match	depleted in CD-dysbiosis
C8p_QI26093		-3.9739	0.0172023	putative mass-match	depleted in CD-dysbiosis
HILp_QI4772		-3.327	0.00387156	unknown	depleted in CD-dysbiosis
C8p_QI9439		-4.1056	0.00353527	putative mass-match	depleted in CD-dysbiosis
HILp_QI8995		-5.2286	0.0013261	putative mass-match	depleted in CD-dysbiosis
HILp_QI13384		3.2343	0.0172023	putative mass-match	enriched in CD-dysbiosis
C18n_QI7991		-1.9488	5.08598e-05	putative mass-match	depleted in CD-dysbiosis
C18n_QI6527		-2.0128	0.040532	putative mass-match	depleted in CD-dysbiosis
C8p_QI5500		-2.2786	0.0152815	putative mass-match	depleted in CD-dysbiosis
C8p_QI13510		-4.2586	0.0115295	unknown	depleted in CD-dysbiosis
C18n_QI9815		-1.7325	0.00738595	putative mass-match	depleted in CD-dysbiosis
C8p_QI6796		-2.6178	0.0221845	putative mass-match	depleted in CD-dysbiosis
C8p_QI3882		-9.1891	6.94979e-07	putative mass-match	depleted in CD-dysbiosis
HILn_QI4492		-3.4781	0.0126082	putative mass-match	depleted in CD-dysbiosis
HILn_QI10320		-5.0948	0.00884509	putative mass-match	depleted in CD-dysbiosis
C18n_QI3540		5.1313	0.0465906	unknown	enriched in CD-dysbiosis
HILp_QI7937		-2.8798	0.0238338	putative mass-match	depleted in CD-dysbiosis
C8p_QI9244		-2.6243	0.0024251	putative mass-match	depleted in CD-dysbiosis
HILp_QI10045		-3.8971	0.0254642	putative mass-match	depleted in CD-dysbiosis
HILn_QI16717		-2.4453	0.0376778	putative mass-match	depleted in CD-dysbiosis
HILp_QI8929		-5.1996	0.0120658	putative mass-match	depleted in CD-dysbiosis
C18n_QI3507		-6.0597	6.00888e-05	putative mass-match	depleted in CD-dysbiosis
C8p_QI13316		-3.4599	0.00923466	putative mass-match	depleted in CD-dysbiosis
C18n_QI49	chenodeoxycholate	1.8431	8.53103e-05	standard	enriched in CD-dysbiosis
C18n_QI59	glycocholate	1.6927	0.00543451	standard	enriched in CD-dysbiosis
HILn_QI33313		-2.7079	0.0176778	putative mass-match	depleted in CD-dysbiosis
C18n_QI5193		-2.595	0.000569068	putative mass-match	depleted in CD-dysbiosis
HILn_QI5091		-5.6281	0.00047789	putative mass-match	depleted in CD-dysbiosis
HILp_QI346		3.6525	0.000227072	putative mass-match	enriched in CD-dysbiosis
C8p_QI16630		-4.2564	0.0445622	unknown	depleted in CD-dysbiosis
HILn_QI16293		-1.7991	0.00346054	unknown	depleted in CD-dysbiosis
HILp_QI9606		-3.8069	0.0417856	putative mass-match	depleted in CD-dysbiosis
HILn_QI14195		-2.095	0.0238219	putative mass-match	depleted in CD-dysbiosis
C8p_QI22203		-5.4662	0.0075791	putative mass-match	depleted in CD-dysbiosis
HILn_QI2278		-4.9732	0.00119611	putative mass-match	depleted in CD-dysbiosis
HILp_QI2442		1.6075	0.00617382	putative mass-match	enriched in CD-dysbiosis
C18n_QI6723		-4.1806	0.00213362	putative mass-match	depleted in CD-dysbiosis
HILn_QI15389		1.7245	0.0285038	putative mass-match	enriched in CD-dysbiosis
C18n_QI4776		-1.978	1.93876e-05	putative mass-match	depleted in CD-dysbiosis
HILn_QI15695		-4.0758	0.00138823	putative mass-match	depleted in CD-dysbiosis
HILp_QI2479		-4.2328	0.0283303	putative mass-match	depleted in CD-dysbiosis
C18n_QI982		2.1709	0.000855354	putative mass-match	enriched in CD-dysbiosis
HILn_QI6274		2.0774	0.00672595	putative mass-match	enriched in CD-dysbiosis
C8p_QI21721		-3.9122	0.00366695	putative mass-match	depleted in CD-dysbiosis
C8p_QI23530		2.848	0.0336585	putative mass-match	enriched in CD-dysbiosis
C18n_QI13941		-5.8191	0.0162914	putative mass-match	depleted in CD-dysbiosis
HILn_QI12159		-1.9892	0.0159221	putative mass-match	depleted in CD-dysbiosis
C18n_QI2590		-2.9119	0.0496389	putative mass-match	depleted in CD-dysbiosis
C8p_QI12933		-6.4599	6.62686e-05	putative mass-match	depleted in CD-dysbiosis
HILp_QI5854		-2.9242	0.0430356	putative mass-match	depleted in CD-dysbiosis
C18n_QI6589		-3.8615	0.00125584	putative mass-match	depleted in CD-dysbiosis
HILn_QI17679		-3.1706	0.0152766	putative mass-match	depleted in CD-dysbiosis
C8p_QI12976		-3.0998	0.0214715	putative mass-match	depleted in CD-dysbiosis
C18n_QI11367		-3.7842	0.0145327	putative mass-match	depleted in CD-dysbiosis
C18n_QI7579		-1.8354	4.87863e-06	putative mass-match	depleted in CD-dysbiosis
HILn_QI11646		-3.6907	0.0222673	putative mass-match	depleted in CD-dysbiosis
HILn_QI7030		-2.6259	0.0333318	putative mass-match	depleted in CD-dysbiosis
C18n_QI2048		-4.9149	0.00698974	putative mass-match	depleted in CD-dysbiosis
HILp_QI9633	linoleoyl ethanolamide	1.6716	0.00758488	standard	enriched in CD-dysbiosis
HILn_QI10626		-2.0528	0.0304978	putative mass-match	depleted in CD-dysbiosis
C18n_QI6053		-4.0034	0.000270398	putative mass-match	depleted in CD-dysbiosis
C18n_QI5757		-2.2899	0.0387248	putative mass-match	depleted in CD-dysbiosis
C8p_QI9497		-4.3112	0.00999301	putative mass-match	depleted in CD-dysbiosis
HILp_QI13299		3.3311	0.0186504	putative mass-match	enriched in CD-dysbiosis
C18n_QI1269		4.2613	0.0197366	putative mass-match	enriched in CD-dysbiosis
HILn_QI6688		-4.6595	0.00131128	putative mass-match	depleted in CD-dysbiosis
HILn_QI12165		-2.3412	0.0101643	unknown	depleted in CD-dysbiosis
HILp_QI11734		-3.5164	0.0104338	putative mass-match	depleted in CD-dysbiosis
C18n_QI5448		-5.5278	0.000676563	putative mass-match	depleted in CD-dysbiosis
C18n_QI5490		4.0908	0.00270825	putative mass-match	enriched in CD-dysbiosis
C8p_QI6340		-5.0007	0.0437955	putative mass-match	depleted in CD-dysbiosis
HILp_QI10606		-2.1128	0.0225871	putative mass-match	depleted in CD-dysbiosis
C8p_QI2900		-1.665	0.0276293	putative mass-match	depleted in CD-dysbiosis
HILp_QI1747		2.1299	0.0211045	putative mass-match	enriched in CD-dysbiosis
C8p_QI6532		-4.4932	0.00133763	putative mass-match	depleted in CD-dysbiosis
C8p_QI26848		-6.16	0.0019199	putative mass-match	depleted in CD-dysbiosis
C18n_QI4575		2.1413	0.0272896	putative mass-match	enriched in CD-dysbiosis
HILp_QI12135		3.7857	0.0297185	putative mass-match	enriched in CD-dysbiosis
HILp_QI9396		-1.7767	0.0479127	putative mass-match	depleted in CD-dysbiosis
C18n_QI7149		-4.3499	0.0055902	putative mass-match	depleted in CD-dysbiosis
C18n_QI9202		-1.7115	0.00402307	putative mass-match	depleted in CD-dysbiosis
HILp_QI15511		1.7836	0.0133227	putative mass-match	enriched in CD-dysbiosis
C18n_QI11402		-6.4463	1.66739e-05	unknown	depleted in CD-dysbiosis
C18n_QI8434		2.3991	0.0486153	putative mass-match	enriched in CD-dysbiosis
C8p_QI3048		-2.2838	0.00475854	putative mass-match	depleted in CD-dysbiosis
C18n_QI7239		-2.9387	3.36959e-07	putative mass-match	depleted in CD-dysbiosis
C8p_QI20501		-5.8521	0.00720604	putative mass-match	depleted in CD-dysbiosis
HILn_QI9216		-3.8034	0.000827355	putative mass-match	depleted in CD-dysbiosis
C18n_QI5984		2.0351	0.00418949	putative mass-match	enriched in CD-dysbiosis
HILp_QI13989		-8.3812	0.000368798	putative mass-match	depleted in CD-dysbiosis
HILp_QI6036		-1.6304	0.0196584	putative mass-match	depleted in CD-dysbiosis
HILn_QI16900		-4.051	0.00884914	putative mass-match	depleted in CD-dysbiosis
HILp_QI1925		-1.8964	0.0427064	putative mass-match	depleted in CD-dysbiosis
HILp_QI11740		3.2011	0.0188183	putative mass-match	enriched in CD-dysbiosis
C18n_QI12558		3.3998	0.00913555	putative mass-match	enriched in CD-dysbiosis
HILn_QI33230		-3.7835	0.00294473	putative mass-match	depleted in CD-dysbiosis
C18n_QI10104		3.2509	0.000384001	putative mass-match	enriched in CD-dysbiosis
HILp_QI6092		-4.2069	0.00130535	putative mass-match	depleted in CD-dysbiosis
C18n_QI6516		-2.3829	0.0163148	putative mass-match	depleted in CD-dysbiosis
HILp_QI7526		1.7885	0.0114273	putative mass-match	enriched in CD-dysbiosis
HILp_QI13600		-2.9229	0.0157779	putative mass-match	depleted in CD-dysbiosis
HILn_QI27248		-2.7914	0.034685	putative mass-match	depleted in CD-dysbiosis
C18n_QI2791		4.6877	0.0133786	unknown	enriched in CD-dysbiosis
C18n_QI13556		-2.4282	0.0135996	putative mass-match	depleted in CD-dysbiosis
C18n_QI5332		-2.5588	0.0356679	putative mass-match	depleted in CD-dysbiosis
C18n_QI12049		2.5913	0.0280556	putative mass-match	enriched in CD-dysbiosis
C8p_QI15970		-2.1083	0.00107828	putative mass-match	depleted in CD-dysbiosis
C18n_QI13018		-4.9547	0.000660982	putative mass-match	depleted in CD-dysbiosis
C8p_QI6301		-4.924	0.00732875	putative mass-match	depleted in CD-dysbiosis
HILn_QI6434		2.1553	0.00622202	putative mass-match	enriched in CD-dysbiosis
C18n_QI7662		-4.6204	0.00710877	putative mass-match	depleted in CD-dysbiosis
HILp_QI22554		-1.6273	0.035481	unknown	depleted in CD-dysbiosis
C8p_QI20491		-2.4194	0.0256578	putative mass-match	depleted in CD-dysbiosis
C18n_QI12087		-5.3878	0.00122778	putative mass-match	depleted in CD-dysbiosis
C8p_QI12852		4.3945	0.0377853	putative mass-match	enriched in CD-dysbiosis
HILp_QI2796		2.4811	0.0363253	putative mass-match	enriched in CD-dysbiosis
HILp_QI72		-6.0659	1.2518e-05	putative mass-match	depleted in CD-dysbiosis
C8p_QI13900		-3.5945	0.0251288	putative mass-match	depleted in CD-dysbiosis
C18n_QI8111		-1.7405	0.0430112	putative mass-match	depleted in CD-dysbiosis
HILn_QI9026		-4.8573	0.018128	putative mass-match	depleted in CD-dysbiosis
C18n_QI7214		2.2708	0.0459422	putative mass-match	enriched in CD-dysbiosis
C18n_QI10269		-2.3502	0.0426047	putative mass-match	depleted in CD-dysbiosis
C18n_QI3897		-2.6403	0.036048	putative mass-match	depleted in CD-dysbiosis
HILn_QI25589		-2.1829	0.00139717	putative mass-match	depleted in CD-dysbiosis
C8p_QI14062		-5.1791	0.0385536	putative mass-match	depleted in CD-dysbiosis
HILn_QI10131		-4.4974	0.0288606	putative mass-match	depleted in CD-dysbiosis
HILn_QI20875		-2.331	0.0178962	putative mass-match	depleted in CD-dysbiosis
HILn_QI2246		2.6272	0.00732875	putative mass-match	enriched in CD-dysbiosis
HILp_QI8346		-2.0499	0.0433744	putative mass-match	depleted in CD-dysbiosis
C18n_QI7401		-1.7145	0.0378972	putative mass-match	depleted in CD-dysbiosis
HILn_QI9056		-4.7559	0.0013128	putative mass-match	depleted in CD-dysbiosis
C8p_QI4657		-2.7709	0.0282658	putative mass-match	depleted in CD-dysbiosis
C18n_QI11034		2.1832	3.57356e-05	putative mass-match	enriched in CD-dysbiosis
HILn_QI20398		3.5523	0.0363807	putative mass-match	enriched in CD-dysbiosis
C8p_QI13044		-3.2479	0.0216468	unknown	depleted in CD-dysbiosis
C18n_QI2433		-7.7239	0.0439928	putative mass-match	depleted in CD-dysbiosis
HILn_QI10759		-3.4183	0.00734684	putative mass-match	depleted in CD-dysbiosis
HILp_QI8376		-3.4865	0.0167908	putative mass-match	depleted in CD-dysbiosis
C18n_QI7086		-2.5019	0.00738595	putative mass-match	depleted in CD-dysbiosis
HILp_QI3081		-4.5246	0.00154422	putative mass-match	depleted in CD-dysbiosis
C18n_QI6172		-2.5302	0.00501492	putative mass-match	depleted in CD-dysbiosis
HILn_QI2995		1.9406	0.0302366	putative mass-match	enriched in CD-dysbiosis
HILp_QI10525		-2.8656	0.005015	putative mass-match	depleted in CD-dysbiosis
HILp_QI6723		-3.551	0.00206627	putative mass-match	depleted in CD-dysbiosis
C8p_QI27054		-5.5234	0.0104496	putative mass-match	depleted in CD-dysbiosis
C8p_QI15961		-3.6535	0.000745623	putative mass-match	depleted in CD-dysbiosis
HILp_QI1756	2-aminoheptanoic acid	-1.7813	0.0370681	standard	depleted in CD-dysbiosis
HILp_QI6466		-2.0019	0.0293111	putative mass-match	depleted in CD-dysbiosis
HILn_QI10425		-3.8545	2.69382e-06	putative mass-match	depleted in CD-dysbiosis
C18n_QI2768		2.0963	0.0425896	putative mass-match	enriched in CD-dysbiosis
HILn_QI5376		-2.3042	0.0111443	putative mass-match	depleted in CD-dysbiosis
C8p_QI9240		-2.047	0.0070739	putative mass-match	depleted in CD-dysbiosis
C18n_QI13586		-5.4038	0.0324994	putative mass-match	depleted in CD-dysbiosis
C18n_QI7571		-2.5069	0.0132393	putative mass-match	depleted in CD-dysbiosis
C18n_QI4750		3.0337	0.0247047	putative mass-match	enriched in CD-dysbiosis
C8p_QI13746		-2.6402	0.032578	putative mass-match	depleted in CD-dysbiosis
HILp_QI11602		-6.192	0.0248712	putative mass-match	depleted in CD-dysbiosis
HILn_QI8956		-3.3735	0.0451679	putative mass-match	depleted in CD-dysbiosis
C18n_QI2292		1.7715	0.0130977	putative mass-match	enriched in CD-dysbiosis
C8p_QI13996		-3.1805	0.0179329	putative mass-match	depleted in CD-dysbiosis
HILp_QI17283		6.4334	0.00536154	putative mass-match	enriched in CD-dysbiosis
C8p_QI22244		-4.4355	0.017009	putative mass-match	depleted in CD-dysbiosis
C18n_QI1711		2.3447	0.00122984	putative mass-match	enriched in CD-dysbiosis
HILp_QI17056		-4.8693	0.0494042	putative mass-match	depleted in CD-dysbiosis
HILn_QI8700		-1.8182	0.0459275	putative mass-match	depleted in CD-dysbiosis
C8p_QI23009		-3.2671	0.0461089	putative mass-match	depleted in CD-dysbiosis
HILn_QI23949		-2.7281	0.0145202	putative mass-match	depleted in CD-dysbiosis
C8p_QI22306		-1.6642	0.00635472	putative mass-match	depleted in CD-dysbiosis
C8p_QI8568		3.0367	0.00109322	putative mass-match	enriched in CD-dysbiosis
C18n_QI9176		-2.1295	0.00109666	putative mass-match	depleted in CD-dysbiosis
HILn_QI7268		-3.6129	0.00512958	putative mass-match	depleted in CD-dysbiosis
HILn_QI2586		2.5281	0.000384001	putative mass-match	enriched in CD-dysbiosis
C18n_QI10656		-5.0191	0.000337539	putative mass-match	depleted in CD-dysbiosis
HILp_QI4528		-1.8756	0.00531543	putative mass-match	depleted in CD-dysbiosis
HILp_QI5943		-2.6151	0.0189814	putative mass-match	depleted in CD-dysbiosis
C18n_QI10743		-2.3181	0.00294473	unknown	depleted in CD-dysbiosis
C18n_QI7161		-4.9199	1.089e-06	putative mass-match	depleted in CD-dysbiosis
C8p_QI7532		-3.8228	0.00552353	putative mass-match	depleted in CD-dysbiosis
C18n_QI503		2.2791	0.000887109	putative mass-match	enriched in CD-dysbiosis
C8p_QI5339		-2.2815	0.0333318	putative mass-match	depleted in CD-dysbiosis
HILp_QI13799		-5.6343	0.0182487	putative mass-match	depleted in CD-dysbiosis
C18n_QI7123		-4.3724	0.000404703	putative mass-match	depleted in CD-dysbiosis
HILn_QI16312		-3.122	0.00161567	putative mass-match	depleted in CD-dysbiosis
HILp_QI273		-3.3979	0.00202062	putative mass-match	depleted in CD-dysbiosis
HILp_QI9036		-2.5191	0.0464124	putative mass-match	depleted in CD-dysbiosis
HILp_QI10526		-2.1563	0.00932456	putative mass-match	depleted in CD-dysbiosis
HILp_QI22686		-5.5658	0.00136945	putative mass-match	depleted in CD-dysbiosis
HILp_QI4661		-3.1722	0.0295719	putative mass-match	depleted in CD-dysbiosis
C18n_QI2588		-4.4199	0.0301942	putative mass-match	depleted in CD-dysbiosis
C18n_QI4290		-4.1952	0.0286745	putative mass-match	depleted in CD-dysbiosis
C18n_QI5465		-3.9332	0.0160752	putative mass-match	depleted in CD-dysbiosis
C18n_QI6834		-2.3296	0.0108233	putative mass-match	depleted in CD-dysbiosis
C18n_QI10334		-3.3907	0.00738097	putative mass-match	depleted in CD-dysbiosis
C18n_QI13882		-2.9675	0.0407902	unknown	depleted in CD-dysbiosis
HILn_QI6527		-2.9696	0.0426379	putative mass-match	depleted in CD-dysbiosis
HILp_QI12177		1.487	0.021392	putative mass-match	enriched in CD-dysbiosis
HILp_QI21321		-1.9493	0.0145115	putative mass-match	depleted in CD-dysbiosis
C18n_QI13535		-3.0343	0.0431033	unknown	depleted in CD-dysbiosis
HILp_QI11167		-2.2428	0.0365357	putative mass-match	depleted in CD-dysbiosis
C8p_QI15349		-1.4921	0.0224175	putative mass-match	depleted in CD-dysbiosis
C18n_QI5637		-5.3995	0.0469503	putative mass-match	depleted in CD-dysbiosis
C18n_QI388		-1.9359	0.00373678	putative mass-match	depleted in CD-dysbiosis
C8p_QI23643		-4.2229	0.0238338	putative mass-match	depleted in CD-dysbiosis
C8p_QI7900		-2.4544	0.0308459	putative mass-match	depleted in CD-dysbiosis
HILp_QI12298		-7.5316	3.31102e-05	putative mass-match	depleted in CD-dysbiosis
HILp_QI6141		-1.8676	0.000603341	putative mass-match	depleted in CD-dysbiosis
C8p_QI12106		-2.4149	0.0148415	putative mass-match	depleted in CD-dysbiosis
C8p_QI24769		-4.1693	0.0175526	putative mass-match	depleted in CD-dysbiosis
HILp_QI4806		-4.1873	0.000313839	putative mass-match	depleted in CD-dysbiosis
C18n_QI13373		-6.9255	3.54087e-06	putative mass-match	depleted in CD-dysbiosis
C8p_QI12174		-5.4168	0.0396914	putative mass-match	depleted in CD-dysbiosis
HILn_QI2588		-3.7332	0.00129308	putative mass-match	depleted in CD-dysbiosis
C18n_QI4699		-2.6181	0.00127803	putative mass-match	depleted in CD-dysbiosis
C8p_QI22390		-5.3015	0.00152208	putative mass-match	depleted in CD-dysbiosis
C8p_QI17382		-3.7716	0.00318238	putative mass-match	depleted in CD-dysbiosis
C18n_QI8926		-4.2942	0.0472204	putative mass-match	depleted in CD-dysbiosis
C18n_QI9634		-7.164	0.00622202	putative mass-match	depleted in CD-dysbiosis
C8p_QI4917		-7.2018	0.000309016	putative mass-match	depleted in CD-dysbiosis
C18n_QI2700		4.5493	0.00169751	putative mass-match	enriched in CD-dysbiosis
HILn_QI6869		-1.9982	0.0494042	putative mass-match	depleted in CD-dysbiosis
HILp_QI18114		-5.7711	0.00275152	putative mass-match	depleted in CD-dysbiosis
C18n_QI4322		-2.0367	0.0463617	putative mass-match	depleted in CD-dysbiosis
C18n_QI8688		-3.3655	0.00584486	putative mass-match	depleted in CD-dysbiosis
C18n_QI8435		1.9662	0.0204795	putative mass-match	enriched in CD-dysbiosis
HILp_QI7409		3.3731	0.0238338	putative mass-match	enriched in CD-dysbiosis
C18n_QI7958		1.9609	0.00467891	putative mass-match	enriched in CD-dysbiosis
HILn_QI7424		1.711	0.0091958	putative mass-match	enriched in CD-dysbiosis
HILp_QI19946		-4.0583	6.463e-05	putative mass-match	depleted in CD-dysbiosis
HILn_QI17758		-3.3996	0.00870075	putative mass-match	depleted in CD-dysbiosis
C18n_QI8957		-1.6476	0.000342841	putative mass-match	depleted in CD-dysbiosis
C18n_QI4886		-6.3872	0.000706773	putative mass-match	depleted in CD-dysbiosis
HILp_QI3866		-6.1429	0.000689113	putative mass-match	depleted in CD-dysbiosis
HILn_QI28986		-4.3313	0.0357461	unknown	depleted in CD-dysbiosis
HILn_QI12496		-2.2798	0.0176544	putative mass-match	depleted in CD-dysbiosis
C18n_QI13794		-5.1159	0.01321	unknown	depleted in CD-dysbiosis
HILn_QI15412		-6.1601	6.94979e-07	putative mass-match	depleted in CD-dysbiosis
C18n_QI3890		-7.1916	0.00257492	putative mass-match	depleted in CD-dysbiosis
C8p_QI14397		-4.0988	0.00858629	unknown	depleted in CD-dysbiosis
C18n_QI2439		-2.7593	0.00113931	putative mass-match	depleted in CD-dysbiosis
C18n_QI10636		-3.7071	0.0124335	putative mass-match	depleted in CD-dysbiosis
C8p_QI4559		-2.2733	0.0229288	putative mass-match	depleted in CD-dysbiosis
HILn_QI11573		-2.557	0.0487449	putative mass-match	depleted in CD-dysbiosis
C18n_QI6271		-1.8459	0.0123963	putative mass-match	depleted in CD-dysbiosis
C18n_QI1039		2.6199	0.00249497	putative mass-match	enriched in CD-dysbiosis
C8p_QI7630		-6.1182	0.0145408	putative mass-match	depleted in CD-dysbiosis
HILn_QI21010		-4.8245	0.0012062	putative mass-match	depleted in CD-dysbiosis
C8p_QI9862		-2.058	0.00500643	putative mass-match	depleted in CD-dysbiosis
HILp_QI7773		-3.1478	0.0449726	putative mass-match	depleted in CD-dysbiosis
C18n_QI12180		-4.5048	0.0295459	putative mass-match	depleted in CD-dysbiosis
HILn_QI2015		1.7892	0.0380484	putative mass-match	enriched in CD-dysbiosis
HILn_QI11226		-1.3462	0.0011978	putative mass-match	depleted in CD-dysbiosis
C8p_QI10389		-2.6739	0.00453347	putative mass-match	depleted in CD-dysbiosis
C18n_QI6662		-1.5369	0.0137867	putative mass-match	depleted in CD-dysbiosis
C8p_QI2730		3.3604	0.0330627	putative mass-match	enriched in CD-dysbiosis
C18n_QI7296		-6.9197	1.7301e-05	unknown	depleted in CD-dysbiosis
C18n_QI6647		-4.7823	0.00191807	putative mass-match	depleted in CD-dysbiosis
C18n_QI13783		-2.2315	0.047811	unknown	depleted in CD-dysbiosis
C8p_QI9865		-5.165	2.30556e-05	putative mass-match	depleted in CD-dysbiosis
HILp_QI22146		-4.1032	0.0495119	putative mass-match	depleted in CD-dysbiosis
C18n_QI9849		-1.956	0.0313691	putative mass-match	depleted in CD-dysbiosis
HILp_QI5281		-3.4806	0.00161602	putative mass-match	depleted in CD-dysbiosis
C18n_QI10434		-1.7373	0.00951556	putative mass-match	depleted in CD-dysbiosis
C8p_QI4710		-6.5158	0.0112367	putative mass-match	depleted in CD-dysbiosis
HILp_QI6903		2.8332	0.0219106	putative mass-match	enriched in CD-dysbiosis
C18n_QI10383		-1.8833	0.0114013	putative mass-match	depleted in CD-dysbiosis
C18n_QI4696		-2.9995	0.0136895	putative mass-match	depleted in CD-dysbiosis
HILp_QI11851		-3.5587	0.0441195	putative mass-match	depleted in CD-dysbiosis
C8p_QI28373		6.4626	0.00412592	unknown	enriched in CD-dysbiosis
C18n_QI2774		3.19	0.000165102	putative mass-match	enriched in CD-dysbiosis
C18n_QI7259		-4.4738	0.00261133	putative mass-match	depleted in CD-dysbiosis
C18n_QI13365		-5.0949	0.0176544	putative mass-match	depleted in CD-dysbiosis
HILn_QI12329		-2.7976	0.0133846	putative mass-match	depleted in CD-dysbiosis
HILn_QI11853		-2.3046	7.31977e-05	putative mass-match	depleted in CD-dysbiosis
C18n_QI1658		-2.4122	0.0394559	putative mass-match	depleted in CD-dysbiosis
HILp_QI6919		-6.1166	6.99033e-07	putative mass-match	depleted in CD-dysbiosis
C18n_QI3340		-1.7946	0.00273467	putative mass-match	depleted in CD-dysbiosis
HILp_QI6323		-2.147	0.00357306	putative mass-match	depleted in CD-dysbiosis
HILp_QI13427		-1.4479	0.023536	putative mass-match	depleted in CD-dysbiosis
C8p_QI16134		-3.3652	0.0307338	unknown	depleted in CD-dysbiosis
C18n_QI9695		-2.7006	1.10085e-06	putative mass-match	depleted in CD-dysbiosis
C8p_QI5181		-1.5282	0.0407902	putative mass-match	depleted in CD-dysbiosis
C18n_QI7091		-4.2321	8.06269e-08	putative mass-match	depleted in CD-dysbiosis
C8p_QI8419		-2.3862	0.002293	putative mass-match	depleted in CD-dysbiosis
HILp_QI4241	C2 carnitine	1.9421	0.0266072	standard	enriched in CD-dysbiosis
C8p_QI3447		-2.3168	0.0439928	putative mass-match	depleted in CD-dysbiosis
C8p_QI15770		-3.7505	0.000826263	unknown	depleted in CD-dysbiosis
C18n_QI8604		-2.7506	0.0440752	putative mass-match	depleted in CD-dysbiosis
C18n_QI2964		-1.852	0.00574697	putative mass-match	depleted in CD-dysbiosis
C18n_QI13833		-2.9849	0.0227935	putative mass-match	depleted in CD-dysbiosis
C18n_QI435		1.8046	0.00168287	putative mass-match	enriched in CD-dysbiosis
HILn_QI11985		1.6279	0.010644	putative mass-match	enriched in CD-dysbiosis
C18n_QI11607		-3.8272	0.00312807	putative mass-match	depleted in CD-dysbiosis
C8p_QI9748		-1.9512	0.016727	putative mass-match	depleted in CD-dysbiosis
HILp_QI11987		-3.9865	0.00807997	putative mass-match	depleted in CD-dysbiosis
C18n_QI8846		-2.6358	0.00767155	putative mass-match	depleted in CD-dysbiosis
HILn_QI13916		-2.5864	0.00590364	putative mass-match	depleted in CD-dysbiosis
C18n_QI50	deoxycholate	-1.4855	0.0108233	standard	depleted in CD-dysbiosis
C8p_QI7397		-2.9874	0.0180393	putative mass-match	depleted in CD-dysbiosis
C18n_QI11248		-2.0669	0.00578033	putative mass-match	depleted in CD-dysbiosis
C18n_QI2911		2.2429	0.00614902	putative mass-match	enriched in CD-dysbiosis
HILn_QI18667		-2.6609	0.0100155	putative mass-match	depleted in CD-dysbiosis
C18n_QI9630		-4.0646	0.00862995	putative mass-match	depleted in CD-dysbiosis
C18n_QI3716		1.5749	0.0269334	putative mass-match	enriched in CD-dysbiosis
HILp_QI12089		2.7485	0.0121728	putative mass-match	enriched in CD-dysbiosis
C8p_QI18941		-4.7812	0.00947729	putative mass-match	depleted in CD-dysbiosis
C18n_QI6757		-2.268	0.0418819	putative mass-match	depleted in CD-dysbiosis
HILp_QI22145		-5.4696	0.00648815	putative mass-match	depleted in CD-dysbiosis
C18n_QI4550		-6.7049	0.0384693	putative mass-match	depleted in CD-dysbiosis
C18n_QI4278		-1.6937	0.0217961	putative mass-match	depleted in CD-dysbiosis
C18n_QI4927		-2.8944	0.031839	unknown	depleted in CD-dysbiosis
HILn_QI30383		-4.3502	0.00479394	putative mass-match	depleted in CD-dysbiosis
C8p_QI17391		-1.4355	0.000320762	putative mass-match	depleted in CD-dysbiosis
HILn_QI5510		1.5261	0.0330785	putative mass-match	enriched in CD-dysbiosis
HILn_QI63	glycocholate	2.0502	0.0169867	standard	enriched in CD-dysbiosis
HILn_QI25726		-1.6073	0.0364514	putative mass-match	depleted in CD-dysbiosis
C8p_QI21837		-1.8191	0.0202463	putative mass-match	depleted in CD-dysbiosis
C8p_QI8182		-2.6428	0.00577715	putative mass-match	depleted in CD-dysbiosis
C18n_QI56	glycochenodeoxycholate	1.4953	0.00543451	standard	enriched in CD-dysbiosis
C8p_QI10124		-2.443	0.0426515	putative mass-match	depleted in CD-dysbiosis
C18n_QI13361		1.6815	0.00858458	putative mass-match	enriched in CD-dysbiosis
HILp_QI10520		-2.1318	0.005015	putative mass-match	depleted in CD-dysbiosis
HILp_QI2877		-7.527	9.36883e-06	putative mass-match	depleted in CD-dysbiosis
HILn_QI13356		-2.702	0.0117188	putative mass-match	depleted in CD-dysbiosis
C18n_QI8008		-4.4974	0.00518307	putative mass-match	depleted in CD-dysbiosis
HILp_QI4849		-4.4592	7.34184e-06	putative mass-match	depleted in CD-dysbiosis
C8p_QI15492		-6.4326	0.000150756	putative mass-match	depleted in CD-dysbiosis
C8p_QI17206		-3.7366	0.0233204	putative mass-match	depleted in CD-dysbiosis
C8p_QI17649		-2.0976	0.019523	putative mass-match	depleted in CD-dysbiosis
C18n_QI9065		1.3	0.000183907	putative mass-match	enriched in CD-dysbiosis
C18n_QI3542		7.5625	0.0133227	unknown	enriched in CD-dysbiosis
C8p_QI14214		-5.1739	0.000846097	putative mass-match	depleted in CD-dysbiosis
C8p_QI4921		-6.962	0.000312131	putative mass-match	depleted in CD-dysbiosis
C18n_QI13640		-3.5524	0.014611	putative mass-match	depleted in CD-dysbiosis
HILp_QI2577		-4.528	6.62686e-05	putative mass-match	depleted in CD-dysbiosis
C8p_QI8839		-4.5853	0.00516035	putative mass-match	depleted in CD-dysbiosis
C18n_QI481		3.2153	0.0222932	putative mass-match	enriched in CD-dysbiosis
C18n_QI10709		-2.3384	0.0075791	putative mass-match	depleted in CD-dysbiosis
HILn_QI5551		-5.088	0.0166793	putative mass-match	depleted in CD-dysbiosis
HILp_QI5730		-1.8278	0.0182177	putative mass-match	depleted in CD-dysbiosis
HILn_QI2048		-3.0299	0.0123987	putative mass-match	depleted in CD-dysbiosis
HILp_QI12346		-1.9006	0.0340242	putative mass-match	depleted in CD-dysbiosis
HILn_QI13485		-1.9633	0.0150267	putative mass-match	depleted in CD-dysbiosis
HILp_TF42	methylimidazole acetic acid	-1.5255	0.0249986	standard	depleted in CD-dysbiosis
HILp_QI9354		-1.6939	0.00770406	putative mass-match	depleted in CD-dysbiosis
HILn_QI19164		-2.4888	0.0153374	putative mass-match	depleted in CD-dysbiosis
HILn_QI8305		-4.8598	0.00270918	putative mass-match	depleted in CD-dysbiosis
HILn_QI19104		-2.9157	0.00841025	putative mass-match	depleted in CD-dysbiosis
C18n_QI7649		-2.363	0.00745944	putative mass-match	depleted in CD-dysbiosis
C8p_QI25903		-4.3737	0.0329216	putative mass-match	depleted in CD-dysbiosis
HILn_QI11181		-1.9759	0.0460791	putative mass-match	depleted in CD-dysbiosis
HILp_QI1751		5.4202	0.044512	putative mass-match	enriched in CD-dysbiosis
HILp_QI12415		-7.054	0.000205194	putative mass-match	depleted in CD-dysbiosis
C8p_QI3056		-3.0597	0.0154892	putative mass-match	depleted in CD-dysbiosis
HILn_QI26505		-1.8343	0.000559437	putative mass-match	depleted in CD-dysbiosis
C18n_QI6732		-1.6877	0.00460904	putative mass-match	depleted in CD-dysbiosis
C18n_QI13740		1.9298	0.0469254	putative mass-match	enriched in CD-dysbiosis
HILn_QI15564		-2.0105	0.0314606	putative mass-match	depleted in CD-dysbiosis
HILn_QI16644		-2.2163	0.00165683	putative mass-match	depleted in CD-dysbiosis
HILn_QI8694		-2.2919	0.0353	putative mass-match	depleted in CD-dysbiosis
HILp_QI4037		-1.5617	0.00114925	putative mass-match	depleted in CD-dysbiosis
HILp_QI6683		-2.0523	0.00184404	putative mass-match	depleted in CD-dysbiosis
HILp_QI8107		-1.5543	0.00503755	putative mass-match	depleted in CD-dysbiosis
C8p_QI3755		-3.3819	0.0248712	putative mass-match	depleted in CD-dysbiosis
C18n_QI5256		-4.4797	0.0024251	putative mass-match	depleted in CD-dysbiosis
HILn_QI8317		2.0424	9.12666e-07	putative mass-match	enriched in CD-dysbiosis
C8p_QI20960		-2.768	0.00732046	putative mass-match	depleted in CD-dysbiosis
HILp_QI19550		3.015	0.0105213	putative mass-match	enriched in CD-dysbiosis
HILp_QI7249		-3.246	0.046262	putative mass-match	depleted in CD-dysbiosis
C18n_QI2793		6.6429	0.000714827	unknown	enriched in CD-dysbiosis
HILp_QI2735		-4.0449	0.00139717	putative mass-match	depleted in CD-dysbiosis
HILn_QI11881		-1.5473	0.00626028	putative mass-match	depleted in CD-dysbiosis
C8p_QI11133		-2.3685	0.0197144	putative mass-match	depleted in CD-dysbiosis
HILp_QI13683		4.6628	0.0130843	putative mass-match	enriched in CD-dysbiosis
C18n_QI2887		3.1878	0.0417275	putative mass-match	enriched in CD-dysbiosis
HILp_QI2953		1.38	0.0197628	putative mass-match	enriched in CD-dysbiosis
C8p_QI19055		-3.0754	0.0059238	putative mass-match	depleted in CD-dysbiosis
C8p_QI2357		-1.4669	0.0373423	putative mass-match	depleted in CD-dysbiosis
C8p_QI9860		-1.6836	0.00863775	putative mass-match	depleted in CD-dysbiosis
C8p_QI11406		-4.6169	2.87073e-05	putative mass-match	depleted in CD-dysbiosis
HILp_QI12307		-2.6297	0.0470332	putative mass-match	depleted in CD-dysbiosis
C18n_QI9910		4.0952	0.0474719	putative mass-match	enriched in CD-dysbiosis
HILn_QI27010		-2.6782	0.000509204	putative mass-match	depleted in CD-dysbiosis
C8p_QI22939		-3.5903	0.0496244	putative mass-match	depleted in CD-dysbiosis
C8p_QI11251		-3.5989	0.00136945	putative mass-match	depleted in CD-dysbiosis
HILp_QI5070		-4.4607	0.0144001	putative mass-match	depleted in CD-dysbiosis
HILp_QI4654		-2.1846	0.00531543	putative mass-match	depleted in CD-dysbiosis
C8p_QI4236		2.697	0.0165161	putative mass-match	enriched in CD-dysbiosis
C8p_QI24355		-2.5207	0.0263284	putative mass-match	depleted in CD-dysbiosis
HILp_QI7050		-1.7753	0.0247827	putative mass-match	depleted in CD-dysbiosis
HILp_QI24202		-3.9412	0.0285265	putative mass-match	depleted in CD-dysbiosis
HILn_QI7381		1.6193	0.0331526	putative mass-match	enriched in CD-dysbiosis
HILp_QI10799		-1.9282	0.0496701	putative mass-match	depleted in CD-dysbiosis
HILn_QI7132		-2.8934	0.025675	putative mass-match	depleted in CD-dysbiosis
C8p_QI11290		-2.8776	0.0401936	unknown	depleted in CD-dysbiosis
HILp_QI9682		-3.4584	0.0114461	putative mass-match	depleted in CD-dysbiosis
C18n_QI3811		-2.5717	0.0349896	putative mass-match	depleted in CD-dysbiosis
HILp_QI3490		-2.0915	0.0122513	putative mass-match	depleted in CD-dysbiosis
HILn_QI4446		-3.0928	0.00957885	putative mass-match	depleted in CD-dysbiosis
C18n_QI7164		-1.5486	0.0224056	putative mass-match	depleted in CD-dysbiosis
C18n_QI6827		-1.7731	0.00152194	putative mass-match	depleted in CD-dysbiosis
HILp_QI13624		-7.6704	0.00601681	putative mass-match	depleted in CD-dysbiosis
C18n_QI10254		-1.7133	0.0451905	putative mass-match	depleted in CD-dysbiosis
HILp_QI2223		-2.3456	0.0063766	putative mass-match	depleted in CD-dysbiosis
C8p_QI7495		-1.9609	0.0180896	putative mass-match	depleted in CD-dysbiosis
C18n_QI64	tauro-alpha-muricholate/tauro-beta-muricholate	4.9853	0.012095	standard	enriched in CD-dysbiosis
HILn_QI23712		-1.4073	0.00220301	putative mass-match	depleted in CD-dysbiosis
C18n_QI650		1.4024	4.16845e-05	putative mass-match	enriched in CD-dysbiosis
C18n_QI8364		1.6412	0.00141171	putative mass-match	enriched in CD-dysbiosis
C18n_QI6702		-1.5625	0.00202062	putative mass-match	depleted in CD-dysbiosis
HILp_QI6681		-3.7826	0.00959451	putative mass-match	depleted in CD-dysbiosis
C8p_QI21173		-1.915	0.0363253	putative mass-match	depleted in CD-dysbiosis
HILp_QI1135		-1.9678	0.0143606	putative mass-match	depleted in CD-dysbiosis
C8p_QI9120		-2.2639	0.0123968	putative mass-match	depleted in CD-dysbiosis
C18n_QI6754		-2.767	0.00257872	putative mass-match	depleted in CD-dysbiosis
HILn_QI16120		2.3683	0.0356133	putative mass-match	enriched in CD-dysbiosis
HILn_QI12843		-4.1727	0.00852735	putative mass-match	depleted in CD-dysbiosis
HILp_TF58	valine	1.4211	0.016001	standard	enriched in CD-dysbiosis
HILp_QI13213		-3.8431	0.0113055	putative mass-match	depleted in CD-dysbiosis
C18n_QI8234		-2.3138	0.0394383	putative mass-match	depleted in CD-dysbiosis
C8p_QI19217		-6.2256	0.000375843	putative mass-match	depleted in CD-dysbiosis
C8p_QI8054		-4.3681	0.00476723	putative mass-match	depleted in CD-dysbiosis
C18n_QI9744		-1.9016	0.0115432	putative mass-match	depleted in CD-dysbiosis
HILp_QI8954		-1.6781	0.00562332	putative mass-match	depleted in CD-dysbiosis
C8p_QI17489		-3.4171	0.006724	unknown	depleted in CD-dysbiosis
C8p_QI11250		-3.3138	0.000214828	putative mass-match	depleted in CD-dysbiosis
C18n_QI12592		-5.0663	0.0457288	unknown	depleted in CD-dysbiosis
HILn_QI11978		-3.8218	0.0293965	putative mass-match	depleted in CD-dysbiosis
HILp_QI12591		-4.8533	0.0372951	putative mass-match	depleted in CD-dysbiosis
C8p_QI7008		-2.3723	0.0356307	putative mass-match	depleted in CD-dysbiosis
HILn_QI1126		4.3516	0.0222589	putative mass-match	enriched in CD-dysbiosis
HILn_QI14242		-3.9775	0.00154431	putative mass-match	depleted in CD-dysbiosis
C8p_QI23056		-1.3818	0.0300455	unknown	depleted in CD-dysbiosis
C8p_QI7058		-2.755	0.0158789	putative mass-match	depleted in CD-dysbiosis
C8p_QI6254		2.098	0.0364059	putative mass-match	enriched in CD-dysbiosis
HILn_QI8108		-4.3882	0.00357059	putative mass-match	depleted in CD-dysbiosis
C8p_QI10097		-1.4673	0.000930683	putative mass-match	depleted in CD-dysbiosis
HILp_QI10090		4.914	0.00453166	putative mass-match	enriched in CD-dysbiosis
C18n_QI3129		-2.5952	0.0374459	putative mass-match	depleted in CD-dysbiosis
C18n_QI12065		-4.1852	0.00528522	putative mass-match	depleted in CD-dysbiosis
C18n_QI6059		-1.9292	0.0431559	putative mass-match	depleted in CD-dysbiosis
C8p_QI17947		-4.4223	0.0335454	unknown	depleted in CD-dysbiosis
HILp_QI16777		-6.2211	0.00684092	unknown	depleted in CD-dysbiosis
C8p_QI28433		4.5889	0.0312614	putative mass-match	enriched in CD-dysbiosis
HILp_QI12295		3.9311	0.0122469	putative mass-match	enriched in CD-dysbiosis
C18n_QI11329		-3.5071	0.00047257	putative mass-match	depleted in CD-dysbiosis
C18n_QI13494		-6.063	0.00177081	putative mass-match	depleted in CD-dysbiosis
C8p_QI2594		3.6226	0.0487897	putative mass-match	enriched in CD-dysbiosis
HILp_QI5654		-6.3412	0.00094039	putative mass-match	depleted in CD-dysbiosis
HILp_QI6053		-2.5676	0.0277762	putative mass-match	depleted in CD-dysbiosis
HILp_QI8994		-1.8598	0.0125839	putative mass-match	depleted in CD-dysbiosis
C8p_QI13378		-5.237	0.00285075	putative mass-match	depleted in CD-dysbiosis
C18n_QI8662		1.9266	0.000315791	putative mass-match	enriched in CD-dysbiosis
C18n_QI9767		-4.405	0.00778939	putative mass-match	depleted in CD-dysbiosis
C18n_QI73	olmesartan	1.425	0.0222932	standard	enriched in CD-dysbiosis
HILn_QI19393		-2.8786	0.00258288	putative mass-match	depleted in CD-dysbiosis
HILn_QI8980		3.1935	0.0313484	putative mass-match	enriched in CD-dysbiosis
C18n_QI10557		3.9173	0.000338492	putative mass-match	enriched in CD-dysbiosis
HILp_QI6536		-3.7425	0.0106802	putative mass-match	depleted in CD-dysbiosis
HILp_QI8390		-4.9135	0.0027034	putative mass-match	depleted in CD-dysbiosis
C8p_QI2853		4.145	0.0238541	putative mass-match	enriched in CD-dysbiosis
C8p_QI9898		-1.8548	0.0455906	putative mass-match	depleted in CD-dysbiosis
C8p_QI16358		-1.74	0.0418973	putative mass-match	depleted in CD-dysbiosis
HILp_QI12573		1.4051	0.0395636	putative mass-match	enriched in CD-dysbiosis
C8p_QI21631		-2.5519	0.000171479	putative mass-match	depleted in CD-dysbiosis
HILn_QI2370		-3.4519	0.0229836	putative mass-match	depleted in CD-dysbiosis
HILn_QI1440		-2.9712	0.0330496	putative mass-match	depleted in CD-dysbiosis
C18n_QI10327		-2.1027	0.0343868	putative mass-match	depleted in CD-dysbiosis
C8p_QI9447		-4.3629	0.00801721	putative mass-match	depleted in CD-dysbiosis
C18n_QI5749		2.2512	0.0481431	putative mass-match	enriched in CD-dysbiosis
C18n_QI13612		-5.8584	0.0453428	putative mass-match	depleted in CD-dysbiosis
HILp_QI5256		-2.4523	0.0120012	putative mass-match	depleted in CD-dysbiosis
C18n_QI13466		-3.9953	0.0132568	putative mass-match	depleted in CD-dysbiosis
C18n_QI10772		-3.9598	0.0335235	putative mass-match	depleted in CD-dysbiosis
HILp_QI12792		3.0913	0.0228974	putative mass-match	enriched in CD-dysbiosis
C8p_QI10406		2.7341	0.0216081	putative mass-match	enriched in CD-dysbiosis
C18n_QI12129		-5.9139	0.018634	putative mass-match	depleted in CD-dysbiosis
HILn_QI33261		-3.861	0.00707956	putative mass-match	depleted in CD-dysbiosis
HILp_QI10532		-1.8679	0.00942533	putative mass-match	depleted in CD-dysbiosis
C18n_QI10385		-2.3271	0.000245231	putative mass-match	depleted in CD-dysbiosis
HILn_QI6913		-3.3574	0.0343191	putative mass-match	depleted in CD-dysbiosis
HILn_QI28425		-3.0354	0.0296143	putative mass-match	depleted in CD-dysbiosis
C8p_QI28457		-2.6906	0.034445	unknown	depleted in CD-dysbiosis
HILp_QI11245		-1.6299	0.0246473	putative mass-match	depleted in CD-dysbiosis
HILp_QI23682		1.9598	0.0361466	putative mass-match	enriched in CD-dysbiosis
C18n_QI6410		-2.5199	0.0219001	putative mass-match	depleted in CD-dysbiosis
C18n_QI7324		-2.0713	0.00493837	putative mass-match	depleted in CD-dysbiosis
C8p_QI7020		-3.8293	0.000163679	putative mass-match	depleted in CD-dysbiosis
C18n_QI4593		-4.4922	6.01666e-06	putative mass-match	depleted in CD-dysbiosis
C18n_QI6837		-1.7252	0.000490691	putative mass-match	depleted in CD-dysbiosis
HILp_QI12405		-4.3364	0.0462571	unknown	depleted in CD-dysbiosis
C18n_QI1620		-8.0845	1.34687e-05	putative mass-match	depleted in CD-dysbiosis
HILn_QI11338		-3.8718	0.0424669	putative mass-match	depleted in CD-dysbiosis
HILp_QI7641		-3.1679	0.0257789	putative mass-match	depleted in CD-dysbiosis
HILp_QI2380		-1.7655	0.00909103	putative mass-match	depleted in CD-dysbiosis
HILp_QI6713		-2.8863	0.00474538	putative mass-match	depleted in CD-dysbiosis
HILn_QI16	4-methylcatechol	-1.3303	0.00802208	standard	depleted in CD-dysbiosis
C8p_QI7530		-4.8909	0.00107265	putative mass-match	depleted in CD-dysbiosis
C18n_QI5265		-3.5228	0.00186022	putative mass-match	depleted in CD-dysbiosis
C8p_QI12239		-2.1276	0.0128118	putative mass-match	depleted in CD-dysbiosis
C8p_QI23232		-2.7632	0.00497828	putative mass-match	depleted in CD-dysbiosis
C18n_QI3874		-2.0645	0.0498833	putative mass-match	depleted in CD-dysbiosis
HILn_QI19969		1.3155	0.00642099	putative mass-match	enriched in CD-dysbiosis
HILn_QI14836		-2.5854	0.0424743	putative mass-match	depleted in CD-dysbiosis
C8p_QI28435		3.0406	0.0188004	unknown	enriched in CD-dysbiosis
C8p_QI18309		-3.8987	0.0049424	unknown	depleted in CD-dysbiosis
HILn_QI10	3-methyladipate/pimelate	-1.4413	1.72778e-05	standard	depleted in CD-dysbiosis
C18n_QI1549		-1.3547	0.0385457	putative mass-match	depleted in CD-dysbiosis
C8p_QI26022		-3.37	0.000628267	putative mass-match	depleted in CD-dysbiosis
C8p_QI13955		-5.1739	0.022831	putative mass-match	depleted in CD-dysbiosis
C18n_QI2075		-1.7969	0.0123514	putative mass-match	depleted in CD-dysbiosis
HILn_QI15333		-2.647	0.00158674	putative mass-match	depleted in CD-dysbiosis
HILn_QI117		2.8437	0.00229887	putative mass-match	enriched in CD-dysbiosis
C8p_QI9165		-1.2835	0.012224	putative mass-match	depleted in CD-dysbiosis
C18n_QI6098		-3.989	4.00456e-05	putative mass-match	depleted in CD-dysbiosis
C8p_QI6973		-4.7204	0.0162514	putative mass-match	depleted in CD-dysbiosis
C8p_QI8476		-3.7062	0.000501544	putative mass-match	depleted in CD-dysbiosis
C18n_QI7538		-2.4782	0.0073258	putative mass-match	depleted in CD-dysbiosis
HILp_QI10182		4.8899	0.00751442	putative mass-match	enriched in CD-dysbiosis
C18n_QI9766		-2.4975	0.0107766	putative mass-match	depleted in CD-dysbiosis
HILp_QI5774		-1.6012	0.0328979	putative mass-match	depleted in CD-dysbiosis
C18n_QI7490		-3.081	0.00291997	putative mass-match	depleted in CD-dysbiosis
C8p_QI9863		-2.5511	2.06291e-05	putative mass-match	depleted in CD-dysbiosis
C8p_QI21626		-3.4951	0.00244841	putative mass-match	depleted in CD-dysbiosis
HILn_QI130	xanthine	-1.4281	4.457e-06	standard	depleted in CD-dysbiosis
HILp_QI12306		-3.1012	0.00499684	putative mass-match	depleted in CD-dysbiosis
C8p_QI9924		-2.0234	0.0354411	putative mass-match	depleted in CD-dysbiosis
HILp_QI8559		1.3624	0.000130138	putative mass-match	enriched in CD-dysbiosis
C8p_QI11080		-4.4285	0.0133805	putative mass-match	depleted in CD-dysbiosis
C18n_QI13876		-5.1799	0.0218292	unknown	depleted in CD-dysbiosis
HILp_QI22688		-7.0404	0.0102427	putative mass-match	depleted in CD-dysbiosis
C18n_QI8720		-2.0195	0.0100884	putative mass-match	depleted in CD-dysbiosis
HILn_QI11330		-1.7189	0.0321895	putative mass-match	depleted in CD-dysbiosis
C18n_QI4752		3.9583	0.0119378	putative mass-match	enriched in CD-dysbiosis
HILp_QI2466	carnitine	1.3541	0.00253462	standard	enriched in CD-dysbiosis
C8p_QI7754		-2.9357	0.00758746	putative mass-match	depleted in CD-dysbiosis
HILp_QI11998		-4.532	0.000583153	putative mass-match	depleted in CD-dysbiosis
C18n_QI6644		-7.0525	1.99136e-05	putative mass-match	depleted in CD-dysbiosis
HILn_QI10762		-2.8244	0.0022601	unknown	depleted in CD-dysbiosis
HILn_QI11536		-2.1218	0.018411	putative mass-match	depleted in CD-dysbiosis
C18n_QI9179		-7.5003	0.000521632	putative mass-match	depleted in CD-dysbiosis
HILn_QI22090		-1.2575	0.0180432	unknown	depleted in CD-dysbiosis
C18n_QI8790		-1.7266	0.00601634	putative mass-match	depleted in CD-dysbiosis
HILn_QI22919		-3.1816	0.0321821	putative mass-match	depleted in CD-dysbiosis
HILp_QI1670		1.4993	7.31977e-05	putative mass-match	enriched in CD-dysbiosis
HILp_QI14281		3.9528	0.048104	putative mass-match	enriched in CD-dysbiosis
HILp_QI10241		1.2137	0.00426598	putative mass-match	enriched in CD-dysbiosis
HILn_QI26554		-1.8344	0.0246473	putative mass-match	depleted in CD-dysbiosis
C18n_QI12652		2.4939	0.0364856	putative mass-match	enriched in CD-dysbiosis
C18n_QI10191		-2.0592	0.0420617	putative mass-match	depleted in CD-dysbiosis
C18n_QI10474		-5.8114	0.00624576	putative mass-match	depleted in CD-dysbiosis
C8p_QI6077		-3.0362	0.0450628	putative mass-match	depleted in CD-dysbiosis
C8p_QI3278		-5.8495	0.000485365	putative mass-match	depleted in CD-dysbiosis
C18n_QI7791		-1.7642	0.0410949	putative mass-match	depleted in CD-dysbiosis
HILp_QI11400		-4.4534	0.00198644	putative mass-match	depleted in CD-dysbiosis
C18n_QI3508		-3.7823	0.000961205	putative mass-match	depleted in CD-dysbiosis
C8p_QI3934		-1.8266	0.0291127	putative mass-match	depleted in CD-dysbiosis
C8p_QI22431		-4.3975	0.031839	putative mass-match	depleted in CD-dysbiosis
C18n_QI4694		-2.0581	0.0226837	putative mass-match	depleted in CD-dysbiosis
C8p_QI7200		-2.3611	0.00921786	putative mass-match	depleted in CD-dysbiosis
HILn_QI7620		2.5384	0.0372401	putative mass-match	enriched in CD-dysbiosis
HILn_QI16472		-1.3015	0.0242984	putative mass-match	depleted in CD-dysbiosis
HILn_QI26313		-2.082	0.00205158	putative mass-match	depleted in CD-dysbiosis
C18n_QI7738		-1.783	0.0216778	putative mass-match	depleted in CD-dysbiosis
C18n_QI9499		-2.711	0.00282057	putative mass-match	depleted in CD-dysbiosis
C18n_QI9214		-1.9999	0.00696131	putative mass-match	depleted in CD-dysbiosis
HILp_QI2740		-4.2588	0.00266618	putative mass-match	depleted in CD-dysbiosis
C18n_QI12952		-1.3018	0.0351429	putative mass-match	depleted in CD-dysbiosis
HILn_QI17218		-5.7368	0.000500625	putative mass-match	depleted in CD-dysbiosis
C8p_QI4354		-1.5322	0.0194929	putative mass-match	depleted in CD-dysbiosis
HILp_QI4714		-3.6123	0.0282304	putative mass-match	depleted in CD-dysbiosis
C18n_QI6250		1.5094	0.00266618	putative mass-match	enriched in CD-dysbiosis
HILn_QI30257		-1.3739	0.0120661	putative mass-match	depleted in CD-dysbiosis
C8p_QI20212		-1.8626	0.0488154	putative mass-match	depleted in CD-dysbiosis
HILn_QI3170		4.2094	0.0151266	putative mass-match	enriched in CD-dysbiosis
HILp_QI12182		-1.6142	0.0136541	putative mass-match	depleted in CD-dysbiosis
HILp_QI10091		-1.4702	0.0426379	putative mass-match	depleted in CD-dysbiosis
HILn_QI3283		1.6109	0.0201451	putative mass-match	enriched in CD-dysbiosis
C18n_QI13618		-3.5191	0.0479808	putative mass-match	depleted in CD-dysbiosis
HILp_QI10993		-4.8526	0.0174526	putative mass-match	depleted in CD-dysbiosis
HILn_QI7924		-6.2744	0.000404703	putative mass-match	depleted in CD-dysbiosis
C8p_QI7896		-2.4253	0.012055	putative mass-match	depleted in CD-dysbiosis
C18n_QI7843		-1.4006	0.0416282	putative mass-match	depleted in CD-dysbiosis
C18n_QI449		1.4144	0.00357738	putative mass-match	enriched in CD-dysbiosis
C18n_QI7491		-4.0726	0.000704183	putative mass-match	depleted in CD-dysbiosis
C8p_QI22305		-2.3138	1.93876e-05	putative mass-match	depleted in CD-dysbiosis
C18n_QI11587		-1.8461	0.00185329	putative mass-match	depleted in CD-dysbiosis
HILn_QI16983		-3.3775	0.0138834	putative mass-match	depleted in CD-dysbiosis
HILn_QI25283		-4.7982	0.0101507	putative mass-match	depleted in CD-dysbiosis
C8p_QI10523		-2.5332	3.29303e-05	putative mass-match	depleted in CD-dysbiosis
HILp_QI13024		-1.4977	0.0250821	putative mass-match	depleted in CD-dysbiosis
C18n_QI2903		-1.8407	0.027137	putative mass-match	depleted in CD-dysbiosis
C8p_QI6623		-3.1239	0.00176982	putative mass-match	depleted in CD-dysbiosis
HILn_QI9123		-1.372	0.0148636	putative mass-match	depleted in CD-dysbiosis
HILn_QI3827		2.9543	0.0377301	unknown	enriched in CD-dysbiosis
C18n_QI9062		-1.5631	0.00266618	putative mass-match	depleted in CD-dysbiosis
C18n_QI8792		-2.3664	0.00209623	putative mass-match	depleted in CD-dysbiosis
HILn_QI5861		-8.8971	0.0233632	putative mass-match	depleted in CD-dysbiosis
HILp_QI5064		2.7068	1.93876e-05	putative mass-match	enriched in CD-dysbiosis
C18n_QI11206		-4.0247	2.61728e-05	putative mass-match	depleted in CD-dysbiosis
HILp_QI4196		4.158	0.0009912	putative mass-match	enriched in CD-dysbiosis
C18n_QI11229		2.9791	0.000919181	putative mass-match	enriched in CD-dysbiosis
HILn_QI32851		-1.4521	0.0223167	putative mass-match	depleted in CD-dysbiosis
C8p_QI2895		-2.1692	0.00393838	putative mass-match	depleted in CD-dysbiosis
C8p_QI22383		-1.316	0.0104338	putative mass-match	depleted in CD-dysbiosis
C8p_QI6690		-2.1897	0.0284837	putative mass-match	depleted in CD-dysbiosis
C8p_QI7797		-3.5993	0.0367129	putative mass-match	depleted in CD-dysbiosis
C8p_QI5889		-1.35	0.0449281	putative mass-match	depleted in CD-dysbiosis
C18n_QI11631		1.7643	0.0240819	putative mass-match	enriched in CD-dysbiosis
HILn_QI4217		2.3174	0.0337817	putative mass-match	enriched in CD-dysbiosis
C8p_QI3751		-2.1935	0.0283406	putative mass-match	depleted in CD-dysbiosis
C18n_QI1199		-5.5297	0.00199316	putative mass-match	depleted in CD-dysbiosis
HILp_QI4386		-2.9726	0.00706333	putative mass-match	depleted in CD-dysbiosis
HILp_QI6781		-5.055	6.00888e-05	putative mass-match	depleted in CD-dysbiosis
C8p_QI2861		-2.5274	0.000895348	putative mass-match	depleted in CD-dysbiosis
C8p_QI3754		-1.9156	0.0423446	putative mass-match	depleted in CD-dysbiosis
C8p_QI11249		-1.5075	0.00921667	putative mass-match	depleted in CD-dysbiosis
C18n_QI6441		5.9746	0.0433744	putative mass-match	enriched in CD-dysbiosis
C18n_QI9811		3.8303	0.0238338	putative mass-match	enriched in CD-dysbiosis
C8p_QI3207		-2.3877	0.0448726	putative mass-match	depleted in CD-dysbiosis
C18n_QI9450		1.5421	0.0279336	putative mass-match	enriched in CD-dysbiosis
C18n_QI4433		-1.1383	0.0057795	putative mass-match	depleted in CD-dysbiosis
C18n_QI10655		1.3812	0.0453337	putative mass-match	enriched in CD-dysbiosis
HILn_QI6555		-5.5973	0.0205884	putative mass-match	depleted in CD-dysbiosis
C8p_QI12628		-4.7746	0.00848912	putative mass-match	depleted in CD-dysbiosis
HILp_QI8558		1.4541	0.000149061	putative mass-match	enriched in CD-dysbiosis
C18n_QI7692		-2.1067	0.0118165	putative mass-match	depleted in CD-dysbiosis
HILp_QI3119		3.5171	0.0183147	putative mass-match	enriched in CD-dysbiosis
HILn_TF18	urate	-1.3819	0.00182934	standard	depleted in CD-dysbiosis
C8p_QI8273		-2.3651	0.0147712	putative mass-match	depleted in CD-dysbiosis
HILp_QI21620		-7.5931	0.0246012	putative mass-match	depleted in CD-dysbiosis
C8p_QI7782		-1.8525	0.02529	putative mass-match	depleted in CD-dysbiosis
C18n_QI4591		-4.0925	1.51562e-05	putative mass-match	depleted in CD-dysbiosis
C18n_QI6909		-4.4955	0.000277434	putative mass-match	depleted in CD-dysbiosis
C18n_QI11306		-4.8306	0.00688656	putative mass-match	depleted in CD-dysbiosis
HILp_QI2726		-3.9454	0.0261637	putative mass-match	depleted in CD-dysbiosis
C18n_QI5933		-5.674	0.000384001	putative mass-match	depleted in CD-dysbiosis
C18n_QI2819		-3.2332	0.000434058	putative mass-match	depleted in CD-dysbiosis
HILn_QI19585		-3.5308	0.0464892	unknown	depleted in CD-dysbiosis
C18n_QI3386		-2.0883	0.00603522	putative mass-match	depleted in CD-dysbiosis
C8p_QI19021		-6.2889	0.000451494	unknown	depleted in CD-dysbiosis
C8p_QI9857		-2.9542	0.00519775	putative mass-match	depleted in CD-dysbiosis
C18n_QI6673		-1.7569	0.0259031	putative mass-match	depleted in CD-dysbiosis
HILp_QI7485		-1.4698	0.00461178	putative mass-match	depleted in CD-dysbiosis
HILp_QI13667		-3.6032	0.00219168	putative mass-match	depleted in CD-dysbiosis
HILp_QI4323		6.9456	0.00357738	putative mass-match	enriched in CD-dysbiosis
C18n_QI11951		-1.4827	0.0376594	putative mass-match	depleted in CD-dysbiosis
C18n_QI11694		1.9922	0.0110788	putative mass-match	enriched in CD-dysbiosis
HILn_QI8072		-3.6456	0.0434705	putative mass-match	depleted in CD-dysbiosis
HILp_QI9511		-3.9751	0.000199222	putative mass-match	depleted in CD-dysbiosis
HILp_QI2952		-2.9445	0.00108089	putative mass-match	depleted in CD-dysbiosis
HILn_QI23835		-1.2664	0.00390125	putative mass-match	depleted in CD-dysbiosis
C18n_QI2608		-4.2084	0.0128118	putative mass-match	depleted in CD-dysbiosis
HILn_QI4954		3.9924	0.00347487	putative mass-match	enriched in CD-dysbiosis
C18n_QI12876		1.4875	0.0166363	putative mass-match	enriched in CD-dysbiosis
HILp_QI21634		-2.3915	0.0250237	putative mass-match	depleted in CD-dysbiosis
C18n_QI1429		-1.2081	0.0147742	putative mass-match	depleted in CD-dysbiosis
HILp_QI4596		-2.4963	0.0299203	putative mass-match	depleted in CD-dysbiosis
C18n_QI5324		-3.915	0.00696131	putative mass-match	depleted in CD-dysbiosis
C18n_QI3438		-1.4674	0.0291776	putative mass-match	depleted in CD-dysbiosis
HILp_QI12404		-4.8302	0.00418323	unknown	depleted in CD-dysbiosis
C18n_QI10139		-2.2156	0.00681804	putative mass-match	depleted in CD-dysbiosis
HILp_QI11091		1.3014	0.0477602	putative mass-match	enriched in CD-dysbiosis
C18n_QI612		-1.4262	0.032578	putative mass-match	depleted in CD-dysbiosis
HILn_QI3215		-3.5317	0.0385679	putative mass-match	depleted in CD-dysbiosis
C18n_QI8857		-1.4518	0.0244144	putative mass-match	depleted in CD-dysbiosis
HILp_QI3137		-1.8892	0.0111122	putative mass-match	depleted in CD-dysbiosis
C8p_QI11354		-2.3762	0.0160513	putative mass-match	depleted in CD-dysbiosis
HILp_QI5831		-1.402	0.00779654	putative mass-match	depleted in CD-dysbiosis
HILn_QI33586		-1.8552	0.0416021	putative mass-match	depleted in CD-dysbiosis
C18n_QI1288		-3.3812	0.0150809	putative mass-match	depleted in CD-dysbiosis
C18n_QI5758		-1.6534	0.0324071	putative mass-match	depleted in CD-dysbiosis
HILn_QI13519		-2.5819	0.0144361	putative mass-match	depleted in CD-dysbiosis
C8p_QI17490		-3.4195	0.0158524	unknown	depleted in CD-dysbiosis
C8p_QI22057		-1.8489	0.0172023	putative mass-match	depleted in CD-dysbiosis
C18n_QI12827		1.1466	0.00426598	putative mass-match	enriched in CD-dysbiosis
C8p_QI5802		-1.1827	0.00457501	putative mass-match	depleted in CD-dysbiosis
C8p_QI10331		2.5574	0.0407497	putative mass-match	enriched in CD-dysbiosis
C18n_QI8607		-1.5577	0.0405107	putative mass-match	depleted in CD-dysbiosis
C18n_QI9437		-1.8738	0.00792195	putative mass-match	depleted in CD-dysbiosis
HILn_QI15652		-3.1892	0.0268263	putative mass-match	depleted in CD-dysbiosis
C18n_QI4773		-1.3999	0.0424979	putative mass-match	depleted in CD-dysbiosis
C18n_QI9711		-2.8324	0.00442603	putative mass-match	depleted in CD-dysbiosis
HILp_QI3839		-1.8758	0.00232843	putative mass-match	depleted in CD-dysbiosis
HILn_QI32951		-1.191	0.0063564	putative mass-match	depleted in CD-dysbiosis
C8p_QI10714		-1.9661	0.0245219	putative mass-match	depleted in CD-dysbiosis
HILp_QI6868		6.966	0.000455774	putative mass-match	enriched in CD-dysbiosis
C18n_QI12524		-3.1917	0.000157752	unknown	depleted in CD-dysbiosis
C8p_QI4030		-1.2147	0.0292817	putative mass-match	depleted in CD-dysbiosis
C18n_QI10976		2.8404	0.000839088	putative mass-match	enriched in CD-dysbiosis
C8p_QI8656		3.9251	0.00746621	putative mass-match	enriched in CD-dysbiosis
HILn_QI14180		-3.1036	0.00321322	putative mass-match	depleted in CD-dysbiosis
C18n_QI8888		-3.3245	0.00289737	putative mass-match	depleted in CD-dysbiosis
C18n_QI10613		4.2999	0.0348418	putative mass-match	enriched in CD-dysbiosis
C8p_QI4626		-2.5782	0.0151307	putative mass-match	depleted in CD-dysbiosis
C8p_QI9054		-3.9384	0.0142898	putative mass-match	depleted in CD-dysbiosis
C8p_QI18940		-3.7585	6.5703e-05	putative mass-match	depleted in CD-dysbiosis
C8p_QI1788		-5.4375	1.7301e-05	putative mass-match	depleted in CD-dysbiosis
C18n_QI6541		-3.1772	0.0205488	putative mass-match	depleted in CD-dysbiosis
HILn_QI2964		-4.5528	0.0455906	putative mass-match	depleted in CD-dysbiosis
HILn_QI6064		-2.8239	0.0484239	putative mass-match	depleted in CD-dysbiosis
C18n_QI13402		-6.4987	0.0474719	putative mass-match	depleted in CD-dysbiosis
C8p_QI3382		-3.1771	0.00028172	unknown	depleted in CD-dysbiosis
C8p_QI8350		-2.5319	0.0324071	putative mass-match	depleted in CD-dysbiosis
C18n_QI9779		-3.1778	0.0387698	putative mass-match	depleted in CD-dysbiosis
HILp_QI13634		1.0977	0.00365892	putative mass-match	enriched in CD-dysbiosis
C18n_QI7770		-1.642	0.037681	putative mass-match	depleted in CD-dysbiosis
C8p_QI9095		-5.4651	0.000432065	putative mass-match	depleted in CD-dysbiosis
C18n_QI4059		-8.1002	0.000104234	putative mass-match	depleted in CD-dysbiosis
HILp_QI6388		-1.6119	0.0208857	putative mass-match	depleted in CD-dysbiosis
C18n_QI9481		-2.6255	0.0055902	putative mass-match	depleted in CD-dysbiosis
C18n_QI8259		-1.1486	0.0202836	putative mass-match	depleted in CD-dysbiosis
HILp_QI8005		-1.5632	0.00472669	putative mass-match	depleted in CD-dysbiosis
HILn_QI15201		-1.87	0.00270825	putative mass-match	depleted in CD-dysbiosis
C8p_QI17025		-2.7736	0.00812353	unknown	depleted in CD-dysbiosis
C8p_QI8162		-4.2339	0.00317709	putative mass-match	depleted in CD-dysbiosis
C18n_QI1571		-1.5199	0.026915	putative mass-match	depleted in CD-dysbiosis
HILp_QI2913		-1.5792	0.0232206	putative mass-match	depleted in CD-dysbiosis
C8p_QI9599		-6.6618	3.36959e-07	putative mass-match	depleted in CD-dysbiosis
HILn_QI18577		-2.1267	0.0477236	putative mass-match	depleted in CD-dysbiosis
HILp_QI5456		-2.4594	0.015017	putative mass-match	depleted in CD-dysbiosis
C18n_QI8206		-5.2457	0.00226998	putative mass-match	depleted in CD-dysbiosis
C18n_QI1513		-3.1315	0.0055902	putative mass-match	depleted in CD-dysbiosis
C18n_QI11551		-2.7559	0.00271638	putative mass-match	depleted in CD-dysbiosis
C8p_QI4207		-3.3369	0.010456	putative mass-match	depleted in CD-dysbiosis
C8p_QI1015		-5.7342	0.000413944	putative mass-match	depleted in CD-dysbiosis
C8p_QI19672		-4.9892	0.00510201	putative mass-match	depleted in CD-dysbiosis
C18n_QI5041		1.2291	0.000364179	putative mass-match	enriched in CD-dysbiosis
C18n_QI7484		-1.9483	0.00614639	putative mass-match	depleted in CD-dysbiosis
C18n_QI4600		-3.0627	9.05857e-05	putative mass-match	depleted in CD-dysbiosis
C18n_QI9256		-4.5448	0.017809	putative mass-match	depleted in CD-dysbiosis
C8p_QI26368		-6.1969	0.00321349	putative mass-match	depleted in CD-dysbiosis
C8p_QI8802		-3.5372	0.00324788	putative mass-match	depleted in CD-dysbiosis
C8p_QI12099		-3.7619	0.00318783	putative mass-match	depleted in CD-dysbiosis
C8p_QI17228		-1.6113	0.00626337	putative mass-match	depleted in CD-dysbiosis
HILp_QI9811		-5.2596	5.26313e-06	putative mass-match	depleted in CD-dysbiosis
HILn_QI28228		-1.7833	0.00169712	putative mass-match	depleted in CD-dysbiosis
HILp_QI4474		-1.9959	0.0103662	putative mass-match	depleted in CD-dysbiosis
C18n_QI9199		-3.0269	0.0061669	putative mass-match	depleted in CD-dysbiosis
C18n_QI12773		2.826	0.0324071	putative mass-match	enriched in CD-dysbiosis
C18n_QI9322		2.9452	0.000423996	unknown	enriched in CD-dysbiosis
C18n_QI11452		2.09	0.000427344	putative mass-match	enriched in CD-dysbiosis
C8p_QI8967		-2.3736	0.0145327	putative mass-match	depleted in CD-dysbiosis
C8p_QI6139		4.8613	0.0087976	putative mass-match	enriched in CD-dysbiosis
HILn_QI18794		-2.1734	0.027387	putative mass-match	depleted in CD-dysbiosis
C18n_QI7248		-4.2057	0.00240897	putative mass-match	depleted in CD-dysbiosis
C18n_QI10990		-2.1538	0.0304972	putative mass-match	depleted in CD-dysbiosis
C18n_QI6550		-2.0594	0.000407357	putative mass-match	depleted in CD-dysbiosis
HILn_QI12795		-3.6165	0.0438548	putative mass-match	depleted in CD-dysbiosis
HILn_QI21380		-1.4593	0.00519834	putative mass-match	depleted in CD-dysbiosis
C18n_QI13017		-5.265	0.00426598	putative mass-match	depleted in CD-dysbiosis
C18n_QI8302		3.3751	0.017173	putative mass-match	enriched in CD-dysbiosis
HILn_QI10542		-3.6756	0.0163148	putative mass-match	depleted in CD-dysbiosis
HILn_QI10029		-2.7848	0.000355232	putative mass-match	depleted in CD-dysbiosis
C18n_QI11613		-1.8806	0.0197474	unknown	depleted in CD-dysbiosis
C18n_QI3982		-6.0756	0.00388421	putative mass-match	depleted in CD-dysbiosis
HILn_QI3097		5.7788	0.0102735	putative mass-match	enriched in CD-dysbiosis
HILn_QI6617		-1.2268	0.0418893	putative mass-match	depleted in CD-dysbiosis
C18n_QI7011		-1.4916	0.0157715	putative mass-match	depleted in CD-dysbiosis
HILp_QI13792		-2.3969	0.0428508	putative mass-match	depleted in CD-dysbiosis
C18n_QI7014		-3.4988	0.0217961	putative mass-match	depleted in CD-dysbiosis
C8p_QI10532		-4.1814	0.0073258	putative mass-match	depleted in CD-dysbiosis
C18n_QI11302		3.3116	0.0216732	putative mass-match	enriched in CD-dysbiosis
C18n_QI8613		-1.5577	0.000168873	putative mass-match	depleted in CD-dysbiosis
HILn_QI12041		-2.8524	0.0112685	putative mass-match	depleted in CD-dysbiosis
C8p_QI9347		-2.9004	0.000132224	putative mass-match	depleted in CD-dysbiosis
C18n_QI12557		4.0992	0.00466734	putative mass-match	enriched in CD-dysbiosis
C18n_QI8323		-3.1678	0.0195579	putative mass-match	depleted in CD-dysbiosis
C18n_QI4358		1.1112	0.00826781	putative mass-match	enriched in CD-dysbiosis
C18n_QI3977		-2.7658	0.00518307	putative mass-match	depleted in CD-dysbiosis
C8p_QI7866		-4.2194	8.61624e-05	putative mass-match	depleted in CD-dysbiosis
C18n_QI7370		-6.375	8.33537e-05	unknown	depleted in CD-dysbiosis
C8p_QI2579		-3.9157	0.000647596	putative mass-match	depleted in CD-dysbiosis
C8p_QI27723		3.0016	0.0377853	putative mass-match	enriched in CD-dysbiosis
HILn_QI11371		1.6939	0.000836124	putative mass-match	enriched in CD-dysbiosis
C18n_QI6843		-2.8035	0.011686	unknown	depleted in CD-dysbiosis
HILn_QI18723		-2.8757	0.0430248	putative mass-match	depleted in CD-dysbiosis
C18n_QI4904		-1.6132	0.00911527	putative mass-match	depleted in CD-dysbiosis
C18n_QI4897		-2.2816	0.0297457	putative mass-match	depleted in CD-dysbiosis
HILn_QI96		-1.1486	0.0298152	putative mass-match	depleted in CD-dysbiosis
HILn_QI7973		-3.0925	0.014383	putative mass-match	depleted in CD-dysbiosis
C8p_QI24831		-1.416	0.0424669	putative mass-match	depleted in CD-dysbiosis
C8p_QI23588		-4.8123	0.00705237	putative mass-match	depleted in CD-dysbiosis
C8p_QI3507		-4.8422	0.020426	putative mass-match	depleted in CD-dysbiosis
HILn_QI16018		1.4047	0.0135637	unknown	enriched in CD-dysbiosis
C18n_QI10301		-1.9849	0.00839703	putative mass-match	depleted in CD-dysbiosis
HILp_QI22563		-5.1062	0.00484533	putative mass-match	depleted in CD-dysbiosis
C18n_QI10924		3.2425	0.0338293	putative mass-match	enriched in CD-dysbiosis
C8p_QI7308		-4.1626	0.00665847	unknown	depleted in CD-dysbiosis
C18n_QI9761		-3.0527	0.00105175	putative mass-match	depleted in CD-dysbiosis
HILn_QI4337		-2.6946	0.0247827	putative mass-match	depleted in CD-dysbiosis
C8p_QI21400		-3.1595	0.0109282	unknown	depleted in CD-dysbiosis
C18n_QI12714		-4.8352	0.00631087	putative mass-match	depleted in CD-dysbiosis
C8p_QI19670		-2.6658	0.0228575	putative mass-match	depleted in CD-dysbiosis
HILp_QI4268		-1.1904	0.044624	putative mass-match	depleted in CD-dysbiosis
HILp_QI8528		-2.7888	0.016001	putative mass-match	depleted in CD-dysbiosis
HILn_QI13207		-1.512	0.0286568	putative mass-match	depleted in CD-dysbiosis
C8p_QI26308		2.3297	0.0289454	putative mass-match	enriched in CD-dysbiosis
HILp_QI21403		-3.3528	0.0156927	unknown	depleted in CD-dysbiosis
HILn_QI23339		-2.29	0.0257431	putative mass-match	depleted in CD-dysbiosis
C18n_QI8141		-3.2525	0.0352668	unknown	depleted in CD-dysbiosis
HILp_QI8457		-3.0904	0.0145327	putative mass-match	depleted in CD-dysbiosis
C18n_QI7817		-3.0044	0.0297457	unknown	depleted in CD-dysbiosis
HILp_QI21402		-5.93	0.00569885	unknown	depleted in CD-dysbiosis
C18n_QI12148		3.9991	0.0269565	putative mass-match	enriched in CD-dysbiosis
C8p_QI9565		-3.0554	0.0305962	putative mass-match	depleted in CD-dysbiosis
C18n_QI13900		-4.8185	0.00739263	putative mass-match	depleted in CD-dysbiosis
C18n_QI9847		-2.8952	0.0181282	putative mass-match	depleted in CD-dysbiosis
C18n_QI3803		4.0325	0.0269654	putative mass-match	enriched in CD-dysbiosis
C18n_QI2756		6.4082	0.00109322	unknown	enriched in CD-dysbiosis
C18n_QI58	glycoursodeoxycholate	1.8036	0.0399664	standard	enriched in CD-dysbiosis
C8p_QI2773		-3.3574	0.00463925	putative mass-match	depleted in CD-dysbiosis
C8p_QI7568		-2.6228	0.0150246	putative mass-match	depleted in CD-dysbiosis
HILn_QI7542		-2.4905	0.00917698	putative mass-match	depleted in CD-dysbiosis
C8p_QI12100		-3.7229	4.43276e-06	putative mass-match	depleted in CD-dysbiosis
HILp_QI5141		7.8512	1.7301e-05	putative mass-match	enriched in CD-dysbiosis
C18n_QI4476		1.6775	0.0205479	putative mass-match	enriched in CD-dysbiosis
C8p_QI4918		-6.4429	0.0184255	putative mass-match	depleted in CD-dysbiosis
HILp_QI9616		-1.5809	0.022947	putative mass-match	depleted in CD-dysbiosis
C18n_QI3848		-3.3728	0.0214826	putative mass-match	depleted in CD-dysbiosis
HILn_QI4978		-3.6832	0.0170435	putative mass-match	depleted in CD-dysbiosis
HILp_QI2922		-1.3636	0.0174526	putative mass-match	depleted in CD-dysbiosis
C18n_QI6542		-3.4373	0.00107265	putative mass-match	depleted in CD-dysbiosis
HILp_QI10007		-4.0797	0.000183166	putative mass-match	depleted in CD-dysbiosis
C8p_QI8829		-2.6686	0.0417634	putative mass-match	depleted in CD-dysbiosis
C18n_QI4965		-1.1725	0.0042768	putative mass-match	depleted in CD-dysbiosis
HILp_QI8386		-2.3247	0.0333848	putative mass-match	depleted in CD-dysbiosis
HILn_QI13076		-2.523	0.0272489	putative mass-match	depleted in CD-dysbiosis
C18n_QI11760		-3.5868	0.00692869	putative mass-match	depleted in CD-dysbiosis
C8p_QI20402		-1.1691	0.0230199	unknown	depleted in CD-dysbiosis
HILn_QI8211		-2.1708	0.00822474	putative mass-match	depleted in CD-dysbiosis
C18n_QI11530		1.7162	0.0310644	putative mass-match	enriched in CD-dysbiosis
C8p_QI11574		-1.3832	0.0388268	putative mass-match	depleted in CD-dysbiosis
C8p_QI4848		-2.912	0.0324994	unknown	depleted in CD-dysbiosis
C8p_QI11350		-3.0393	0.0339447	putative mass-match	depleted in CD-dysbiosis
HILn_QI32883		-1.187	0.000965434	putative mass-match	depleted in CD-dysbiosis
C18n_QI4323		-4.3019	0.0141648	putative mass-match	depleted in CD-dysbiosis
HILp_QI8871		-2.6141	0.00646764	putative mass-match	depleted in CD-dysbiosis
HILp_QI9286		1.4423	0.00767895	putative mass-match	enriched in CD-dysbiosis
C18n_QI12153		2.7116	0.00285914	putative mass-match	enriched in CD-dysbiosis
C8p_QI3787		-2.9008	0.0388433	putative mass-match	depleted in CD-dysbiosis
C18n_QI2192		-5.2545	0.000100035	putative mass-match	depleted in CD-dysbiosis
HILn_QI9897		-2.6171	0.00270825	putative mass-match	depleted in CD-dysbiosis
C8p_QI21066		-2.3836	0.0160762	putative mass-match	depleted in CD-dysbiosis
C18n_QI1369		2.0559	0.0281654	putative mass-match	enriched in CD-dysbiosis
C18n_QI8399		-5.8339	0.000115914	putative mass-match	depleted in CD-dysbiosis
C8p_QI18426		1.1898	0.0193622	putative mass-match	enriched in CD-dysbiosis
HILn_QI21265		-1.3515	0.0444895	putative mass-match	depleted in CD-dysbiosis
C18n_QI9704		6.1415	0.00144629	putative mass-match	enriched in CD-dysbiosis
C8p_QI2641		-1.874	0.0263833	putative mass-match	depleted in CD-dysbiosis
HILp_QI5026		-2.0397	0.0468996	putative mass-match	depleted in CD-dysbiosis
HILp_QI6125		-1.3238	0.0238338	putative mass-match	depleted in CD-dysbiosis
C18n_QI12025		-3.9389	0.00698974	putative mass-match	depleted in CD-dysbiosis
C8p_QI15023		-1.4358	0.00922189	putative mass-match	depleted in CD-dysbiosis
C8p_QI8982		-3.8997	0.00448531	putative mass-match	depleted in CD-dysbiosis
C8p_QI5800		-2.2722	0.0448612	putative mass-match	depleted in CD-dysbiosis
HILp_QI1644		-2.583	0.0107351	putative mass-match	depleted in CD-dysbiosis
HILn_QI27537		-1.1493	0.00562332	putative mass-match	depleted in CD-dysbiosis
C8p_QI9234		-3.4854	0.0448602	putative mass-match	depleted in CD-dysbiosis
HILn_QI30468		-1.9224	0.00218401	putative mass-match	depleted in CD-dysbiosis
HILp_QI11815		1.0793	0.018683	putative mass-match	enriched in CD-dysbiosis
C8p_QI11724		-1.8245	0.0278497	putative mass-match	depleted in CD-dysbiosis
HILn_QI10459		-2.7308	0.0362367	putative mass-match	depleted in CD-dysbiosis
HILn_QI24418		-3.4885	0.0224621	putative mass-match	depleted in CD-dysbiosis
C8p_QI4577		-6.1191	0.0228612	putative mass-match	depleted in CD-dysbiosis
C8p_QI21637		-1.793	0.0348325	putative mass-match	depleted in CD-dysbiosis
C8p_QI15237		-2.0069	0.0110218	putative mass-match	depleted in CD-dysbiosis
C18n_QI6826		-4.0384	0.000218072	putative mass-match	depleted in CD-dysbiosis
HILn_QI12762		-4.6413	0.00688656	unknown	depleted in CD-dysbiosis
HILn_QI12525		-5.1557	0.00360194	putative mass-match	depleted in CD-dysbiosis
C18n_QI5638		-6.099	0.00213495	putative mass-match	depleted in CD-dysbiosis
C18n_QI3046		4.1153	0.0135849	putative mass-match	enriched in CD-dysbiosis
HILp_QI6187		2.9967	0.000174034	putative mass-match	enriched in CD-dysbiosis
HILp_QI615	betaine	1.1361	0.00280467	standard	enriched in CD-dysbiosis
C8p_QI23572		-2.0839	0.0211451	putative mass-match	depleted in CD-dysbiosis
C8p_QI17230		-2.504	0.0316414	putative mass-match	depleted in CD-dysbiosis
C8p_QI3840		-2.249	0.00270946	putative mass-match	depleted in CD-dysbiosis
C18n_QI4342		-2.1346	0.000114554	putative mass-match	depleted in CD-dysbiosis
HILp_QI14418		7.002	0.00764798	putative mass-match	enriched in CD-dysbiosis
C18n_QI5369		-5.5845	0.0404099	unknown	depleted in CD-dysbiosis
C18n_QI9430		-1.6373	0.0193716	putative mass-match	depleted in CD-dysbiosis
C8p_QI20965		-1.6282	0.0123303	putative mass-match	depleted in CD-dysbiosis
C8p_QI3079		-1.4945	0.0455486	putative mass-match	depleted in CD-dysbiosis
C8p_QI6531		-3.7631	0.0102301	putative mass-match	depleted in CD-dysbiosis
C18n_QI83	oxypurinol	-1.5036	1.67615e-06	standard	depleted in CD-dysbiosis
C18n_QI3298		-1.1425	0.0255332	putative mass-match	depleted in CD-dysbiosis
C18n_QI7280		1.0832	0.0173832	putative mass-match	enriched in CD-dysbiosis
HILp_QI6607		1.1164	0.0463414	putative mass-match	enriched in CD-dysbiosis
HILp_QI9010		-3.4094	0.0355963	putative mass-match	depleted in CD-dysbiosis
C18n_QI1884		-1.3409	0.0224175	putative mass-match	depleted in CD-dysbiosis
HILn_QI18763		-1.1624	0.0115129	putative mass-match	depleted in CD-dysbiosis
HILn_QI118		1.6477	0.0180958	putative mass-match	enriched in CD-dysbiosis
C18n_QI11946		-2.0969	0.00181189	putative mass-match	depleted in CD-dysbiosis
HILn_QI20207		-1.6102	0.00357019	putative mass-match	depleted in CD-dysbiosis
C18n_QI2290		-2.8398	0.013795	putative mass-match	depleted in CD-dysbiosis
HILp_QI4313		-3.0663	0.0283528	putative mass-match	depleted in CD-dysbiosis
C18n_QI9508		1.5449	0.0109389	putative mass-match	enriched in CD-dysbiosis
C8p_QI11483		-2.9576	0.0274124	putative mass-match	depleted in CD-dysbiosis
HILn_QI24667		-2.7623	0.0115295	unknown	depleted in CD-dysbiosis
C18n_QI4390		-5.8884	0.000924578	putative mass-match	depleted in CD-dysbiosis
C18n_QI3296		3.3352	6.82698e-05	putative mass-match	enriched in CD-dysbiosis
C18n_QI10712		-3.1305	0.0428584	putative mass-match	depleted in CD-dysbiosis
C8p_QI9751		-2.8399	0.0301052	putative mass-match	depleted in CD-dysbiosis
C8p_QI4803		-2.8752	0.0427949	putative mass-match	depleted in CD-dysbiosis
C8p_QI8387		-2.363	5.00725e-05	putative mass-match	depleted in CD-dysbiosis
C18n_QI3880		-2.0634	0.0239763	putative mass-match	depleted in CD-dysbiosis
C18n_QI2894		1.4438	0.0176221	putative mass-match	enriched in CD-dysbiosis
C8p_QI11998		-1.0693	0.0263754	putative mass-match	depleted in CD-dysbiosis
HILn_QI4475		4.8517	0.0117457	putative mass-match	enriched in CD-dysbiosis
HILn_QI10366		-2.4131	0.0318661	putative mass-match	depleted in CD-dysbiosis
HILp_QI15045		6.8625	0.0020786	putative mass-match	enriched in CD-dysbiosis
C18n_QI6440		5.704	0.0259954	putative mass-match	enriched in CD-dysbiosis
C18n_QI451		2.015	0.0249321	putative mass-match	enriched in CD-dysbiosis
HILp_QI8751		-1.2806	0.0297457	putative mass-match	depleted in CD-dysbiosis
C18n_QI1501		1.0065	0.00240897	putative mass-match	enriched in CD-dysbiosis
C8p_QI17160		-2.126	0.000157752	putative mass-match	depleted in CD-dysbiosis
C18n_QI8207		-4.1461	0.0498833	putative mass-match	depleted in CD-dysbiosis
C18n_QI11491		-2.5	0.0204883	unknown	depleted in CD-dysbiosis
C8p_QI19756		-5.2527	0.0301482	putative mass-match	depleted in CD-dysbiosis
HILn_QI6258		1.3188	0.0378459	putative mass-match	enriched in CD-dysbiosis
C18n_QI1196		2.3305	0.0372397	putative mass-match	enriched in CD-dysbiosis
HILn_QI21652		-1.3643	0.0212362	putative mass-match	depleted in CD-dysbiosis
HILn_QI6981		-1.5884	0.0383992	putative mass-match	depleted in CD-dysbiosis
C18n_QI7850		-1.7896	0.0304023	putative mass-match	depleted in CD-dysbiosis
HILn_QI19288		-2.9994	0.0475233	putative mass-match	depleted in CD-dysbiosis
C18n_QI13788		-5.3064	0.0144162	unknown	depleted in CD-dysbiosis
C18n_QI11949		-2.5309	0.022499	putative mass-match	depleted in CD-dysbiosis
C18n_QI7848		-2.7961	0.00289008	putative mass-match	depleted in CD-dysbiosis
C8p_QI10605		-1.8585	0.0279336	putative mass-match	depleted in CD-dysbiosis
HILn_QI11063		-1.7324	0.0333848	putative mass-match	depleted in CD-dysbiosis
HILn_QI2909		2.9168	0.0331278	putative mass-match	enriched in CD-dysbiosis
C18n_QI10275		-3.6525	0.00556228	putative mass-match	depleted in CD-dysbiosis
C8p_QI15537		-2.6063	0.0473192	unknown	depleted in CD-dysbiosis
HILp_QI5658		-3.9062	0.0074405	putative mass-match	depleted in CD-dysbiosis
HILp_QI23086		-2.9611	0.0211859	unknown	depleted in CD-dysbiosis
HILn_QI22995		-1.5598	0.0461238	putative mass-match	depleted in CD-dysbiosis
HILn_QI2832		3.4193	0.0227711	unknown	enriched in CD-dysbiosis
HILp_QI12453		-1.0466	0.0255838	putative mass-match	depleted in CD-dysbiosis
C8p_QI10779		-3.7715	0.00732875	putative mass-match	depleted in CD-dysbiosis
C8p_QI9251		-2.4681	0.0400738	putative mass-match	depleted in CD-dysbiosis
HILn_QI6773		-2.7147	0.0175059	putative mass-match	depleted in CD-dysbiosis
HILp_QI5714		-1.3167	0.0160762	putative mass-match	depleted in CD-dysbiosis
HILn_QI5215		-5.0391	0.00535352	putative mass-match	depleted in CD-dysbiosis
HILn_QI21416		-1.6753	0.0277781	putative mass-match	depleted in CD-dysbiosis
C8p_QI3340		-1.7452	0.0245927	putative mass-match	depleted in CD-dysbiosis
HILn_QI1486		-3.0719	0.0385023	putative mass-match	depleted in CD-dysbiosis
C8p_QI24972		-6.0098	0.00865601	unknown	depleted in CD-dysbiosis
C18n_QI12105		5.6988	0.00316611	putative mass-match	enriched in CD-dysbiosis
C8p_QI18059		-1.1252	0.0231783	putative mass-match	depleted in CD-dysbiosis
C8p_QI10632		-2.1264	0.0297457	putative mass-match	depleted in CD-dysbiosis
C8p_QI23493		-2.242	0.00499053	putative mass-match	depleted in CD-dysbiosis
C18n_QI4469		-1.0586	0.0248417	putative mass-match	depleted in CD-dysbiosis
C18n_QI11121		-2.4341	0.00611935	putative mass-match	depleted in CD-dysbiosis
C18n_QI3822		-5.286	0.0174804	putative mass-match	depleted in CD-dysbiosis
HILp_QI8339		-7.5645	0.00329027	putative mass-match	depleted in CD-dysbiosis
HILn_QI33	azelate	-1.0954	0.000142927	standard	depleted in CD-dysbiosis
C18n_QI8732		1.2001	0.00146451	putative mass-match	enriched in CD-dysbiosis
HILp_QI10864		1.1436	0.0201591	putative mass-match	enriched in CD-dysbiosis
C8p_QI15844		-3.5027	0.0210473	putative mass-match	depleted in CD-dysbiosis
C18n_QI5665		-3.457	0.00365892	putative mass-match	depleted in CD-dysbiosis
HILn_QI30974		-0.9707	0.00226956	putative mass-match	depleted in CD-dysbiosis
C8p_QI3619		-4.4091	0.00190341	putative mass-match	depleted in CD-dysbiosis
HILn_QI6623		-3.1476	0.0205488	putative mass-match	depleted in CD-dysbiosis
C18n_QI5194		-3.9549	0.00166258	putative mass-match	depleted in CD-dysbiosis
HILn_QI23305		-3.343	0.0223943	putative mass-match	depleted in CD-dysbiosis
HILn_QI23971		-1.4166	0.0130311	putative mass-match	depleted in CD-dysbiosis
C18n_QI11280		-2.0106	0.0492467	putative mass-match	depleted in CD-dysbiosis
C8p_QI9238		-2.8883	0.0163148	putative mass-match	depleted in CD-dysbiosis
C8p_QI21629		-1.06	0.0394383	putative mass-match	depleted in CD-dysbiosis
HILp_QI4127		-1.3662	0.00155302	putative mass-match	depleted in CD-dysbiosis
HILp_QI2794		2.2469	0.0227721	putative mass-match	enriched in CD-dysbiosis
C18n_QI6394		-1.3804	0.0159304	putative mass-match	depleted in CD-dysbiosis
C18n_QI7208		-2.1506	0.0181258	putative mass-match	depleted in CD-dysbiosis
HILn_QI14164		1.9651	0.0476303	putative mass-match	enriched in CD-dysbiosis
C8p_QI8577		-1.223	0.0428508	putative mass-match	depleted in CD-dysbiosis
HILp_QI5607		-2.333	0.00785722	putative mass-match	depleted in CD-dysbiosis
C18n_QI9760		-4.2811	0.00109666	putative mass-match	depleted in CD-dysbiosis
C8p_QI19867		-1.4793	0.00357439	putative mass-match	depleted in CD-dysbiosis
C18n_QI8551		-2.8639	0.0231769	putative mass-match	depleted in CD-dysbiosis
HILn_QI72	hypoxanthine	-1.5461	6.18168e-05	standard	depleted in CD-dysbiosis
C18n_QI6885		-2.9964	0.0158524	putative mass-match	depleted in CD-dysbiosis
C18n_QI3640		-5.2087	0.000208568	putative mass-match	depleted in CD-dysbiosis
C18n_QI9312		-3.7147	0.0158879	putative mass-match	depleted in CD-dysbiosis
C18n_QI11394		-1.9166	0.00963371	putative mass-match	depleted in CD-dysbiosis
C18n_QI6627		-2.3946	0.0238467	putative mass-match	depleted in CD-dysbiosis
HILn_QI30364		-1.7786	0.0134179	putative mass-match	depleted in CD-dysbiosis
HILn_QI5234		-4.0991	0.0364673	putative mass-match	depleted in CD-dysbiosis
HILp_QI4548		-1.9306	0.00901291	putative mass-match	depleted in CD-dysbiosis
C18n_QI12012		-4.3649	0.000414508	putative mass-match	depleted in CD-dysbiosis
C18n_QI8626		-3.5045	0.00222098	putative mass-match	depleted in CD-dysbiosis
HILn_QI1702		4.7657	0.0308926	putative mass-match	enriched in CD-dysbiosis
HILn_QI19569		-1.5617	0.0429451	putative mass-match	depleted in CD-dysbiosis
HILp_QI2063		-1.4184	0.00124883	putative mass-match	depleted in CD-dysbiosis
C18n_QI2133		-1.8699	0.0401664	putative mass-match	depleted in CD-dysbiosis
HILn_QI15484		-1.4399	0.0115295	putative mass-match	depleted in CD-dysbiosis
C8p_QI3544		3.688	0.0134618	putative mass-match	enriched in CD-dysbiosis
HILp_QI12454		4.5229	0.0427064	putative mass-match	enriched in CD-dysbiosis
HILn_QI5271		-5.5978	0.0384685	putative mass-match	depleted in CD-dysbiosis
C18n_QI2709		1.1193	0.002293	putative mass-match	enriched in CD-dysbiosis
HILp_QI24645		-4.8943	0.0183147	putative mass-match	depleted in CD-dysbiosis
HILn_QI607		7.2841	0.00383682	putative mass-match	enriched in CD-dysbiosis
HILp_QI7934		3.2968	0.00181189	putative mass-match	enriched in CD-dysbiosis
HILp_QI10444		1.0916	0.0102427	putative mass-match	enriched in CD-dysbiosis
C18n_QI12530		4.7109	0.0203382	putative mass-match	enriched in CD-dysbiosis
C18n_QI11454		3.3857	0.000368256	putative mass-match	enriched in CD-dysbiosis
C8p_QI7967		-4.1811	3.05834e-05	putative mass-match	depleted in CD-dysbiosis
HILp_QI13511		-1.429	0.0321964	putative mass-match	depleted in CD-dysbiosis
C8p_QI7381		-5.1944	6.00888e-05	putative mass-match	depleted in CD-dysbiosis
C18n_QI10336		-3.5272	2.68735e-05	putative mass-match	depleted in CD-dysbiosis
C18n_QI10977		1.8009	0.00656489	putative mass-match	enriched in CD-dysbiosis
C18n_QI4787		-2.2672	0.0115295	putative mass-match	depleted in CD-dysbiosis
HILn_QI18212		-2.066	0.0498162	putative mass-match	depleted in CD-dysbiosis
C18n_QI9335		-2.4363	0.0207116	putative mass-match	depleted in CD-dysbiosis
C8p_QI13689		-6.1819	0.00419477	putative mass-match	depleted in CD-dysbiosis
C8p_QI27413		-6.8987	0.00350406	putative mass-match	depleted in CD-dysbiosis
C8p_QI21245		-2.5528	0.0231106	putative mass-match	depleted in CD-dysbiosis
C18n_QI7012		-4.0112	6.14531e-05	putative mass-match	depleted in CD-dysbiosis
C18n_QI10862		-2.9582	0.00237082	putative mass-match	depleted in CD-dysbiosis
HILp_QI1672		1.3162	0.0247827	putative mass-match	enriched in CD-dysbiosis
C18n_QI8851		-2.1119	0.0199792	putative mass-match	depleted in CD-dysbiosis
C18n_QI5943		-2.4676	0.0369522	putative mass-match	depleted in CD-dysbiosis
C8p_QI7637		-3.648	1.51562e-05	putative mass-match	depleted in CD-dysbiosis
HILn_QI27447		-2.5836	0.023536	putative mass-match	depleted in CD-dysbiosis
C18n_QI4594		-4.3814	3.85164e-05	putative mass-match	depleted in CD-dysbiosis
C8p_QI21679		-3.3313	0.0349139	putative mass-match	depleted in CD-dysbiosis
C8p_QI13952		-1.3687	0.0074405	putative mass-match	depleted in CD-dysbiosis
HILp_QI5603		-4.8709	0.00139717	putative mass-match	depleted in CD-dysbiosis
C18n_QI7739		-3.0877	0.00112661	putative mass-match	depleted in CD-dysbiosis
HILn_QI13603		-4.2507	0.0479808	putative mass-match	depleted in CD-dysbiosis
C18n_QI5478		1.2624	0.0159304	putative mass-match	enriched in CD-dysbiosis
C18n_QI5042		1.1144	0.0175526	putative mass-match	enriched in CD-dysbiosis
C18n_QI9321		-2.4367	0.0436954	unknown	depleted in CD-dysbiosis
HILp_QI4716		-2.4037	0.0199318	putative mass-match	depleted in CD-dysbiosis
HILp_QI895		-1.9306	0.00771188	putative mass-match	depleted in CD-dysbiosis
HILp_QI3059		-2.7512	0.0201678	putative mass-match	depleted in CD-dysbiosis
C8p_QI13691		1.1912	0.0417949	putative mass-match	enriched in CD-dysbiosis
HILn_QI12238		-3.8921	0.0134663	putative mass-match	depleted in CD-dysbiosis
C18n_QI8189		4.484	0.0272193	putative mass-match	enriched in CD-dysbiosis
C8p_QI10628		-1.6008	0.0384685	putative mass-match	depleted in CD-dysbiosis
HILp_QI4102		-1.9735	0.0337812	putative mass-match	depleted in CD-dysbiosis
HILn_QI4657		-3.7215	0.0344095	putative mass-match	depleted in CD-dysbiosis
C8p_QI4725		-1.8521	0.0220135	putative mass-match	depleted in CD-dysbiosis
HILn_QI24434		-1.1308	0.000449983	putative mass-match	depleted in CD-dysbiosis
C8p_QI6319		-2.3214	0.00778939	unknown	depleted in CD-dysbiosis
C18n_QI3593		1.0168	0.0347316	putative mass-match	enriched in CD-dysbiosis
C18n_QI9294		-2.6883	0.00758746	putative mass-match	depleted in CD-dysbiosis
HILp_QI5597		-1.6948	0.0148415	putative mass-match	depleted in CD-dysbiosis
C8p_QI4913		-5.6353	0.00107497	putative mass-match	depleted in CD-dysbiosis
HILp_QI7521		-3.5314	0.00530435	putative mass-match	depleted in CD-dysbiosis
C18n_QI11651		-4.1329	3.85164e-05	putative mass-match	depleted in CD-dysbiosis
C8p_QI9121		-2.0597	0.0327981	putative mass-match	depleted in CD-dysbiosis
C18n_QI11943		-1.7853	0.00845995	putative mass-match	depleted in CD-dysbiosis
C18n_QI1952		4.2491	0.00422105	putative mass-match	enriched in CD-dysbiosis
HILn_QI9479		-5.5806	0.00127007	putative mass-match	depleted in CD-dysbiosis
C18n_QI10806		3.5955	0.00450121	putative mass-match	enriched in CD-dysbiosis
HILp_QI5267		1.1396	0.0398682	putative mass-match	enriched in CD-dysbiosis
C8p_QI19058		-4.5385	0.00910565	putative mass-match	depleted in CD-dysbiosis
HILp_QI10464		-2.8077	0.000312131	putative mass-match	depleted in CD-dysbiosis
HILn_QI5803		-1.2722	0.0442304	putative mass-match	depleted in CD-dysbiosis
C18n_QI6307		1.2868	0.039874	unknown	enriched in CD-dysbiosis
HILn_QI16997		-2.4648	0.0029823	putative mass-match	depleted in CD-dysbiosis
C18n_QI7632		-1.5147	0.0113327	putative mass-match	depleted in CD-dysbiosis
C8p_QI8981		-1.9767	0.0101777	putative mass-match	depleted in CD-dysbiosis
C8p_QI8604		-1.3516	0.0399635	putative mass-match	depleted in CD-dysbiosis
C8p_QI23329		-1.6269	0.0114273	putative mass-match	depleted in CD-dysbiosis
C18n_QI7529		-2.4049	0.000554566	putative mass-match	depleted in CD-dysbiosis
C18n_QI12751		4.382	0.027137	putative mass-match	enriched in CD-dysbiosis
HILp_QI5699		-3.247	0.0361466	putative mass-match	depleted in CD-dysbiosis
HILp_QI4902	pantothenate	-0.969	6.5703e-05	standard	depleted in CD-dysbiosis
HILp_QI5296		-1.284	0.0383992	putative mass-match	depleted in CD-dysbiosis
HILn_QI10382		-3.6965	0.0343332	putative mass-match	depleted in CD-dysbiosis
C18n_QI11388		-2.3852	0.00234051	putative mass-match	depleted in CD-dysbiosis
HILn_QI11136		-2.6799	0.0441195	putative mass-match	depleted in CD-dysbiosis
C8p_QI11252		-1.7456	0.0218977	putative mass-match	depleted in CD-dysbiosis
HILp_QI8383		-1.2691	0.0247024	putative mass-match	depleted in CD-dysbiosis
C18n_QI9425		-1.5678	0.0319559	putative mass-match	depleted in CD-dysbiosis
C18n_QI10255		-1.2488	0.0195399	putative mass-match	depleted in CD-dysbiosis
C18n_QI7222		-2.2016	0.00550672	unknown	depleted in CD-dysbiosis
HILn_QI113		-1.1744	1.72693e-05	putative mass-match	depleted in CD-dysbiosis
HILp_QI3740		0.9589	0.00911527	putative mass-match	enriched in CD-dysbiosis
HILp_QI14419		6.7254	0.00161811	putative mass-match	enriched in CD-dysbiosis
C18n_QI932		-4.6606	1.55766e-05	putative mass-match	depleted in CD-dysbiosis
C18n_QI12104		3.5046	0.0225192	putative mass-match	enriched in CD-dysbiosis
HILn_QI31647		-1.3385	0.000432213	putative mass-match	depleted in CD-dysbiosis
C18n_QI1491		2.3402	0.0303236	putative mass-match	enriched in CD-dysbiosis
HILn_QI29576		-2.8411	0.00798603	putative mass-match	depleted in CD-dysbiosis
C18n_QI5376		-6.6026	0.000531428	putative mass-match	depleted in CD-dysbiosis
C8p_QI20496		-1.1048	0.0256578	putative mass-match	depleted in CD-dysbiosis
C18n_QI12588		-4.5446	0.0201413	unknown	depleted in CD-dysbiosis
C18n_QI6610		-1.9852	7.24326e-05	putative mass-match	depleted in CD-dysbiosis
HILp_QI4900		-4.2263	0.00134253	putative mass-match	depleted in CD-dysbiosis
C18n_QI4252		1.5417	0.000676887	putative mass-match	enriched in CD-dysbiosis
C18n_QI10509		-3.8107	0.0457606	putative mass-match	depleted in CD-dysbiosis
C8p_QI8688		-2.186	0.00493837	putative mass-match	depleted in CD-dysbiosis
C18n_QI6168		-4.6568	1.99136e-05	putative mass-match	depleted in CD-dysbiosis
C8p_QI24629		-4.9667	0.00948633	putative mass-match	depleted in CD-dysbiosis
C8p_QI8689		-2.5062	0.001029	putative mass-match	depleted in CD-dysbiosis
C8p_QI26602		1.7949	0.0438642	putative mass-match	enriched in CD-dysbiosis
C18n_QI7007		-6.0025	0.00166281	putative mass-match	depleted in CD-dysbiosis
C18n_QI11178		-2.2528	0.0238219	putative mass-match	depleted in CD-dysbiosis
C18n_QI4596		-3.1598	0.000898745	putative mass-match	depleted in CD-dysbiosis
HILp_QI6670		-1.1698	0.0302495	putative mass-match	depleted in CD-dysbiosis
C18n_QI842		5.6526	0.00368248	putative mass-match	enriched in CD-dysbiosis
HILn_QI15219		-1.6021	0.00405943	putative mass-match	depleted in CD-dysbiosis
C8p_QI23838		-6.3908	0.00189522	unknown	depleted in CD-dysbiosis
C18n_QI7983		-1.8679	0.00299771	putative mass-match	depleted in CD-dysbiosis
C18n_QI11892		-4.0549	0.0437127	putative mass-match	depleted in CD-dysbiosis
C18n_QI7454		-2.8885	0.000985814	putative mass-match	depleted in CD-dysbiosis
HILn_QI18551		-3.2746	0.0292833	putative mass-match	depleted in CD-dysbiosis
HILp_QI7577		-1.1457	0.0328625	putative mass-match	depleted in CD-dysbiosis
HILp_QI5999		-2.2151	0.0350552	putative mass-match	depleted in CD-dysbiosis
C18n_QI1428		-0.9659	0.00961349	putative mass-match	depleted in CD-dysbiosis
C18n_QI7957		1.2464	0.0461296	putative mass-match	enriched in CD-dysbiosis
HILp_QI6573		-1.1974	0.00400851	putative mass-match	depleted in CD-dysbiosis
HILn_QI10464		-3.9431	0.0417856	putative mass-match	depleted in CD-dysbiosis
C18n_QI4909		-1.2443	0.00472849	putative mass-match	depleted in CD-dysbiosis
C18n_QI2691		3.9574	0.00698974	putative mass-match	enriched in CD-dysbiosis
C18n_QI12846		-4.4131	0.0162733	putative mass-match	depleted in CD-dysbiosis
C18n_QI8402		-1.2825	0.00647973	putative mass-match	depleted in CD-dysbiosis
C18n_QI8179		-7.0275	0.000178331	putative mass-match	depleted in CD-dysbiosis
C8p_QI3078		-1.9095	0.036148	putative mass-match	depleted in CD-dysbiosis
C8p_QI8091		-4.585	0.00684229	putative mass-match	depleted in CD-dysbiosis
C18n_QI6216		-4.7875	0.000100656	putative mass-match	depleted in CD-dysbiosis
C8p_QI2501		-1.8847	0.0419102	putative mass-match	depleted in CD-dysbiosis
C8p_QI7976		-4.3338	0.00607456	putative mass-match	depleted in CD-dysbiosis
C8p_QI12441		-2.3569	0.0107763	putative mass-match	depleted in CD-dysbiosis
HILn_QI18663		-1.1561	0.00605353	putative mass-match	depleted in CD-dysbiosis
C8p_QI17607		-4.4559	0.0171079	putative mass-match	depleted in CD-dysbiosis
HILp_QI3998		-3.4395	0.0179191	putative mass-match	depleted in CD-dysbiosis
[truncated: 11,520 more rows]

## Sheet: Description
Beta coefficients and q-values of features that were significantly (q < 0.05) differentially abundant between CD-dysbiosis and CD-non-dysbiosis and UC and non-IBD. Differential abundance analysis was carried out using MaAsLin2
