# Supplementary material for: Integrated annotation prioritizes metabolites with bioactivity in inflammatory bowel disease
Source: Mol Syst Biol. 2024 Mar 11;20(4):338–61. doi: 10.1038/s44320-024-00027-8 (PMC10987656; doi:10.1038/s44320-024-00027-8)
Supplement: Supplementary file 3 — Dataset EV3 [file 44320_2024_27_MOESM3_ESM.xlsx]

## Sheet: Module assignments
Feature	Metabolite (New standards/validation examples***)	Module	Covaries_with_standard	Anchor	Related_classes
HILp_QI4982		0	0
C18n_QI9802		0	0
C8p_QI29271		0	0
C8p_QI1695		0	0
C8p_QI29199		0	0
C8p_QI25759		0	0
HILn_QI21072		0	0
C8p_QI18515		0	0
C8p_QI26379		0	0
C18n_QI6648		0	0
HILn_QI3539		0	0
HILn_QI10152		0	0
HILp_QI12534		0	0
C8p_QI28449		0	0
C8p_QI3469		0	0
C18n_QI5035		0	0
HILp_QI4146		0	0
C8p_QI28959		0	0
HILn_QI14245		0	0
C18n_QI7585		0	0
C18n_QI13492		0	0
HILn_QI4148		0	0
HILp_QI11425		0	0
C8p_QI29254		0	0
C8p_QI11876		0	0
C8p_QI24804		0	0
HILn_QI4831		0	0
HILn_QI10954		0	0
C8p_QI26880		0	0
HILp_QI7480		0	0
HILn_QI26986		0	0
HILp_QI14487		0	0
C18n_QI1600		0	0
HILp_QI5695		0	0
HILn_QI9135		0	0
C18n_QI4012		0	0
C18n_QI12150		0	0
C18n_QI961		0	0
HILp_QI2329		0	0
HILp_QI4032		0	0
HILn_QI16944		0	0
HILn_QI5389		0	0
HILn_QI11087		0	0
C8p_QI19868		0	0
C8p_QI13370		0	0
C18n_QI10300		0	0
HILn_QI8087		0	0
HILn_QI26		0	0
HILn_TF2	alpha-glycerophosphate	0	0
HILn_QI15321		0	0
HILp_QI13836		0	0
C8p_QI24989		0	0
C8p_QI13740		0	0
C8p_QI2784		0	0
C18n_QI5844		0	0
C8p_QI10432		0	0
C8p_QI19063		0	0
HILp_QI6698		0	0
C8p_QI12000		0	0
C8p_QI23301		0	0
HILn_QI4794		0	0
HILp_QI2331		0	0
C8p_QI28999		0	0
C8p_QI6021		0	0
HILp_QI7375		0	0
HILp_QI5666		0	0
HILn_QI30368		0	0
HILn_QI16095		0	0
C8p_QI17845		0	0
C18n_QI12673		0	0
C8p_QI20428		0	0
C8p_QI3061		0	0
C18n_QI3282		0	0
HILn_QI13699		0	0
C8p_QI24436		0	0
HILn_QI20003		0	0
HILp_QI6740		0	0
HILn_QI28358		0	0
HILn_QI3618		0	0
HILn_QI5985		0	0
HILn_QI19950		0	0
HILp_QI10337		0	0
HILn_QI1945		0	0
C8p_QI1548		0	0
HILp_QI7376		0	0
HILp_QI2205		0	0
HILn_QI4998		0	0
C18n_QI13573		0	0
C8p_QI24465		0	0
HILn_QI25648		0	0
HILn_QI30798		0	0
HILp_QI17223		0	0
HILp_QI427		0	0
C18n_QI8177		0	0
HILp_QI6073		0	0
HILn_QI5371		0	0
HILp_QI5652		0	0
HILn_QI7391		0	0
HILp_QI581		0	0
C18n_QI13482		0	0
HILp_QI1185		0	0
HILn_QI8617		0	0
HILp_QI461		0	0
HILn_QI6397		0	0
C8p_QI11542		0	0
C8p_QI13590		0	0
C18n_QI13440		0	0
C8p_QI28785		0	0
HILn_QI10517		0	0
C8p_QI12667		0	0
HILp_QI5780		0	0
C8p_QI6028		0	0
HILp_QI13693		0	0
C8p_QI28689		0	0
HILp_QI11827		0	0
C18n_QI13341		0	0
HILp_QI8541		0	0
C8p_QI13217		0	0
HILn_QI5827		0	0
HILn_QI12960		0	0
C18n_QI4501		0	0
C18n_QI7463		0	0
C8p_QI614		0	0
HILn_QI6589		0	0
C8p_QI28855		0	0
C8p_QI2442		0	0
HILp_QI4090		0	0
C8p_QI1111		0	0
HILp_QI10287		0	0
C18n_QI5863		0	0
HILp_QI1008		0	0
HILn_QI15048		0	0
C18n_QI1157		0	0
HILp_QI5698		0	0
HILp_QI13822		0	0
C8p_QI17464		0	0
C8p_QI16193		0	0
C8p_QI11604		0	0
C18n_QI2775		0	0
HILp_QI4249		0	0
C18n_QI13727		0	0
C18n_QI1512		0	0
C8p_QI28588		0	0
C8p_QI14628		0	0
HILn_QI9920		0	0
HILp_QI10334		0	0
HILn_QI49	dTMP	0	0
HILp_QI1823		0	0
HILp_QI8612		0	0
C8p_QI6155		0	0
C18n_QI4631		0	0
HILn_QI23654		0	0
HILn_QI28974		0	0
C18n_QI5735		0	0
C8p_QI2989		0	0
HILn_QI20709		0	0
C18n_QI5796		0	0
C8p_QI29240		0	0
C8p_QI18320		0	0
C18n_QI13420		0	0
HILn_QI5337		0	0
C8p_QI28610		0	0
HILp_QI11505		0	0
HILp_QI933		0	0
HILp_QI10081		0	0
C18n_QI8305		0	0
HILp_QI6461		0	0
HILp_QI10443		0	0
C18n_QI8568		0	0
C8p_QI6115		0	0
C18n_QI4042		0	0
HILp_QI13115		0	0
C18n_QI3821		0	0
HILp_QI1385		0	0
HILn_QI1677		0	0
HILn_QI4989		0	0
HILn_QI5603		0	0
HILp_QI2015		0	0
C8p_QI26448		0	0
HILp_QI5756		0	0
HILp_QI6820		0	0
C18n_QI8310		0	0
HILn_QI2671		0	0
HILp_QI5236		0	0
C18n_QI10359		0	0
C18n_QI13460		0	0
HILp_QI22156		0	0
C8p_QI4105		0	0
HILn_QI15859		0	0
HILp_QI19763		0	0
C18n_QI6102		0	0
HILn_QI6729		0	0
HILn_QI23730		0	0
C8p_QI4800		0	0
HILp_QI10117		0	0
HILp_QI6976		0	0
HILn_QI10099		0	0
HILn_QI9825		0	0
C18n_QI4855		0	0
HILn_QI7192		0	0
HILn_QI3262		0	0
C18n_QI8699		0	0
C8p_QI24435		0	0
HILp_QI1925		0	0
C8p_QI878		0	0
HILp_QI13046		0	0
HILp_QI1101		0	0
HILp_QI11161		0	0
HILn_QI32070		0	0
HILp_QI9081		0	0
C8p_QI21015		0	0
C18n_QI7058		0	0
C8p_QI16014		0	0
C8p_QI13493		0	0
HILn_QI7354		0	0
C8p_QI24035		0	0
HILp_QI1690		0	0
HILn_QI5018		0	0
HILn_QI6663		0	0
HILn_QI8700		0	0
C18n_QI13409		0	0
HILn_QI19747		0	0
C18n_QI11934		0	0
HILn_QI11981		0	0
HILp_QI2737		0	0
C18n_QI13070		0	0
C8p_QI10350		0	0
HILn_QI3472		0	0
C8p_QI298		0	0
HILn_QI25187		0	0
HILn_QI4593		0	0
HILn_QI13642		0	0
C8p_QI23725		0	0
C8p_QI14140		0	0
C18n_QI6662		0	0
C8p_QI931		0	0
HILn_QI6306		0	0
HILn_QI4539		0	0
HILn_QI1855		0	0
C18n_QI11316		0	0
HILn_QI8099		0	0
HILp_QI10792		0	0
HILn_QI3246		0	0
HILn_QI6899		0	0
HILp_QI7468		0	0
C18n_QI950		0	0
HILn_QI11397		0	0
C18n_QI3716		0	0
C8p_QI19429		0	0
HILn_QI9462		0	0
HILn_QI14020		0	0
C8p_QI17596		0	0
HILn_QI25726		0	0
HILp_QI8200		0	0
HILp_QI1565		0	0
C8p_QI7635		0	0
C18n_QI9181		0	0
C18n_QI8649		0	0
C18n_QI13724		0	0
HILn_QI27813		0	0
HILn_QI8206		0	0
C8p_QI4852		0	0
HILp_QI7495		0	0
HILn_QI13178		0	0
HILn_QI8309		0	0
C8p_QI17910		0	0
HILn_QI20361		0	0
C8p_QI15890		0	0
C8p_QI1175		0	0
HILn_QI31933		0	0
C8p_QI17827		0	0
C8p_QI4246		0	0
HILp_QI3172		0	0
C18n_QI10660		0	0
C18n_QI73	olmesartan	0	0
C18n_QI1682		0	0
HILn_QI4774		0	0
HILn_QI1918		0	0
HILp_QI12477		0	0
HILn_QI19969		0	0
C8p_QI10894		0	0
C8p_QI4494		0	0
C8p_QI5334		0	0
HILn_QI12156		0	0
HILp_QI7202		0	0
HILn_QI5958		0	0
C8p_QI21517		0	0
C18n_QI1358		0	0
HILp_QI8450		0	0
C8p_QI11616		0	0
HILn_QI17229		0	0
HILp_QI1029		0	0
HILp_QI5227		0	0
HILp_QI2096		0	0
C18n_QI12128		0	0
HILn_QI28294		0	0
HILp_QI9874		0	0
C8p_QI3869		0	0
C18n_QI7843		0	0
C8p_QI18936		0	0
HILp_QI11537		0	0
C8p_QI3401		0	0
C8p_QI14491		0	0
HILn_QI16386		0	0
C8p_QI12862		0	0
HILn_QI24710		0	0
C18n_QI1614		0	0
HILn_QI6202		0	0
C8p_QI8158		0	0
HILn_QI7550		0	0
HILn_QI31457		0	0
HILp_QI8321		0	0
HILn_QI32951		0	0
C8p_QI18488		0	0
C18n_QI12165		0	0
C8p_QI15742		0	0
C18n_QI1618		0	0
HILn_QI17976		0	0
HILp_QI10305		0	0
C8p_QI8848		0	0
HILn_QI3655		0	0
HILp_QI4656		0	0
C8p_QI11767		0	0
C8p_QI22479		0	0
C8p_QI22044		0	0
HILn_QI2725		0	0
C8p_QI16833		0	0
HILp_QI1213		0	0
C18n_QI8217		0	0
C8p_QI4614		0	0
C8p_QI9031		0	0
C8p_QI10380		0	0
C8p_QI23010		0	0
HILp_QI9789		0	0
HILp_QI7111		0	0
HILp_QI11197		0	0
HILp_QI6792		0	0
C18n_QI6930		0	0
HILp_QI9028		0	0
C8p_QI27808		0	0
C18n_QI1080		0	0
C8p_QI1657		0	0
HILn_QI4517		0	0
C8p_QI9380		0	0
C8p_QI9841		0	0
C18n_QI3298		0	0
HILp_QI3297		0	0
C18n_QI9211		0	0
HILn_QI30727		0	0
HILn_QI260		0	0
C8p_QI24499		0	0
HILn_QI8665		0	0
HILp_QI7387		0	0
C8p_QI9886		0	0
HILn_QI7556		0	0
C8p_QI11940		0	0
HILp_QI16824		0	0
HILn_QI15009		0	0
HILn_QI21638		0	0
C18n_QI9349		0	0
C8p_QI21516		0	0
C18n_QI4778		0	0
C8p_QI10891		0	0
C18n_QI8829		0	0
HILn_QI16954		0	0
C8p_QI7066		0	0
HILn_QI6209		0	0
HILn_QI960		0	0
HILn_QI26946		0	0
C8p_QI26321		0	0
HILn_QI5123		0	0
C8p_QI3280		0	0
HILp_QI6465		0	0
HILp_QI14733		0	0
C8p_QI3738		0	0
HILn_QI26103		0	0
C8p_QI12067		0	0
HILn_QI5734		0	0
C8p_QI16196		0	0
C18n_QI8648		0	0
C18n_QI12068		0	0
HILn_QI577		0	0
HILp_QI6398		0	0
C18n_QI9983		0	0
HILn_QI31375		0	0
HILn_QI14769		0	0
C8p_QI23292		0	0
C8p_QI11415		0	0
HILn_QI4306		0	0
C8p_QI3639		0	0
HILn_QI11959		0	0
HILn_QI2049		0	0
C18n_QI4444		0	0
C18n_QI12008		0	0
HILp_QI1581		0	0
HILn_QI11346		0	0
C8p_QI10294		0	0
C8p_QI18498		0	0
HILn_QI18679		0	0
HILp_QI7775		0	0
HILn_QI5942		0	0
HILn_QI4470		0	0
HILp_QI1364		0	0
HILp_QI4260		0	0
C8p_QI6062		0	0
HILn_QI18142		0	0
HILn_QI9348		0	0
HILn_QI3463		0	0
C8p_QI18156		0	0
HILn_QI18469		0	0
C8p_QI19108		0	0
HILp_QI2235		0	0
C18n_QI12394		0	0
HILn_QI6005		0	0
HILn_QI2353		0	0
C8p_QI12984		0	0
C18n_QI9398		0	0
C8p_QI22010		0	0
HILp_QI6022		0	0
HILn_QI18121		0	0
HILn_QI9964		0	0
C18n_QI13113		0	0
C8p_QI28844		0	0
C8p_QI9983		0	0
HILn_QI6530		0	0
HILp_QI768		0	0
HILn_QI1207		0	0
HILp_QI6235		0	0
C8p_QI23096		0	0
HILn_QI33456		0	0
HILp_QI2252		0	0
HILn_QI22812		0	0
HILn_QI2433		0	0
C8p_QI13942		0	0
C8p_QI416		0	0
C18n_QI12253		0	0
HILn_QI32072		0	0
HILp_QI1994		0	0
HILp_QI2238		0	0
HILp_QI4973		0	0
C18n_QI7597		0	0
HILp_QI1024		0	0
C8p_QI4202		0	0
HILp_QI6697		0	0
HILn_QI21323		0	0
HILn_QI12095		0	0
C8p_QI28379		0	0
C8p_QI29635		0	0
HILp_QI2306		0	0
HILp_QI6577		0	0
HILp_QI10116		0	0
HILn_QI6266		0	0
HILn_QI6687		0	0
HILn_QI2732		0	0
C8p_QI19066		0	0
HILn_QI2723		0	0
C18n_QI13292		0	0
HILn_QI30081		0	0
HILn_QI1006		0	0
C18n_QI4513		0	0
C8p_QI24179		0	0
C8p_QI18299		0	0
C8p_QI5180		0	0
HILn_QI18735		0	0
C18n_QI6205		0	0
HILp_QI1733		0	0
HILp_QI7803		0	0
C18n_QI4529		0	0
HILp_QI689		0	0
C18n_QI6511		0	0
HILn_QI11779		0	0
HILp_QI9784		0	0
C8p_QI2299		0	0
HILp_QI1939		0	0
C8p_QI25407		0	0
C18n_QI11045		0	0
HILn_QI30844		0	0
HILp_QI2250		0	0
HILn_QI2616		0	0
HILn_QI27626		0	0
HILn_QI11141		0	0
HILp_QI22163		0	0
HILp_QI17821		0	0
C8p_QI9536		0	0
HILn_QI22633		0	0
HILn_QI26200		0	0
HILp_QI3245		0	0
HILn_TF19	xanthurenate	0	0
HILn_QI23381		0	0
HILp_QI4399		0	0
C8p_QI7143		0	0
HILp_QI1310		0	0
HILp_QI1568		0	0
HILn_QI2996		0	0
HILn_QI32085		0	0
HILn_QI4604		0	0
HILp_QI1834		0	0
C8p_QI8858		0	0
HILn_QI4789		0	0
HILn_QI15968		0	0
C18n_QI8178		0	0
HILn_QI17180		0	0
HILn_QI1249		0	0
HILp_QI1954		0	0
HILn_QI33348		0	0
HILp_QI9141		0	0
HILn_QI5475		0	0
HILn_QI5943		0	0
C18n_QI5903		0	0
C18n_QI9724		0	0
HILp_QI1580		0	0
HILp_QI11716		0	0
HILn_QI7987		0	0
HILn_QI5793		0	0
C18n_QI9856		0	0
HILp_QI12884		0	0
HILn_QI32992		0	0
HILp_QI8962		0	0
C18n_QI12483		0	0
C18n_QI11546		0	0
HILp_QI1321		0	0
HILn_QI21192		0	0
HILn_QI27475		0	0
HILn_QI30291		0	0
HILp_QI8961		0	0
HILp_QI11084		0	0
HILn_QI28488		0	0
HILp_QI12349		0	0
C8p_QI22201		0	0
HILp_QI3295		0	0
C8p_QI28935		0	0
C8p_QI27740		0	0
C18n_QI4029		0	0
HILp_QI7579		0	0
C8p_QI25399		0	0
HILp_QI503		0	0
C8p_QI2129		0	0
C8p_QI26878		0	0
HILp_QI8057		0	0
HILp_QI1566		0	0
HILn_QI13465		0	0
HILp_QI12055		0	0
HILp_QI7802		0	0
C8p_QI4552		0	0
C8p_QI1813		0	0
HILp_QI1365		0	0
HILp_QI14255		0	0
HILn_QI6235		0	0
HILn_QI21723		0	0
HILn_QI28176		0	0
HILn_QI9837		0	0
HILp_QI2664		0	0
HILn_QI20742		0	0
HILp_QI13833		0	0
C18n_QI9141		0	0
C8p_QI17597		0	0
HILp_QI7955		0	0
HILp_QI2279		0	0
HILn_QI17525		0	0
HILp_QI14187		0	0
HILn_QI6936		0	0
C8p_QI2508		0	0
C8p_QI18546		0	0
HILp_QI2534		0	0
HILn_QI7262		0	0
C18n_QI11239		0	0
C18n_QI4028		0	0
C8p_QI15678		0	0
HILp_QI4595		0	0
HILn_QI30423		0	0
HILp_QI22492		0	0
HILp_QI22690		0	0
HILn_QI31839		0	0
HILp_QI1938		0	0
C8p_QI21641		0	0
C8p_QI19493		0	0
HILn_QI8175		0	0
C18n_QI12951		0	0
HILn_QI10887		0	0
C18n_QI13605		0	0
C18n_QI3448		0	0
HILn_QI13116		0	0
HILn_QI4957		0	0
HILp_QI23113		0	0
HILn_QI3621		0	0
C18n_QI7057		0	0
HILp_QI7899		0	0
HILp_QI1366		0	0
HILp_QI10396		0	0
HILn_QI33392		0	0
HILn_QI33196		0	0
C18n_QI13736		0	0
HILn_QI27128		0	0
HILn_QI4245		0	0
HILp_QI5753		0	0
HILp_QI3912		0	0
C8p_QI19440		0	0
C8p_QI1362		0	0
HILn_QI30797		0	0
C8p_QI1163		0	0
C18n_QI8700		0	0
HILn_QI708		0	0
HILn_QI9253		0	0
HILp_QI21479		0	0
HILp_QI1253		0	0
C18n_QI9725		0	0
C18n_QI4099		0	0
C18n_QI12966		0	0
HILp_QI2192		0	0
C8p_QI14267		0	0
HILn_QI9248		0	0
C8p_QI11551		0	0
C18n_QI11913		0	0
C8p_QI24442		0	0
C8p_QI14252		0	0
HILn_QI14	4-hydroxybenzeneacetonitrile	0	0
C8p_QI25969		0	0
HILn_QI4735		0	0
HILn_QI16341		0	0
HILp_QI11023		0	0
C8p_QI12158		0	0
HILn_QI23325		0	0
C8p_QI3860		0	0
HILp_QI9108		0	0
HILn_QI27015		0	0
HILn_QI3874		0	0
HILn_QI31691		0	0
HILp_QI7351		0	0
HILn_QI29366		0	0
C8p_QI15745		0	0
HILp_QI5918		0	0
C18n_QI6607		0	0
C8p_QI14558		0	0
C18n_QI8466		0	0
HILp_QI10857		0	0
HILp_QI20922		0	0
HILp_QI10607		0	0
C18n_QI8300		0	0
HILp_QI5527		0	0
HILn_QI33459		0	0
C8p_QI20676		0	0
HILp_QI8487		0	0
HILp_QI3608	kynurenic acid	0	0
HILp_QI2509		0	0
C18n_QI13615		0	0
C18n_QI9875		0	0
HILn_QI7405		0	0
HILp_QI7699		0	0
C8p_QI21300		0	0
HILp_QI156		0	0
HILp_QI4996		0	0
C8p_QI12666		0	0
HILp_QI4541		0	0
C8p_QI17320		0	0
HILp_QI4277		0	0
HILn_QI14825		0	0
HILn_QI29296		0	0
HILn_QI31288		0	0
HILp_QI16181		0	0
HILp_QI2933		0	0
C8p_QI5359		0	0
C18n_QI9342		0	0
HILp_QI7354		0	0
HILp_QI5842		0	0
C18n_QI2395		0	0
HILn_QI17709		0	0
C8p_QI27041		0	0
HILp_QI1318		0	0
C18n_QI13362		0	0
HILp_QI14341		0	0
HILp_QI10395		0	0
C8p_QI8811		0	0
C18n_QI3966		0	0
HILp_QI6891		0	0
C8p_QI23822		0	0
HILp_QI751		0	0
C8p_QI10198		0	0
HILp_QI8424		0	0
C8p_QI1981		0	0
C8p_QI15175		0	0
HILn_QI6957		0	0
HILp_QI20709		0	0
HILn_QI12029		0	0
HILn_QI33235		0	0
HILn_QI14866		0	0
C8p_QI537		0	0
HILp_QI9291		0	0
HILp_QI12676		0	0
C18n_QI10807		0	0
C8p_QI13927		0	0
HILp_QI12038		0	0
C8p_QI14037		0	0
C18n_QI1147		0	0
HILn_QI5290		0	0
HILn_QI30653		0	0
C8p_QI29592		0	0
HILp_QI982		0	0
HILp_QI18353		0	0
C8p_QI5718		0	0
HILn_QI4369		0	0
HILp_QI11859		0	0
C18n_QI12164		0	0
C8p_QI16030		0	0
C8p_QI12296		0	0
HILp_QI21675		0	0
C8p_QI15461		0	0
C8p_QI15719		0	0
C8p_QI21294		0	0
HILp_QI3938		0	0
HILn_QI7439		0	0
C8p_QI28305		0	0
HILn_QI20718		0	0
C8p_QI11411		0	0
HILn_QI7196		0	0
HILn_QI1		0	0
HILn_QI26107		0	0
C8p_QI9994		0	0
HILn_QI13333		0	0
HILn_QI22926		0	0
C18n_QI1390		0	0
C8p_QI21218		0	0
C8p_QI4885		0	0
C18n_QI10033		0	0
HILn_QI6234		0	0
C18n_QI4103		0	0
C8p_QI17595		0	0
C18n_QI10299		0	0
HILn_QI16425		0	0
HILn_QI994		0	0
HILn_QI26735		0	0
C8p_QI6324		0	0
HILn_QI31324		0	0
HILp_QI3449		0	0
HILn_QI1196		0	0
C18n_QI11998		0	0
C8p_QI25988		0	0
C8p_QI7526		0	0
HILn_QI24073		0	0
HILn_QI13510		0	0
HILp_QI11533		0	0
HILn_QI14627		0	0
C8p_QI13694		0	0
C18n_QI1378		0	0
HILn_QI18640		0	0
HILp_QI571		0	0
C18n_QI898		0	0
HILn_QI15554		0	0
HILn_QI6661		0	0
HILp_QI6487		0	0
HILn_QI30837		0	0
HILn_QI29254		0	0
HILn_QI3879		0	0
C8p_QI28747		0	0
C18n_QI10022		0	0
C8p_QI17720		0	0
C8p_QI8107		0	0
HILn_QI1793		0	0
C18n_QI6568		0	0
C18n_QI8219		0	0
HILp_QI5655		0	0
HILn_QI16857		0	0
C18n_QI9822		0	0
C8p_QI24134		0	0
HILn_QI31826		0	0
HILn_QI1070		0	0
C8p_QI526		0	0
HILn_QI1752		0	0
HILn_QI29623		0	0
HILn_QI23886		0	0
HILn_QI9988		0	0
C18n_QI3965		0	0
HILn_QI13386		0	0
C8p_QI16518		0	0
C8p_QI28511		0	0
HILn_QI22509		0	0
HILp_QI1757	acetylcholine	0	0
HILn_QI20180		0	0
HILn_QI506		0	0
C18n_QI3078		0	0
HILp_QI1317		0	0
C18n_QI9992		0	0
C8p_QI14974		0	0
C18n_QI2104		0	0
HILp_QI8960		0	0
C8p_QI3974		0	0
HILn_QI14446		0	0
HILn_QI10588		0	0
C18n_QI4784		0	0
C8p_QI20607		0	0
HILp_QI4614		0	0
C8p_QI8062		0	0
C18n_QI11809		0	0
HILp_QI2644		0	0
HILn_QI16826		0	0
C8p_QI21670		0	0
HILn_QI25216		0	0
HILn_QI1835		0	0
HILn_QI10918		0	0
HILn_QI3080		0	0
HILn_QI22346		0	0
C18n_QI4109		0	0
C18n_QI6217		0	0
HILn_QI10120		0	0
C8p_QI19294		0	0
HILn_QI33023		0	0
HILn_QI22726		0	0
HILp_QI12313		0	0
C18n_QI2281		0	0
C8p_QI27435		0	0
HILn_QI12076		0	0
HILn_QI24320		0	0
C8p_QI11414		0	0
C8p_QI22810		0	0
C8p_QI15732		0	0
HILp_QI3823		0	0
C18n_QI4440		0	0
HILp_QI1371		0	0
C8p_QI16050		0	0
C18n_QI9726		0	0
HILn_QI26452		0	0
C18n_QI9819		0	0
HILp_QI1940		0	0
HILn_QI18990		0	0
C18n_QI630		0	0
HILn_QI15449		0	0
C8p_QI18485		0	0
HILp_QI4041		0	0
C18n_QI2892		0	0
C18n_QI10296		0	0
C18n_QI5675		0	0
C8p_QI9389		0	0
HILn_QI19202		0	0
C18n_QI10369		0	0
C8p_QI8027		0	0
C8p_QI19368		0	0
HILp_QI12323		0	0
HILp_QI2202		0	0
HILn_QI18084		0	0
C8p_QI14051		0	0
C18n_QI12026		0	0
HILn_QI13337		0	0
HILn_QI30697		0	0
C18n_QI5928		0	0
HILp_QI19235		0	0
HILn_QI20605		0	0
HILn_QI18322		0	0
HILp_QI1059		0	0
C8p_QI21974		0	0
HILp_QI7314		0	0
C8p_QI8314		0	0
HILp_QI4799		0	0
C8p_QI26099		0	0
C8p_QI26357		0	0
C18n_QI92	13-cis-retinoic acid	0	0
C18n_QI3810		0	0
HILn_QI26701		0	0
C8p_QI5377		0	0
HILp_QI2458		0	0
C8p_QI8255		0	0
C8p_QI20642		0	0
C8p_QI28368		0	0
HILn_QI22337		0	0
C8p_QI20172		0	0
HILn_QI2189		0	0
HILp_QI4042		0	0
HILp_QI16111		0	0
C8p_QI11204		0	0
C8p_QI26512		0	0
HILp_QI21511		0	0
HILn_QI30191		0	0
C8p_QI12235		0	0
HILn_QI13486		0	0
C8p_QI5141		0	0
C8p_QI4065		0	0
HILn_QI33081		0	0
HILn_QI31830		0	0
HILn_QI32714		0	0
C8p_QI10619		0	0
C8p_QI17137		0	0
C18n_QI10819		0	0
C8p_QI17703		0	0
HILp_QI23672		0	0
C18n_QI5636		0	0
HILn_QI131		0	0
C8p_QI3947		0	0
HILp_QI12439		0	0
C8p_QI20450		0	0
HILn_QI22678		0	0
HILn_QI16678		0	0
HILp_QI10197		0	0
HILp_QI3874		0	0
HILp_QI16991		0	0
C18n_QI8383		0	0
HILn_QI27120		0	0
C8p_QI13777		0	0
HILp_QI8292		0	0
C8p_QI4564		0	0
HILn_QI31488		0	0
C18n_QI7942		0	0
C8p_QI8768		0	0
C8p_QI2070		0	0
HILp_QI3580		0	0
C18n_QI4177		0	0
C8p_QI26979		0	0
HILn_QI5849		0	0
HILp_QI7462		0	0
C18n_QI13360		0	0
C8p_QI25997		0	0
HILn_QI7742		0	0
HILp_QI1229		0	0
HILp_QI22631		0	0
HILn_QI1894		0	0
C18n_QI361		0	0
C8p_QI11358		0	0
C8p_QI8964		0	0
HILp_QI10207		0	0
C18n_QI9824		0	0
HILn_QI17115		0	0
HILp_QI3475		0	0
HILp_QI3089		0	0
C18n_QI6131		0	0
C8p_QI9703		0	0
C18n_QI3563		0	0
HILn_QI3904		0	0
C8p_QI557		0	0
HILp_QI8261		0	0
HILp_QI3804		0	0
HILn_QI15709		0	0
HILp_QI12316		0	0
C18n_QI8307		0	0
C8p_QI22188		0	0
HILn_QI33320		0	0
HILn_QI13867		0	0
C8p_QI16938		0	0
HILn_QI7794		0	0
HILn_QI3758		0	0
HILp_QI6623		0	0
HILn_QI23290		0	0
HILn_QI12181		0	0
C8p_QI27089		0	0
C8p_QI129	C45:0 TAG	0	0
HILn_QI30721		0	0
HILn_QI17179		0	0
HILn_QI5931		0	0
C18n_QI8650		0	0
C8p_QI16015		0	0
HILn_QI29385		0	0
HILn_QI24408		0	0
HILn_QI22545		0	0
HILp_QI10303		0	0
HILp_QI9172		0	0
HILn_QI33421		0	0
C18n_QI2142		0	0
C18n_QI7272		0	0
HILn_QI22156		0	0
HILp_QI18322		0	0
C18n_QI11188		0	0
C18n_QI6798		0	0
HILp_QI4259		0	0
HILn_QI14110		0	0
HILp_QI5485		0	0
HILp_QI22135		0	0
HILp_QI338		0	0
HILn_QI22950		0	0
C18n_QI8249		0	0
HILn_QI33486		0	0
HILp_QI5938		0	0
HILp_QI11515		0	0
HILp_QI15878		0	0
HILp_QI13771		0	0
HILn_QI5330		0	0
HILn_QI31991		0	0
HILp_QI12999		0	0
HILn_QI20963		0	0
HILp_QI3191		0	0
HILp_QI8256		0	0
HILn_QI27230		0	0
C8p_QI27897		0	0
C8p_QI23426		0	0
HILp_QI4764		0	0
HILn_QI32076		0	0
HILp_QI17369		0	0
HILp_QI1924		0	0
C8p_QI18108		0	0
HILp_QI10312		0	0
HILp_QI1413		0	0
HILn_QI15592		0	0
C18n_QI3905		0	0
HILn_QI13014		0	0
C18n_QI10361		0	0
HILp_QI4899		0	0
C18n_QI1570		0	0
C8p_QI9915		0	0
C18n_QI11716		0	0
C8p_QI7119		0	0
C8p_QI23904		0	0
HILn_QI26674		0	0
HILp_QI2360		0	0
C18n_QI8016		0	0
C18n_QI727		0	0
HILp_QI13783		0	0
HILp_QI7801		0	0
HILp_QI22562		0	0
C8p_QI517		0	0
C8p_QI13948		0	0
HILp_QI3710		0	0
HILn_QI3112		0	0
HILp_QI2284		0	0
C8p_QI5146		0	0
HILp_QI7214		0	0
C18n_QI7737		0	0
C8p_QI2067		0	0
C8p_QI7392		0	0
HILp_QI6074		0	0
C8p_QI12664		0	0
HILp_QI12242		0	0
C8p_QI7269		0	0
C8p_QI22680		0	0
C8p_QI27001		0	0
HILn_QI6638		0	0
C18n_QI1225		0	0
HILn_QI3628		0	0
C8p_QI9804		0	0
HILn_QI6790		0	0
C8p_QI4867		0	0
C18n_QI9876		0	0
C18n_QI10637		0	0
C8p_QI29749		0	0
C18n_QI3634		0	0
HILn_QI31319		0	0
HILp_QI5767		0	0
C8p_QI18642		0	0
C18n_QI930		0	0
HILn_QI4497		0	0
C8p_QI20742		0	0
HILp_QI1127	alloisoleucine	0	0
C18n_QI6933		0	0
HILp_QI5237		0	0
C18n_QI8308		0	0
C18n_QI10937		0	0
C18n_QI1431		0	0
C18n_QI6938		0	0
HILp_QI1922		0	0
HILn_QI11559		0	0
HILp_QI6072		0	0
C8p_QI12308		0	0
HILp_QI10416		0	0
C18n_QI9144		0	0
HILp_QI7110		0	0
HILp_QI6604		0	0
C8p_QI6099		0	0
C18n_QI2476		0	0
HILn_QI28781		0	0
C8p_QI14492		0	0
HILn_QI2566		0	0
HILn_QI26219		0	0
HILp_QI12799		0	0
HILn_QI23848		0	0
HILn_QI14761		0	0
C18n_QI6578		0	0
HILn_QI10263		0	0
HILn_QI7122		0	0
C18n_QI9243		0	0
HILn_QI2975		0	0
C18n_QI6992		0	0
HILp_QI7363		0	0
HILn_QI30413		0	0
C8p_QI16480		0	0
C18n_QI12959		0	0
C8p_QI8890		0	0
HILp_QI146		0	0
HILp_QI1888		0	0
C8p_QI28413		0	0
HILn_QI12916		0	0
HILp_QI2751		0	0
HILp_QI21512		0	0
HILn_QI5267		0	0
HILp_QI23114		0	0
C18n_QI3059		0	0
C8p_QI570		0	0
C18n_QI5113		0	0
HILn_QI31918		0	0
C18n_QI11633		0	0
C8p_QI26356		0	0
HILp_QI8194		0	0
HILp_QI2307		0	0
C8p_QI16830		0	0
C8p_QI13363		0	0
HILp_QI7018		0	0
HILp_QI23476		0	0
C18n_QI1356		0	0
HILp_QI11967		0	0
HILn_QI3392		0	0
C8p_QI12066		0	0
HILn_QI33442		0	0
HILn_QI30729		0	0
HILn_QI32026		0	0
C18n_QI8894		0	0
HILp_QI7484		0	0
HILp_QI441		0	0
C18n_QI9208		0	0
HILp_QI2506		0	0
C8p_QI18890		0	0
HILp_QI7567		0	0
HILn_QI9159		0	0
HILp_QI1546		0	0
HILp_QI2094		0	0
HILp_QI4307		0	0
C8p_QI23677		0	0
HILp_QI570		0	0
HILp_QI5190		0	0
HILp_QI765		0	0
C8p_QI8159		0	0
C8p_QI18679		0	0
C8p_QI23344		0	0
HILp_QI4821		0	0
HILp_QI2605		0	0
C18n_QI12795		0	0
HILn_QI32923		0	0
HILn_QI27594		0	0
HILp_QI10908		0	0
C8p_QI18558		0	0
HILp_QI3753		0	0
C8p_QI23434		0	0
HILn_QI23142		0	0
HILn_QI1946		0	0
HILp_QI2553		0	0
C8p_QI16758		0	0
C8p_QI16874		0	0
C8p_QI22704		0	0
C8p_QI25411		0	0
C18n_QI9934		0	0
HILp_QI8615		0	0
C18n_QI12817		0	0
C18n_QI10464		0	0
C8p_QI18099		0	0
HILp_QI13331		0	0
C18n_QI5189		0	0
C8p_QI9541		0	0
C8p_QI24654		0	0
HILp_QI13770		0	0
C18n_QI9153		0	0
C8p_QI20780		0	0
C8p_QI23908		0	0
HILp_QI4407		0	0
C8p_QI9844		0	0
C18n_QI4612		0	0
HILp_QI25310		0	0
C8p_QI23536		0	0
HILp_QI12597		0	0
HILp_QI6070		0	0
C8p_QI29736		0	0
HILn_QI3535		0	0
HILp_QI8694		0	0
C8p_QI26838		0	0
HILn_QI19194		0	0
HILp_QI2050		0	0
C18n_QI10011		0	0
HILp_QI9196		0	0
HILp_QI3932		0	0
HILp_QI7017		0	0
HILn_QI33072		0	0
C8p_QI4430		0	0
HILp_QI23671		0	0
HILn_QI33585		0	0
HILp_QI848		0	0
C8p_QI24965		0	0
HILp_QI2950		0	0
HILp_QI872		0	0
HILn_QI23316		0	0
C8p_QI3663		0	0
HILn_QI31621		0	0
C8p_QI19710		0	0
C18n_QI6701		0	0
C18n_QI750		0	0
C18n_QI7186		0	0
C8p_QI5304		0	0
C8p_QI2124		0	0
HILn_QI10077		0	0
HILn_QI24627		0	0
HILp_QI3506		0	0
HILn_QI23864		0	0
HILp_QI10856		0	0
HILn_QI596		0	0
C8p_QI22062		0	0
HILn_QI4873		0	0
C18n_QI9504		0	0
HILp_QI5528		0	0
HILn_QI12787		0	0
HILp_QI4163		0	0
HILn_QI26374		0	0
C8p_QI13212		0	0
HILn_QI24609		0	0
HILn_QI2402		0	0
HILp_QI9373		0	0
HILn_QI4345		0	0
C18n_QI6057		0	0
C8p_QI15549		0	0
HILp_QI2542		0	0
C8p_QI11338		0	0
C8p_QI23897		0	0
HILp_QI3502		0	0
C8p_QI14940		0	0
C8p_QI23325		0	0
HILp_QI3505		0	0
C8p_QI19450		0	0
HILn_QI28072		0	0
HILp_QI13187		0	0
C18n_QI9206		0	0
HILn_QI14375		0	0
HILp_QI9926		0	0
C18n_QI10995		0	0
C8p_QI29235		0	0
C8p_QI26839		0	0
C8p_QI414		0	0
C8p_QI8520		0	0
HILp_QI5315		0	0
HILn_QI8242		0	0
C8p_QI24450		0	0
HILn_QI32821		0	0
HILn_QI10109		0	0
HILp_QI5898		0	0
HILn_QI16076		0	0
HILp_QI1311		0	0
C8p_QI27492		0	0
HILp_QI21636		0	0
C8p_QI28786		0	0
HILp_QI23263		0	0
HILp_QI20989		0	0
HILn_QI10754		0	0
C8p_QI23948		0	0
C8p_QI7348		0	0
C8p_QI3345		0	0
HILp_QI10739		0	0
C18n_QI2854		0	0
HILn_QI28211		0	0
C8p_QI14459		0	0
HILp_QI10218		0	0
HILp_QI6597		0	0
HILn_QI23086		0	0
C8p_QI7730		0	0
HILp_QI9290		0	0
HILp_QI5583		0	0
HILp_QI3507		0	0
HILp_QI1671		0	0
C8p_QI24787		0	0
HILn_QI17870		0	0
HILn_QI15198		0	0
HILn_QI1337		0	0
C8p_QI21712		0	0
HILp_QI3690		0	0
HILp_QI2862		0	0
HILp_QI1019		0	0
C18n_QI3964		0	0
HILn_QI29502		0	0
HILp_QI10926		0	0
C8p_QI16121		0	0
HILn_QI9052		0	0
HILn_QI7182		0	0
HILp_QI20906		0	0
HILn_QI29641		0	0
HILp_QI9263		0	0
HILn_QI31619		0	0
C8p_QI17164		0	0
HILn_QI2740		0	0
C8p_QI11602		0	0
HILp_QI4180		0	0
HILn_QI25932		0	0
HILn_QI10921		0	0
HILn_QI28346		0	0
HILn_QI32066		0	0
C8p_QI2617		0	0
C8p_QI493		0	0
HILn_QI474		0	0
C8p_QI22758		0	0
C18n_QI3486		0	0
HILp_QI7342		0	0
HILn_QI27676		0	0
C18n_QI5469		0	0
HILp_QI11882		0	0
HILp_QI21137		0	0
HILn_QI8781		0	0
HILn_QI5382		0	0
HILp_QI2707		0	0
HILn_QI29797		0	0
C18n_QI9376		0	0
HILp_QI9490		0	0
HILp_QI7496		0	0
HILp_QI11687		0	0
HILp_QI2690		0	0
C8p_QI236		0	0
C18n_QI8887		0	0
C8p_QI11552		0	0
HILn_QI5246		0	0
C18n_QI10163		0	0
HILp_QI23264		0	0
C18n_QI2011		0	0
HILn_QI8602		0	0
C18n_QI1900		0	0
C8p_QI1922		0	0
HILn_QI5833		0	0
HILp_QI12570		0	0
HILp_QI4700		0	0
HILn_QI15584		0	0
C8p_QI6093		0	0
HILn_QI14515		0	0
HILn_QI6403		0	0
HILn_QI24673		0	0
C18n_QI9592		0	0
C18n_QI8712		0	0
HILn_QI20739		0	0
HILn_QI15202		0	0
HILn_QI15893		0	0
HILp_QI12400		0	0
C8p_QI23425		0	0
HILp_QI1367		0	0
HILn_QI8891		0	0
C8p_QI8675		0	0
HILp_QI15521		0	0
HILn_QI7487		0	0
HILp_QI3574		0	0
C8p_QI2932		0	0
HILn_QI10689		0	0
HILp_QI5623		0	0
HILp_QI10231		0	0
HILp_QI3714		0	0
C18n_QI9142		0	0
HILn_QI8672		0	0
C8p_QI3784		0	0
C8p_QI5084		0	0
C8p_QI13518		0	0
HILn_QI3290		0	0
C8p_QI11340		0	0
HILp_QI7339		0	0
HILp_QI8739		0	0
HILn_QI10283		0	0
HILp_QI24363		0	0
HILn_QI30588		0	0
HILp_QI4683		0	0
C18n_QI6130		0	0
HILp_QI4376		0	0
HILp_QI6717		0	0
C8p_QI23637		0	0
HILn_QI27123		0	0
HILp_QI4715		0	0
HILn_QI25362		0	0
HILp_QI3296		0	0
HILp_QI24519		0	0
HILp_QI12234		0	0
C8p_QI3107		0	0
C18n_QI4978		0	0
HILn_QI2311		0	0
HILp_QI10415		0	0
HILp_QI8592		0	0
HILp_QI10990		0	0
C8p_QI1383		0	0
HILn_QI26429		0	0
HILp_QI1307		0	0
C18n_QI4470		0	0
HILp_QI7117		0	0
HILn_QI15886		0	0
C8p_QI19452		0	0
HILn_QI23719		0	0
HILn_QI31422		0	0
HILn_QI29318		0	0
C8p_QI20831		0	0
C8p_QI7580		0	0
HILp_QI1294		0	0
C8p_QI14630		0	0
HILn_QI2806		0	0
C8p_QI14660		0	0
C8p_QI23607		0	0
HILp_QI13653		0	0
HILp_QI2013		0	0
HILp_QI22632		0	0
HILp_QI13135		0	0
C8p_QI3511		0	0
C18n_QI2797		0	0
C8p_QI10413		0	0
HILn_QI5782		0	0
C8p_QI27984		0	0
HILp_QI9489		0	0
HILp_QI2210		0	0
C8p_QI12561		0	0
HILp_QI8033		0	0
C8p_QI17023		0	0
C8p_QI26894		0	0
HILp_QI4299		0	0
HILn_QI6766		0	0
C18n_QI10353		0	0
HILp_QI3408		0	0
HILp_QI1946		0	0
HILn_QI30239		0	0
C8p_QI17335		0	0
HILn_QI25772		0	0
HILp_QI12540		0	0
HILp_QI1850		0	0
HILp_QI10740		0	0
HILn_QI8009		0	0
HILp_QI471		0	0
HILp_QI22069		0	0
C8p_QI11132		0	0
HILn_QI5440		0	0
HILp_QI15161		0	0
C8p_QI6312		0	0
HILn_QI16164		0	0
HILp_QI15043		0	0
HILn_QI16618		0	0
C18n_QI5277		0	0
C18n_QI7972		0	0
HILn_QI2461		0	0
HILp_QI8175		0	0
HILn_QI28251		0	0
HILn_QI28171		0	0
HILn_QI4078		0	0
HILp_QI9969		0	0
HILn_QI3568		0	0
HILn_QI25675		0	0
HILp_QI2474		0	0
HILp_QI1031		0	0
HILn_QI6783		0	0
HILp_QI8616		0	0
C8p_QI2435		0	0
HILn_QI19132		0	0
HILp_QI3605		0	0
C18n_QI7880		0	0
C8p_QI5965		0	0
C8p_QI9764		0	0
HILn_QI27038		0	0
HILn_QI24522		0	0
HILn_QI13627		0	0
HILp_QI6462		0	0
C18n_QI3193		0	0
HILp_QI876		0	0
HILn_QI30703		0	0
C8p_QI3427		0	0
HILp_QI8192		0	0
HILn_QI7255		0	0
HILp_QI22249		0	0
HILp_QI11992		0	0
HILn_QI17828		0	0
HILp_QI5707		0	0
HILp_QI11920		0	0
C8p_QI28702		0	0
C8p_QI15881		0	0
HILn_QI18279		0	0
HILn_QI29510		0	0
C8p_QI22867		0	0
HILn_QI5273		0	0
C8p_QI22202		0	0
HILp_QI14348		0	0
C8p_QI22875		0	0
HILn_QI6097		0	0
HILp_QI8741		0	0
C18n_QI8836		0	0
HILp_QI2379		0	0
HILp_QI7126		0	0
C18n_QI1319		0	0
HILp_QI13435		0	0
HILp_QI23669		0	0
C18n_QI10639		0	0
HILp_QI7115		0	0
HILn_QI29473		0	0
HILn_QI4881		0	0
HILp_QI9533		0	0
HILn_QI22106		0	0
HILp_QI5526		0	0
HILp_QI2200		0	0
HILn_QI12857		0	0
HILp_QI9173		0	0
HILn_QI5428		0	0
HILn_QI18333		0	0
C8p_QI26355		0	0
HILp_QI22587		0	0
C8p_QI15032		0	0
C8p_QI11673		0	0
C18n_QI2782		0	0
C18n_QI6917		0	0
C8p_QI7728		0	0
HILp_QI5574		0	0
HILp_QI5622		0	0
HILn_QI4052		0	0
HILp_QI5273		0	0
HILn_QI10151		0	0
C18n_QI4096		0	0
C18n_QI12388		0	0
HILp_QI2122		0	0
HILp_QI7805		0	0
HILn_QI22293		0	0
HILp_QI5754		0	0
C18n_QI5336		0	0
HILn_QI140		0	0
C18n_QI5489		0	0
C18n_QI12123		0	0
HILn_QI21593		0	0
HILn_QI24095		0	0
C8p_QI3985		0	0
HILp_QI11444		0	0
HILp_QI4167		0	0
C8p_QI14393		0	0
HILp_QI1116		0	0
HILp_QI11068		0	0
C18n_QI2542		0	0
HILn_QI23396		0	0
HILn_QI31624		0	0
C8p_QI7907		0	0
HILn_QI28160		0	0
HILn_QI33065		0	0
HILp_QI1937		0	0
HILp_QI4072		0	0
C18n_QI1021		0	0
HILp_QI18410		0	0
HILp_QI1989	acetaminophen	0	0
HILp_QI5821		0	0
HILp_QI7343		0	0
HILn_QI31982		0	0
HILp_QI1635		0	0
HILn_QI22800		0	0
C8p_QI12550		0	0
HILp_QI2536		0	0
HILn_QI9539		0	0
HILp_QI6694		0	0
HILp_QI7969		0	0
HILp_QI991		0	0
HILn_QI15616		0	0
HILp_QI5248		0	0
C8p_QI26511		0	0
C8p_QI19982		0	0
HILp_QI274		0	0
C8p_QI5770		0	0
HILp_QI4993		0	0
C18n_QI458		0	0
HILp_QI2527		0	0
C18n_QI9752		0	0
HILp_QI23112		0	0
HILn_QI19190		0	0
C8p_QI19372		0	0
HILn_QI33224		0	0
C8p_QI5584		0	0
HILp_QI12798		0	0
HILn_QI7877		0	0
C8p_QI20115		0	0
HILn_QI20902		0	0
C8p_QI19517		0	0
HILp_QI1926		0	0
HILp_QI13372		0	0
C8p_QI18497		0	0
C8p_QI20251		0	0
HILp_QI8389		0	0
HILp_QI21730		0	0
C18n_QI8212		0	0
HILp_QI1976		0	0
HILp_QI10754		0	0
HILn_QI27168		0	0
C8p_QI21301		0	0
HILp_QI22080		0	0
C8p_QI23604		0	0
HILp_QI9279		0	0
C8p_QI13755		0	0
HILp_QI5935		0	0
C18n_QI10694		0	0
HILp_QI3859		0	0
HILp_QI3407		0	0
C8p_QI8413		0	0
C8p_QI17551		0	0
C8p_QI5352		0	0
HILn_QI19470		0	0
HILn_QI33596		0	0
HILp_QI8191		0	0
HILn_QI26588		0	0
HILn_QI19765		0	0
HILn_QI30390		0	0
C8p_QI17358		0	0
HILp_QI2755		0	0
HILp_QI12097		0	0
HILn_QI24117		0	0
C8p_QI6066		0	0
HILn_QI20235		0	0
HILn_QI27483		0	0
HILp_QI2852		0	0
HILp_QI2955		0	0
HILn_QI2313		0	0
HILn_QI6138		0	0
HILn_QI13163		0	0
HILp_QI21569		0	0
C8p_QI16159		0	0
C8p_QI18357		0	0
HILn_QI17737		0	0
HILn_QI17919		0	0
HILp_QI1171		0	0
C8p_QI7136		0	0
HILp_QI1368		0	0
C18n_QI8487		0	0
C18n_QI6206		0	0
C8p_QI19666		0	0
HILp_QI4603		0	0
C8p_QI2559		0	0
HILn_QI20663		0	0
HILn_QI14525		0	0
HILn_QI6598		0	0
C18n_QI1320		0	0
C18n_QI393		0	0
HILp_QI22770		0	0
HILn_QI8808		0	0
HILn_QI23180		0	0
HILp_QI7260		0	0
C8p_QI12433		0	0
HILn_QI8108		1	1	C20:0 LPE	Glycerophospholipids; Organooxygen compounds
C8p_QI19021		1	1	C20:0 LPE	Glycerophospholipids; Organooxygen compounds
C8p_QI28709		1	1	C20:0 LPE	Glycerophospholipids; Organooxygen compounds
C8p_QI16553		1	1	C20:0 LPE	Glycerophospholipids; Organooxygen compounds
HILp_QI13795		1	1	C20:0 LPE	Glycerophospholipids; Organooxygen compounds
HILp_QI12513		1	1	C20:0 LPE	Glycerophospholipids; Organooxygen compounds
C8p_QI27497		1	1	C20:0 LPE	Glycerophospholipids; Organooxygen compounds
C8p_QI29881		1	1	C20:0 LPE	Glycerophospholipids; Organooxygen compounds
HILn_QI13855		1	1	C20:0 LPE	Glycerophospholipids; Organooxygen compounds
C8p_QI22268		1	1	C20:0 LPE	Glycerophospholipids; Organooxygen compounds
C8p_QI16222		1	1	C20:0 LPE	Glycerophospholipids; Organooxygen compounds
C8p_QI14035		1	1	C20:0 LPE	Glycerophospholipids; Organooxygen compounds
C8p_QI24756		1	1	C20:0 LPE	Glycerophospholipids; Organooxygen compounds
C8p_QI8339		1	1	C20:0 LPE	Glycerophospholipids; Organooxygen compounds
C8p_QI27620		1	1	C20:0 LPE	Glycerophospholipids; Organooxygen compounds
C8p_QI21988		1	1	C20:0 LPE	Glycerophospholipids; Organooxygen compounds
C8p_QI874		1	1	C20:0 LPE	Glycerophospholipids; Organooxygen compounds
HILn_QI20199		1	1	C20:0 LPE	Glycerophospholipids; Organooxygen compounds
HILp_QI12354		1	1	C20:0 LPE	Glycerophospholipids; Organooxygen compounds
C8p_QI20429		1	1	C20:0 LPE	Glycerophospholipids; Organooxygen compounds
C8p_QI5933		1	1	C20:0 LPE	Glycerophospholipids; Organooxygen compounds
C8p_QI26713		1	1	C20:0 LPE	Glycerophospholipids; Organooxygen compounds
C8p_QI26456		1	1	C20:0 LPE	Glycerophospholipids; Organooxygen compounds
C8p_QI8056		1	1	C20:0 LPE	Glycerophospholipids; Organooxygen compounds
C8p_QI13003		1	1	C20:0 LPE	Glycerophospholipids; Organooxygen compounds
C8p_QI7460		1	1	C20:0 LPE	Glycerophospholipids; Organooxygen compounds
C8p_QI13395		1	1	C20:0 LPE	Glycerophospholipids; Organooxygen compounds
C8p_QI12331		1	1	C20:0 LPE	Glycerophospholipids; Organooxygen compounds
C8p_QI19423		1	1	C20:0 LPE	Glycerophospholipids; Organooxygen compounds
C8p_QI8889		1	1	C20:0 LPE	Glycerophospholipids; Organooxygen compounds
C8p_QI419		1	1	C20:0 LPE	Glycerophospholipids; Organooxygen compounds
C8p_QI14274		1	1	C20:0 LPE	Glycerophospholipids; Organooxygen compounds
HILn_QI8716		1	1	C20:0 LPE	Glycerophospholipids; Organooxygen compounds
C8p_QI17198		1	1	C20:0 LPE	Glycerophospholipids; Organooxygen compounds
C8p_QI22742		1	1	C20:0 LPE	Glycerophospholipids; Organooxygen compounds
C8p_QI23695		1	1	C20:0 LPE	Glycerophospholipids; Organooxygen compounds
C8p_QI14003		1	1	C20:0 LPE	Glycerophospholipids; Organooxygen compounds
C8p_QI26842		1	1	C20:0 LPE	Glycerophospholipids; Organooxygen compounds
HILp_QI12320		1	1	C20:0 LPE	Glycerophospholipids; Organooxygen compounds
C8p_QI7332		1	1	C20:0 LPE	Glycerophospholipids; Organooxygen compounds
C8p_QI20430		1	1	C20:0 LPE	Glycerophospholipids; Organooxygen compounds
C8p_QI9868		1	1	C20:0 LPE	Glycerophospholipids; Organooxygen compounds
C8p_QI3899		1	1	C20:0 LPE	Glycerophospholipids; Organooxygen compounds
C8p_QI15069		1	1	C20:0 LPE	Glycerophospholipids; Organooxygen compounds
C8p_QI14484		1	1	C20:0 LPE	Glycerophospholipids; Organooxygen compounds
C8p_QI27735		1	1	C20:0 LPE	Glycerophospholipids; Organooxygen compounds
C8p_QI23857		1	1	C20:0 LPE	Glycerophospholipids; Organooxygen compounds
C8p_QI1028		1	1	C20:0 LPE	Glycerophospholipids; Organooxygen compounds
C8p_QI19433		1	1	C20:0 LPE	Glycerophospholipids; Organooxygen compounds
C8p_QI6370		1	1	C20:0 LPE	Glycerophospholipids; Organooxygen compounds
C8p_QI14849		1	1	C20:0 LPE	Glycerophospholipids; Organooxygen compounds
C8p_QI13000		1	1	C20:0 LPE	Glycerophospholipids; Organooxygen compounds
C8p_QI17432		1	1	C20:0 LPE	Glycerophospholipids; Organooxygen compounds
HILn_QI28338		1	1	C20:0 LPE	Glycerophospholipids; Organooxygen compounds
C8p_QI20180		1	1	C20:0 LPE	Glycerophospholipids; Organooxygen compounds
C8p_QI2516		1	1	C20:0 LPE	Glycerophospholipids; Organooxygen compounds
C8p_QI2858		1	1	C20:0 LPE	Glycerophospholipids; Organooxygen compounds
C8p_QI21511		1	1	C20:0 LPE	Glycerophospholipids; Organooxygen compounds
C8p_QI11015		1	1	C20:0 LPE	Glycerophospholipids; Organooxygen compounds
C8p_QI24051		1	1	C20:0 LPE	Glycerophospholipids; Organooxygen compounds
C8p_QI24871		1	1	C20:0 LPE	Glycerophospholipids; Organooxygen compounds
C8p_QI27833		1	1	C20:0 LPE	Glycerophospholipids; Organooxygen compounds
C8p_QI20182		1	1	C20:0 LPE	Glycerophospholipids; Organooxygen compounds
C8p_QI26568		1	1	C20:0 LPE	Glycerophospholipids; Organooxygen compounds
C8p_QI17708		1	1	C20:0 LPE	Glycerophospholipids; Organooxygen compounds
C8p_QI3171		1	1	C20:0 LPE	Glycerophospholipids; Organooxygen compounds
C8p_QI2066		1	1	C20:0 LPE	Glycerophospholipids; Organooxygen compounds
C8p_QI10623		1	1	C20:0 LPE	Glycerophospholipids; Organooxygen compounds
C8p_QI21132		1	1	C20:0 LPE	Glycerophospholipids; Organooxygen compounds
C8p_QI20761		1	1	C20:0 LPE	Glycerophospholipids; Organooxygen compounds
C8p_QI6642		1	1	C20:0 LPE	Glycerophospholipids; Organooxygen compounds
C8p_QI3884		1	1	C20:0 LPE	Glycerophospholipids; Organooxygen compounds
C8p_QI11782		1	1	C20:0 LPE	Glycerophospholipids; Organooxygen compounds
HILp_QI7166		1	1	C20:0 LPE	Glycerophospholipids; Organooxygen compounds
C8p_QI24344		1	1	C20:0 LPE	Glycerophospholipids; Organooxygen compounds
C8p_QI8559		1	1	C20:0 LPE	Glycerophospholipids; Organooxygen compounds
C8p_QI14862		1	1	C20:0 LPE	Glycerophospholipids; Organooxygen compounds
C8p_QI19833		1	1	C20:0 LPE	Glycerophospholipids; Organooxygen compounds
C8p_QI2686		1	1	C20:0 LPE	Glycerophospholipids; Organooxygen compounds
C8p_QI28590		1	1	C20:0 LPE	Glycerophospholipids; Organooxygen compounds
C8p_QI16743		1	1	C20:0 LPE	Glycerophospholipids; Organooxygen compounds
C8p_QI18970		1	1	C20:0 LPE	Glycerophospholipids; Organooxygen compounds
C8p_QI27625		1	1	C20:0 LPE	Glycerophospholipids; Organooxygen compounds
C8p_QI21423		1	1	C20:0 LPE	Glycerophospholipids; Organooxygen compounds
C8p_QI18506		1	1	C20:0 LPE	Glycerophospholipids; Organooxygen compounds
C8p_QI18408		1	1	C20:0 LPE	Glycerophospholipids; Organooxygen compounds
C8p_QI28088		1	1	C20:0 LPE	Glycerophospholipids; Organooxygen compounds
C8p_QI351		1	1	C20:0 LPE	Glycerophospholipids; Organooxygen compounds
C8p_QI9613		1	1	C20:0 LPE	Glycerophospholipids; Organooxygen compounds
C8p_QI10156		1	1	C20:0 LPE	Glycerophospholipids; Organooxygen compounds
C8p_QI19832		1	1	C20:0 LPE	Glycerophospholipids; Organooxygen compounds
C8p_QI28896		1	1	C20:0 LPE	Glycerophospholipids; Organooxygen compounds
C8p_QI25370		1	1	C20:0 LPE	Glycerophospholipids; Organooxygen compounds
C8p_QI572		1	1	C20:0 LPE	Glycerophospholipids; Organooxygen compounds
C8p_QI10155		1	1	C20:0 LPE	Glycerophospholipids; Organooxygen compounds
C8p_QI20573		1	1	C20:0 LPE	Glycerophospholipids; Organooxygen compounds
C8p_QI3579		1	1	C20:0 LPE	Glycerophospholipids; Organooxygen compounds
C8p_QI7610		1	1	C20:0 LPE	Glycerophospholipids; Organooxygen compounds
C8p_QI18074		1	1	C20:0 LPE	Glycerophospholipids; Organooxygen compounds
C8p_QI19999		1	1	C20:0 LPE	Glycerophospholipids; Organooxygen compounds
C8p_QI24611		1	1	C20:0 LPE	Glycerophospholipids; Organooxygen compounds
C8p_QI17952		1	1	C20:0 LPE	Glycerophospholipids; Organooxygen compounds
C8p_QI6160		1	1	C20:0 LPE	Glycerophospholipids; Organooxygen compounds
C8p_QI8693		1	1	C20:0 LPE	Glycerophospholipids; Organooxygen compounds
C8p_QI20179		1	1	C20:0 LPE	Glycerophospholipids; Organooxygen compounds
C8p_QI28326		1	1	C20:0 LPE	Glycerophospholipids; Organooxygen compounds
C8p_QI1157		1	1	C20:0 LPE	Glycerophospholipids; Organooxygen compounds
C8p_QI9285		1	1	C20:0 LPE	Glycerophospholipids; Organooxygen compounds
C8p_QI9830		1	1	C20:0 LPE	Glycerophospholipids; Organooxygen compounds
C8p_QI25601		1	1	C20:0 LPE	Glycerophospholipids; Organooxygen compounds
C8p_QI27811		1	1	C20:0 LPE	Glycerophospholipids; Organooxygen compounds
C8p_QI19434		1	1	C20:0 LPE	Glycerophospholipids; Organooxygen compounds
C8p_QI18178		1	1	C20:0 LPE	Glycerophospholipids; Organooxygen compounds
C8p_QI2016		1	1	C20:0 LPE	Glycerophospholipids; Organooxygen compounds
C8p_QI24059		1	1	C20:0 LPE	Glycerophospholipids; Organooxygen compounds
C8p_QI28325		1	1	C20:0 LPE	Glycerophospholipids; Organooxygen compounds
C8p_QI20000		1	1	C20:0 LPE	Glycerophospholipids; Organooxygen compounds
C8p_QI27044		1	1	C20:0 LPE	Glycerophospholipids; Organooxygen compounds
C8p_QI8002		1	1	C20:0 LPE	Glycerophospholipids; Organooxygen compounds
C8p_QI29105		1	1	C20:0 LPE	Glycerophospholipids; Organooxygen compounds
C8p_QI2182		1	1	C20:0 LPE	Glycerophospholipids; Organooxygen compounds
C8p_QI20571		1	1	C20:0 LPE	Glycerophospholipids; Organooxygen compounds
C8p_QI17184		1	1	C20:0 LPE	Glycerophospholipids; Organooxygen compounds
C8p_QI2619		1	1	C20:0 LPE	Glycerophospholipids; Organooxygen compounds
C8p_QI14735		1	1	C20:0 LPE	Glycerophospholipids; Organooxygen compounds
C8p_QI21038		1	1	C20:0 LPE	Glycerophospholipids; Organooxygen compounds
C8p_QI3233		1	1	C20:0 LPE	Glycerophospholipids; Organooxygen compounds
C8p_QI8455		1	1	C20:0 LPE	Glycerophospholipids; Organooxygen compounds
C8p_QI540		1	1	C20:0 LPE	Glycerophospholipids; Organooxygen compounds
C8p_QI25603		1	1	C20:0 LPE	Glycerophospholipids; Organooxygen compounds
C8p_QI7724		1	1	C20:0 LPE	Glycerophospholipids; Organooxygen compounds
C8p_QI19997		1	1	C20:0 LPE	Glycerophospholipids; Organooxygen compounds
C8p_QI6436		1	1	C20:0 LPE	Glycerophospholipids; Organooxygen compounds
C8p_QI1252		1	1	C20:0 LPE	Glycerophospholipids; Organooxygen compounds
C8p_QI27205		1	1	C20:0 LPE	Glycerophospholipids; Organooxygen compounds
C8p_QI15866		1	1	C20:0 LPE	Glycerophospholipids; Organooxygen compounds
C8p_QI21320		1	1	C20:0 LPE	Glycerophospholipids; Organooxygen compounds
C8p_QI932		1	1	C20:0 LPE	Glycerophospholipids; Organooxygen compounds
C8p_QI14992		1	1	C20:0 LPE	Glycerophospholipids; Organooxygen compounds
C18n_QI12684		1	1	C20:0 LPE	Glycerophospholipids; Organooxygen compounds
C8p_QI25696		1	1	C20:0 LPE	Glycerophospholipids; Organooxygen compounds
C8p_QI19075		1	1	C20:0 LPE	Glycerophospholipids; Organooxygen compounds
C8p_QI27776		1	1	C20:0 LPE	Glycerophospholipids; Organooxygen compounds
C8p_QI26682		1	1	C20:0 LPE	Glycerophospholipids; Organooxygen compounds
C8p_QI701		1	1	C20:0 LPE	Glycerophospholipids; Organooxygen compounds
C8p_QI919		1	1	C20:0 LPE	Glycerophospholipids; Organooxygen compounds
C8p_QI17083		1	1	C20:0 LPE	Glycerophospholipids; Organooxygen compounds
C8p_QI19980		1	1	C20:0 LPE	Glycerophospholipids; Organooxygen compounds
C8p_QI3198		1	1	C20:0 LPE	Glycerophospholipids; Organooxygen compounds
C8p_QI9163		1	1	C20:0 LPE	Glycerophospholipids; Organooxygen compounds
C8p_QI5862		1	1	C20:0 LPE	Glycerophospholipids; Organooxygen compounds
C8p_QI2453		1	1	C20:0 LPE	Glycerophospholipids; Organooxygen compounds
C8p_QI26236		1	1	C20:0 LPE	Glycerophospholipids; Organooxygen compounds
C8p_QI27043		1	1	C20:0 LPE	Glycerophospholipids; Organooxygen compounds
C8p_QI1924		1	1	C20:0 LPE	Glycerophospholipids; Organooxygen compounds
C8p_QI997		1	1	C20:0 LPE	Glycerophospholipids; Organooxygen compounds
C8p_QI27539		1	1	C20:0 LPE	Glycerophospholipids; Organooxygen compounds
C8p_QI13993		1	1	C20:0 LPE	Glycerophospholipids; Organooxygen compounds
C8p_QI27878		1	1	C20:0 LPE	Glycerophospholipids; Organooxygen compounds
C8p_QI5357		1	1	C20:0 LPE	Glycerophospholipids; Organooxygen compounds
HILn_QI1149		1	1	C20:0 LPE	Glycerophospholipids; Organooxygen compounds
C8p_QI1012		1	1	C20:0 LPE	Glycerophospholipids; Organooxygen compounds
C8p_QI23855		1	1	C20:0 LPE	Glycerophospholipids; Organooxygen compounds
C8p_QI1535		1	1	C20:0 LPE	Glycerophospholipids; Organooxygen compounds
C8p_QI5166		1	1	C20:0 LPE	Glycerophospholipids; Organooxygen compounds
C8p_QI28780		1	1	C20:0 LPE	Glycerophospholipids; Organooxygen compounds
C8p_QI5165		1	1	C20:0 LPE	Glycerophospholipids; Organooxygen compounds
C8p_QI27318		1	1	C20:0 LPE	Glycerophospholipids; Organooxygen compounds
C8p_QI7079		1	1	C20:0 LPE	Glycerophospholipids; Organooxygen compounds
C8p_QI24950		1	1	C20:0 LPE	Glycerophospholipids; Organooxygen compounds
C8p_QI26228		1	1	C20:0 LPE	Glycerophospholipids; Organooxygen compounds
C8p_QI8460		1	1	C20:0 LPE	Glycerophospholipids; Organooxygen compounds
C8p_QI16695		1	1	C20:0 LPE	Glycerophospholipids; Organooxygen compounds
C8p_QI5936		1	1	C20:0 LPE	Glycerophospholipids; Organooxygen compounds
C8p_QI22843		1	1	C20:0 LPE	Glycerophospholipids; Organooxygen compounds
C8p_QI27646		1	1	C20:0 LPE	Glycerophospholipids; Organooxygen compounds
C8p_QI24949		1	1	C20:0 LPE	Glycerophospholipids; Organooxygen compounds
C8p_QI535		1	1	C20:0 LPE	Glycerophospholipids; Organooxygen compounds
C8p_QI9959		1	1	C20:0 LPE	Glycerophospholipids; Organooxygen compounds
C8p_QI17185		1	1	C20:0 LPE	Glycerophospholipids; Organooxygen compounds
C8p_QI7483		1	1	C20:0 LPE	Glycerophospholipids; Organooxygen compounds
C8p_QI1344		1	1	C20:0 LPE	Glycerophospholipids; Organooxygen compounds
C8p_QI1353		1	1	C20:0 LPE	Glycerophospholipids; Organooxygen compounds
C8p_QI4432		1	1	C20:0 LPE	Glycerophospholipids; Organooxygen compounds
C8p_QI21704		1	1	C20:0 LPE	Glycerophospholipids; Organooxygen compounds
C8p_QI25764		1	1	C20:0 LPE	Glycerophospholipids; Organooxygen compounds
C8p_QI28835		1	1	C20:0 LPE	Glycerophospholipids; Organooxygen compounds
C8p_QI1736		1	1	C20:0 LPE	Glycerophospholipids; Organooxygen compounds
C8p_QI253		1	1	C20:0 LPE	Glycerophospholipids; Organooxygen compounds
C8p_QI2431		1	1	C20:0 LPE	Glycerophospholipids; Organooxygen compounds
C8p_QI26229		1	1	C20:0 LPE	Glycerophospholipids; Organooxygen compounds
C8p_QI9321		1	1	C20:0 LPE	Glycerophospholipids; Organooxygen compounds
C8p_QI11061		1	1	C20:0 LPE	Glycerophospholipids; Organooxygen compounds
C8p_QI27100		1	1	C20:0 LPE	Glycerophospholipids; Organooxygen compounds
C8p_QI2881		1	1	C20:0 LPE	Glycerophospholipids; Organooxygen compounds
C8p_QI22724		1	1	C20:0 LPE	Glycerophospholipids; Organooxygen compounds
C8p_QI2015		1	1	C20:0 LPE	Glycerophospholipids; Organooxygen compounds
C8p_QI1374		1	1	C20:0 LPE	Glycerophospholipids; Organooxygen compounds
C8p_QI24050		1	1	C20:0 LPE	Glycerophospholipids; Organooxygen compounds
C8p_QI12313		1	1	C20:0 LPE	Glycerophospholipids; Organooxygen compounds
C8p_QI13304		1	1	C20:0 LPE	Glycerophospholipids; Organooxygen compounds
C8p_QI17388		1	1	C20:0 LPE	Glycerophospholipids; Organooxygen compounds
C8p_QI3129		1	1	C20:0 LPE	Glycerophospholipids; Organooxygen compounds
C8p_QI14547		1	1	C20:0 LPE	Glycerophospholipids; Organooxygen compounds
C8p_QI14621		1	1	C20:0 LPE	Glycerophospholipids; Organooxygen compounds
C8p_QI788		1	1	C20:0 LPE	Glycerophospholipids; Organooxygen compounds
C8p_QI2057		1	1	C20:0 LPE	Glycerophospholipids; Organooxygen compounds
C8p_QI1248		1	1	C20:0 LPE	Glycerophospholipids; Organooxygen compounds
C8p_QI27621		1	1	C20:0 LPE	Glycerophospholipids; Organooxygen compounds
C8p_QI17199		1	1	C20:0 LPE	Glycerophospholipids; Organooxygen compounds
C8p_QI7358		1	1	C20:0 LPE	Glycerophospholipids; Organooxygen compounds
C8p_QI1437		1	1	C20:0 LPE	Glycerophospholipids; Organooxygen compounds
C8p_QI18368		1	1	C20:0 LPE	Glycerophospholipids; Organooxygen compounds
C8p_QI25035		1	1	C20:0 LPE	Glycerophospholipids; Organooxygen compounds
C8p_QI23854		1	1	C20:0 LPE	Glycerophospholipids; Organooxygen compounds
C8p_QI18111		1	1	C20:0 LPE	Glycerophospholipids; Organooxygen compounds
C8p_QI17626		1	1	C20:0 LPE	Glycerophospholipids; Organooxygen compounds
C8p_QI23398		1	1	C20:0 LPE	Glycerophospholipids; Organooxygen compounds
C8p_QI2017		1	1	C20:0 LPE	Glycerophospholipids; Organooxygen compounds
C8p_QI8508		1	1	C20:0 LPE	Glycerophospholipids; Organooxygen compounds
C8p_QI10631		1	1	C20:0 LPE	Glycerophospholipids; Organooxygen compounds
C8p_QI1621		1	1	C20:0 LPE	Glycerophospholipids; Organooxygen compounds
C8p_QI12730		1	1	C20:0 LPE	Glycerophospholipids; Organooxygen compounds
C8p_QI20841		1	1	C20:0 LPE	Glycerophospholipids; Organooxygen compounds
C8p_QI13064		1	1	C20:0 LPE	Glycerophospholipids; Organooxygen compounds
C8p_QI26363		1	1	C20:0 LPE	Glycerophospholipids; Organooxygen compounds
C8p_QI3569		1	1	C20:0 LPE	Glycerophospholipids; Organooxygen compounds
C8p_QI1375		1	1	C20:0 LPE	Glycerophospholipids; Organooxygen compounds
C8p_QI29366		1	1	C20:0 LPE	Glycerophospholipids; Organooxygen compounds
C8p_QI1138		1	1	C20:0 LPE	Glycerophospholipids; Organooxygen compounds
HILp_QI2738		1	1	C20:0 LPE	Glycerophospholipids; Organooxygen compounds
C8p_QI1805		1	1	C20:0 LPE	Glycerophospholipids; Organooxygen compounds
C8p_QI24053		1	1	C20:0 LPE	Glycerophospholipids; Organooxygen compounds
C8p_QI13198		1	1	C20:0 LPE	Glycerophospholipids; Organooxygen compounds
C8p_QI831		1	1	C20:0 LPE	Glycerophospholipids; Organooxygen compounds
C8p_QI25503		1	1	C20:0 LPE	Glycerophospholipids; Organooxygen compounds
C8p_QI27544		1	1	C20:0 LPE	Glycerophospholipids; Organooxygen compounds
C8p_QI10576		1	1	C20:0 LPE	Glycerophospholipids; Organooxygen compounds
C8p_QI8547		1	1	C20:0 LPE	Glycerophospholipids; Organooxygen compounds
C8p_QI14370		1	1	C20:0 LPE	Glycerophospholipids; Organooxygen compounds
C8p_QI6994		1	1	C20:0 LPE	Glycerophospholipids; Organooxygen compounds
C8p_QI25599		1	1	C20:0 LPE	Glycerophospholipids; Organooxygen compounds
C8p_QI25935		1	1	C20:0 LPE	Glycerophospholipids; Organooxygen compounds
C8p_QI2252		1	1	C20:0 LPE	Glycerophospholipids; Organooxygen compounds
C8p_QI4338		1	1	C20:0 LPE	Glycerophospholipids; Organooxygen compounds
C8p_QI1180		1	1	C20:0 LPE	Glycerophospholipids; Organooxygen compounds
C8p_QI17811		1	1	C20:0 LPE	Glycerophospholipids; Organooxygen compounds
C8p_QI3578		1	1	C20:0 LPE	Glycerophospholipids; Organooxygen compounds
C8p_QI9586		1	1	C20:0 LPE	Glycerophospholipids; Organooxygen compounds
C8p_QI1281		1	1	C20:0 LPE	Glycerophospholipids; Organooxygen compounds
C8p_QI13732		1	1	C20:0 LPE	Glycerophospholipids; Organooxygen compounds
C8p_QI13295		1	1	C20:0 LPE	Glycerophospholipids; Organooxygen compounds
HILn_QI27423		1	1	C20:0 LPE	Glycerophospholipids; Organooxygen compounds
C8p_QI10171		1	1	C20:0 LPE	Glycerophospholipids; Organooxygen compounds
C8p_QI2827		1	1	C20:0 LPE	Glycerophospholipids; Organooxygen compounds
C8p_QI21985		1	1	C20:0 LPE	Glycerophospholipids; Organooxygen compounds
C8p_QI22918		1	1	C20:0 LPE	Glycerophospholipids; Organooxygen compounds
C8p_QI21145		1	1	C20:0 LPE	Glycerophospholipids; Organooxygen compounds
C8p_QI838		1	1	C20:0 LPE	Glycerophospholipids; Organooxygen compounds
C8p_QI28918		1	1	C20:0 LPE	Glycerophospholipids; Organooxygen compounds
C8p_QI28834		1	1	C20:0 LPE	Glycerophospholipids; Organooxygen compounds
C8p_QI10700		1	1	C20:0 LPE	Glycerophospholipids; Organooxygen compounds
C8p_QI15408		1	1	C20:0 LPE	Glycerophospholipids; Organooxygen compounds
C8p_QI644		1	1	C20:0 LPE	Glycerophospholipids; Organooxygen compounds
C8p_QI7181		1	1	C20:0 LPE	Glycerophospholipids; Organooxygen compounds
C8p_QI23788		1	1	C20:0 LPE	Glycerophospholipids; Organooxygen compounds
C8p_QI19731		1	1	C20:0 LPE	Glycerophospholipids; Organooxygen compounds
C8p_QI19739		1	1	C20:0 LPE	Glycerophospholipids; Organooxygen compounds
C8p_QI8864		1	1	C20:0 LPE	Glycerophospholipids; Organooxygen compounds
C8p_QI1244		1	1	C20:0 LPE	Glycerophospholipids; Organooxygen compounds
C8p_QI22465		1	1	C20:0 LPE	Glycerophospholipids; Organooxygen compounds
C8p_QI8444		1	1	C20:0 LPE	Glycerophospholipids; Organooxygen compounds
C8p_QI3245		1	1	C20:0 LPE	Glycerophospholipids; Organooxygen compounds
HILp_QI659		1	1	C20:0 LPE	Glycerophospholipids; Organooxygen compounds
C8p_QI9829		1	1	C20:0 LPE	Glycerophospholipids; Organooxygen compounds
C8p_QI28278		1	1	C20:0 LPE	Glycerophospholipids; Organooxygen compounds
C8p_QI1931		1	1	C20:0 LPE	Glycerophospholipids; Organooxygen compounds
C8p_QI1435		1	1	C20:0 LPE	Glycerophospholipids; Organooxygen compounds
C8p_QI15105		1	1	C20:0 LPE	Glycerophospholipids; Organooxygen compounds
C8p_QI26841		1	1	C20:0 LPE	Glycerophospholipids; Organooxygen compounds
C8p_QI8454		1	1	C20:0 LPE	Glycerophospholipids; Organooxygen compounds
C8p_QI28670		1	1	C20:0 LPE	Glycerophospholipids; Organooxygen compounds
C8p_QI575		1	1	C20:0 LPE	Glycerophospholipids; Organooxygen compounds
C8p_QI8014		1	1	C20:0 LPE	Glycerophospholipids; Organooxygen compounds
C8p_QI7051		1	1	C20:0 LPE	Glycerophospholipids; Organooxygen compounds
C8p_QI20181		1	1	C20:0 LPE	Glycerophospholipids; Organooxygen compounds
C8p_QI28716		1	1	C20:0 LPE	Glycerophospholipids; Organooxygen compounds
C8p_QI25120		1	1	C20:0 LPE	Glycerophospholipids; Organooxygen compounds
C8p_QI5191		1	1	C20:0 LPE	Glycerophospholipids; Organooxygen compounds
C8p_QI25121		1	1	C20:0 LPE	Glycerophospholipids; Organooxygen compounds
C8p_QI9832		1	1	C20:0 LPE	Glycerophospholipids; Organooxygen compounds
C8p_QI17082		1	1	C20:0 LPE	Glycerophospholipids; Organooxygen compounds
C8p_QI1145		1	1	C20:0 LPE	Glycerophospholipids; Organooxygen compounds
C8p_QI23852		1	1	C20:0 LPE	Glycerophospholipids; Organooxygen compounds
C8p_QI8394		1	1	C20:0 LPE	Glycerophospholipids; Organooxygen compounds
C8p_QI29104		1	1	C20:0 LPE	Glycerophospholipids; Organooxygen compounds
C8p_QI3036		1	1	C20:0 LPE	Glycerophospholipids; Organooxygen compounds
C8p_QI837		1	1	C20:0 LPE	Glycerophospholipids; Organooxygen compounds
C8p_QI13061		1	1	C20:0 LPE	Glycerophospholipids; Organooxygen compounds
C8p_QI1187		1	1	C20:0 LPE	Glycerophospholipids; Organooxygen compounds
C8p_QI28604		1	1	C20:0 LPE	Glycerophospholipids; Organooxygen compounds
C8p_QI10568		1	1	C20:0 LPE	Glycerophospholipids; Organooxygen compounds
C8p_QI23613		1	1	C20:0 LPE	Glycerophospholipids; Organooxygen compounds
C8p_QI13066		1	1	C20:0 LPE	Glycerophospholipids; Organooxygen compounds
C8p_QI1277		1	1	C20:0 LPE	Glycerophospholipids; Organooxygen compounds
C8p_QI29136		1	1	C20:0 LPE	Glycerophospholipids; Organooxygen compounds
C8p_QI27004		1	1	C20:0 LPE	Glycerophospholipids; Organooxygen compounds
C8p_QI804		1	1	C20:0 LPE	Glycerophospholipids; Organooxygen compounds
C8p_QI1179		1	1	C20:0 LPE	Glycerophospholipids; Organooxygen compounds
C8p_QI15669		1	1	C20:0 LPE	Glycerophospholipids; Organooxygen compounds
C8p_QI3806		1	1	C20:0 LPE	Glycerophospholipids; Organooxygen compounds
C8p_QI9420		1	1	C20:0 LPE	Glycerophospholipids; Organooxygen compounds
C8p_QI20991		1	1	C20:0 LPE	Glycerophospholipids; Organooxygen compounds
C8p_QI27876		1	1	C20:0 LPE	Glycerophospholipids; Organooxygen compounds
C8p_QI1104		1	1	C20:0 LPE	Glycerophospholipids; Organooxygen compounds
HILn_QI15985		1	1	C20:0 LPE	Glycerophospholipids; Organooxygen compounds
C8p_QI4668		1	1	C20:0 LPE	Glycerophospholipids; Organooxygen compounds
C8p_QI573		1	1	C20:0 LPE	Glycerophospholipids; Organooxygen compounds
C8p_QI26294		1	1	C20:0 LPE	Glycerophospholipids; Organooxygen compounds
C8p_QI9712		1	1	C20:0 LPE	Glycerophospholipids; Organooxygen compounds
C8p_QI11459		1	1	C20:0 LPE	Glycerophospholipids; Organooxygen compounds
C8p_QI8717		1	1	C20:0 LPE	Glycerophospholipids; Organooxygen compounds
C8p_QI29106		1	1	C20:0 LPE	Glycerophospholipids; Organooxygen compounds
C8p_QI3989		1	1	C20:0 LPE	Glycerophospholipids; Organooxygen compounds
HILn_TF17	tartarate	1	1	C20:0 LPE	Glycerophospholipids; Organooxygen compounds
C8p_QI9916		1	1	C20:0 LPE	Glycerophospholipids; Organooxygen compounds
HILn_QI4201		1	1	C20:0 LPE	Glycerophospholipids; Organooxygen compounds
C8p_QI28722		1	1	C20:0 LPE	Glycerophospholipids; Organooxygen compounds
C8p_QI27875		1	1	C20:0 LPE	Glycerophospholipids; Organooxygen compounds
C8p_QI5945		1	1	C20:0 LPE	Glycerophospholipids; Organooxygen compounds
C8p_QI27219		1	1	C20:0 LPE	Glycerophospholipids; Organooxygen compounds
C8p_QI9781		1	1	C20:0 LPE	Glycerophospholipids; Organooxygen compounds
C8p_QI8648		1	1	C20:0 LPE	Glycerophospholipids; Organooxygen compounds
C8p_QI24085		1	1	C20:0 LPE	Glycerophospholipids; Organooxygen compounds
C8p_QI15976		1	1	C20:0 LPE	Glycerophospholipids; Organooxygen compounds
C8p_QI12130		1	1	C20:0 LPE	Glycerophospholipids; Organooxygen compounds
C8p_QI1341		1	1	C20:0 LPE	Glycerophospholipids; Organooxygen compounds
C8p_QI699		1	1	C20:0 LPE	Glycerophospholipids; Organooxygen compounds
C8p_QI5961		1	1	C20:0 LPE	Glycerophospholipids; Organooxygen compounds
C8p_QI17568		1	1	C20:0 LPE	Glycerophospholipids; Organooxygen compounds
C8p_QI2041		1	1	C20:0 LPE	Glycerophospholipids; Organooxygen compounds
C8p_QI25529		1	1	C20:0 LPE	Glycerophospholipids; Organooxygen compounds
C8p_QI21601		1	1	C20:0 LPE	Glycerophospholipids; Organooxygen compounds
C8p_QI18	C20:0 LPE	1	1	C20:0 LPE	Glycerophospholipids; Organooxygen compounds
C8p_QI9454		1	1	C20:0 LPE	Glycerophospholipids; Organooxygen compounds
C8p_QI16334		1	1	C20:0 LPE	Glycerophospholipids; Organooxygen compounds
C8p_QI8216		1	1	C20:0 LPE	Glycerophospholipids; Organooxygen compounds
C8p_QI27752		1	1	C20:0 LPE	Glycerophospholipids; Organooxygen compounds
C8p_QI1137		1	1	C20:0 LPE	Glycerophospholipids; Organooxygen compounds
C8p_QI2930		1	1	C20:0 LPE	Glycerophospholipids; Organooxygen compounds
C8p_QI18140		1	1	C20:0 LPE	Glycerophospholipids; Organooxygen compounds
C8p_QI26984		1	1	C20:0 LPE	Glycerophospholipids; Organooxygen compounds
C8p_QI1669		1	1	C20:0 LPE	Glycerophospholipids; Organooxygen compounds
C8p_QI2177		1	1	C20:0 LPE	Glycerophospholipids; Organooxygen compounds
C8p_QI5241		1	1	C20:0 LPE	Glycerophospholipids; Organooxygen compounds
C8p_QI29367		1	1	C20:0 LPE	Glycerophospholipids; Organooxygen compounds
C8p_QI28706		1	1	C20:0 LPE	Glycerophospholipids; Organooxygen compounds
C8p_QI413		1	1	C20:0 LPE	Glycerophospholipids; Organooxygen compounds
C8p_QI28581		1	1	C20:0 LPE	Glycerophospholipids; Organooxygen compounds
C8p_QI223		1	1	C20:0 LPE	Glycerophospholipids; Organooxygen compounds
C8p_QI971		1	1	C20:0 LPE	Glycerophospholipids; Organooxygen compounds
C8p_QI1121		1	1	C20:0 LPE	Glycerophospholipids; Organooxygen compounds
C8p_QI8458		1	1	C20:0 LPE	Glycerophospholipids; Organooxygen compounds
C8p_QI5326		1	1	C20:0 LPE	Glycerophospholipids; Organooxygen compounds
C8p_QI2088		1	1	C20:0 LPE	Glycerophospholipids; Organooxygen compounds
C8p_QI3087		1	1	C20:0 LPE	Glycerophospholipids; Organooxygen compounds
C8p_QI1584		1	1	C20:0 LPE	Glycerophospholipids; Organooxygen compounds
C8p_QI1589		1	1	C20:0 LPE	Glycerophospholipids; Organooxygen compounds
C8p_QI1537		1	1	C20:0 LPE	Glycerophospholipids; Organooxygen compounds
C8p_QI25277		1	1	C20:0 LPE	Glycerophospholipids; Organooxygen compounds
C8p_QI14737		1	1	C20:0 LPE	Glycerophospholipids; Organooxygen compounds
C8p_QI655		1	1	C20:0 LPE	Glycerophospholipids; Organooxygen compounds
C8p_QI8457		1	1	C20:0 LPE	Glycerophospholipids; Organooxygen compounds
C8p_QI1812		1	1	C20:0 LPE	Glycerophospholipids; Organooxygen compounds
C8p_QI23921		1	1	C20:0 LPE	Glycerophospholipids; Organooxygen compounds
C8p_QI5242		1	1	C20:0 LPE	Glycerophospholipids; Organooxygen compounds
C8p_QI17040		1	1	C20:0 LPE	Glycerophospholipids; Organooxygen compounds
C8p_QI4037		1	1	C20:0 LPE	Glycerophospholipids; Organooxygen compounds
C8p_QI4464		1	1	C20:0 LPE	Glycerophospholipids; Organooxygen compounds
C8p_QI22267		1	1	C20:0 LPE	Glycerophospholipids; Organooxygen compounds
C8p_QI27765		1	1	C20:0 LPE	Glycerophospholipids; Organooxygen compounds
C8p_QI2875		1	1	C20:0 LPE	Glycerophospholipids; Organooxygen compounds
C8p_QI1532		1	1	C20:0 LPE	Glycerophospholipids; Organooxygen compounds
C8p_QI2390		1	1	C20:0 LPE	Glycerophospholipids; Organooxygen compounds
C8p_QI2814		1	1	C20:0 LPE	Glycerophospholipids; Organooxygen compounds
C8p_QI1182		1	1	C20:0 LPE	Glycerophospholipids; Organooxygen compounds
C8p_QI27045		1	1	C20:0 LPE	Glycerophospholipids; Organooxygen compounds
C8p_QI26232		1	1	C20:0 LPE	Glycerophospholipids; Organooxygen compounds
C8p_QI23860		1	1	C20:0 LPE	Glycerophospholipids; Organooxygen compounds
C8p_QI3809		1	1	C20:0 LPE	Glycerophospholipids; Organooxygen compounds
C8p_QI9319		1	1	C20:0 LPE	Glycerophospholipids; Organooxygen compounds
C8p_QI13059		1	1	C20:0 LPE	Glycerophospholipids; Organooxygen compounds
[truncated: 35,202 more rows]

## Sheet: Description
Of the 37,201 primary features, 35,594 clustered into 355 covariance modules(1607 singetons / module 0). Features that covaried with a standard metabolite are indicated by "Covaries with standard" = 1. Related classes indicates the chemical taxonomy of the standards in the same module as a feature. Metabolites including bile acid conjugates and triterpenoids that were not included as standards in…
