# Supplementary material for: Integrated annotation prioritizes metabolites with bioactivity in inflammatory bowel disease
Source: Mol Syst Biol. 2024 Mar 11;20(4):338–61. doi: 10.1038/s44320-024-00027-8 (PMC10987656; doi:10.1038/s44320-024-00027-8)
Supplement: Supplementary file 4 — Dataset EV4 [file 44320_2024_27_MOESM4_ESM.xlsx]

## Sheet: Module details
Module ID	Size	Module type	Anchor feature	Anchor metabolite	Anchor HMDB
1	1116	annotated	C8p_QI18	C20:0 LPE	HMDB11511
2	577	annotated	C18n_TF8	porphobilinogen	HMDB00245
3	546	annotated	HILn_QI17	4-nitrophenol	HMDB01232
4	546	annotated	HILn_QI41	cinnamoylglycine	HMDB11621
5	501	unannotated	HILp_QI2044
6	412	annotated	C18n_QI28	oleate	HMDB00207
7	371	annotated	HILn_QI84	malate	HMDB00156
8	338	unannotated	C18n_QI10030
9	307	annotated	HILp_QI522	creatinine	HMDB00562
10	292	annotated	C18n_QI88	stercobilin	HMDB04159
11	281	unannotated	HILp_QI23943
12	244	unannotated	HILp_QI11527
13	231	unannotated	HILp_QI14049
14	229	annotated	C18n_QI26	alpha-linolenate	HMDB01388
15	227	annotated	HILp_QI1750	4-guanidinobutanoic acid	HMDB03464
16	227	annotated	C8p_QI147	NH4_C48:0 TAG
17	227	annotated	HILn_QI19	5-acetylamino-6-amino-3-methyluracil	HMDB04400
18	223	unannotated	HILp_QI11386
19	214	unannotated	HILn_QI8869
20	209	annotated	HILp_QI2874	gabapentin	HMDB05015
21	208	annotated	C8p_QI109	NH4_C36:3 DAG
22	206	annotated	C8p_QI45	C34:0 PE	HMDB08925*
23	204	unannotated	C18n_QI11196
24	203	annotated	C18n_QI54	cholate	HMDB00619
25	203	annotated	C8p_QI55	C16:0 SM	HMDB10169
26	202	unannotated	HILn_QI18650
27	202	unannotated	HILp_QI6441
28	196	annotated	C18n_QI50	deoxycholate	HMDB00626
29	195	unannotated	HILn_QI388
30	194	annotated	HILp_TF27	N-acetylhistamine	HMDB13253
31	190	annotated	C8p_QI93	C22:1 MAG	HMDB11582*
32	187	annotated	C8p_QI190	NH4_C54:5 TAG
33	181	annotated	HILn_TF1	2-aminoadipate	HMDB00510
34	178	unannotated	HILn_QI11305
35	174	unannotated	HILp_QI8840
36	173	unannotated	HILn_QI10991
37	171	unannotated	HILn_QI19680
38	162	unannotated	HILn_QI13181
39	161	annotated	HILn_QI18	4-pyridoxate	HMDB00017
40	161	annotated	C18n_QI65	taurocholate	HMDB00036
41	161	unannotated	C8p_QI7378
42	161	annotated	HILp_TF9	2-deoxyadenosine	HMDB00101
43	159	annotated	HILn_QI52	ethyl glucuronide	HMDB10325
44	158	annotated	HILp_QI1756	2-aminoheptanoic acid	HMDB13716*
45	157	unannotated	HILp_QI12530
46	157	unannotated	HILn_QI600
47	156	annotated	HILp_TF55	phenylalanine	HMDB00159
48	156	unannotated	C8p_QI17945
49	156	annotated	HILp_QI3716	hydroxycotinine	HMDB01390
50	156	unannotated	HILp_QI20315
51	155	unannotated	HILp_QI12572
52	154	unannotated	HILp_QI12537
53	148	unannotated	HILp_QI12594
54	145	annotated	HILp_TF15	pyridoxine	HMDB00239
55	144	annotated	HILp_QI1093	N-acetylputrescine	HMDB02064
56	143	annotated	HILn_QI53	fructose/glucose/galactose	HMDB00122*
57	142	annotated	C18n_QI06	12.13-diHOME	HMDB04705
58	142	annotated	HILp_QI2979	arginine	HMDB00517
59	140	annotated	HILn_QI57	gemfibrozil	HMDB15371
60	140	annotated	HILn_QI13	4-hydroxybenzaldehyde	HMDB11718
61	139	unannotated	HILp_QI12509
62	137	annotated	C18n_QI18	myristate	HMDB00806
63	137	unannotated	HILp_QI13564
64	133	unannotated	C18n_QI8714
65	132	unannotated	C8p_QI12386
66	131	unannotated	HILp_QI20197
67	130	annotated	HILp_QI10472	21-deoxycortisol	HMDB04030
68	129	unannotated	HILp_QI12133
69	129	annotated	C18n_QI69	sebacate	HMDB00792
70	128	unannotated	HILn_QI2242
71	128	annotated	HILp_QI1646	proline betaine	HMDB04827
72	126	unannotated	C18n_QI10206
73	126	unannotated	C8p_QI18307
74	125	unannotated	HILp_QI17792
75	125	annotated	HILp_QI11887	C16 carnitine	HMDB00222
76	124	unannotated	HILp_QI24860
77	124	unannotated	HILp_QI1038	N-methylproline
78	124	annotated	C8p_QI50	C16:0 Ceramide (d18:1)	HMDB04949
79	123	unannotated	HILp_QI16416
80	123	annotated	C18n_QI38	eicosenoate	HMDB02231
81	122	unannotated	HILp_QI23967
82	122	annotated	C18n_QI36	eicosatrienoate	HMDB02925
83	122	unannotated	HILn_QI26737
84	121	unannotated	HILp_QI24305
85	121	annotated	HILp_QI20478	stercobilin	HMDB04161*
86	120	unannotated	C8p_QI10735
87	119	annotated	C8p_QI56	C18:1 SM	HMDB12101*
88	118	annotated	HILn_QI69	homovanillate	HMDB00118
89	117	unannotated	HILp_QI20273
90	117	unannotated	C18n_QI3337
91	116	unannotated	HILp_QI14159
92	115	unannotated	C18n_QI10537
93	115	annotated	C18n_QI27	linoleate	HMDB00673
94	114	annotated	HILp_QI9633	linoleoyl ethanolamide	HMDB12252
95	113	unannotated	C18n_QI9687
96	112	unannotated	HILp_QI11713
97	111	unannotated	C18n_QI8840
98	110	unannotated	C8p_QI27488
99	108	unannotated	C18n_QI8138
100	108	annotated	HILp_QI7038	atenolol	HMDB01924
101	108	unannotated	HILn_QI9642
102	107	unannotated	HILn_QI11679
103	107	unannotated	C8p_QI11362
104	106	unannotated	C8p_QI24832
105	105	annotated	HILn_QI44	corticosterone	HMDB01547
106	104	annotated	C8p_QI35	C38:2 PC	HMDB08270*
107	104	unannotated	C18n_QI11785
108	103	annotated	C18n_QI91	oxymetazoline	HMDB15070
109	103	annotated	HILp_QI7976	piperine	HMDB29377
110	103	unannotated	C18n_QI3026
111	103	unannotated	C8p_QI25154
112	102	unannotated	C8p_QI27191
113	102	annotated	C18n_QI46	oleanate	HMDB02364
114	100	unannotated	HILn_QI6028
115	99	annotated	HILn_QI9	3-hydroxymethylglutarate	HMDB00355
116	98	unannotated	HILp_QI21361
117	98	annotated	HILp_QI13155	C16:0 LPE	HMDB11503
118	97	unannotated	HILp_QI11975
119	96	annotated	C18n_TF4	pentadecanoate	HMDB00826
120	96	unannotated	HILp_QI3017
121	95	unannotated	HILp_QI18999
122	95	unannotated	HILp_QI7604
123	94	unannotated	HILn_QI5765
124	94	annotated	HILn_TF13	oxalate	HMDB02329
125	94	unannotated	HILn_QI1529
126	94	annotated	HILp_QI1759	butyrobetaine	HMDB01161
127	94	unannotated	C8p_QI4012
128	93	annotated	HILp_TF30	C16:0 LPC	HMDB10379
129	93	annotated	HILn_QI71	hydrocinnamate	HMDB00764
130	93	unannotated	C8p_QI28713
131	93	annotated	HILn_QI59	glutamate	HMDB03339
132	93	unannotated	C18n_QI12651
133	93	unannotated	HILp_QI4405
134	92	unannotated	HILp_QI4619
135	92	annotated	HILp_QI8763	sphinganine	HMDB00269
136	92	unannotated	HILp_QI4351
137	91	unannotated	C8p_QI15030
138	91	annotated	HILp_QI1320	1-methylnicotinamide	HMDB00699
139	91	unannotated	C8p_QI8383
140	91	annotated	C18n_QI53	alpha-muricholate	HMDB00506
141	89	unannotated	HILp_QI8788
142	89	unannotated	HILp_QI10479
143	87	annotated	HILn_QI7	2-hydroxyglutarate	HMDB59655*
144	87	unannotated	C18n_QI10987
145	87	unannotated	HILp_QI6544
146	87	annotated	HILp_QI3039	serotonin	HMDB00259
147	86	unannotated	C8p_QI19196
148	86	unannotated	HILp_QI12889
149	85	unannotated	C18n_QI9286
150	85	unannotated	C18n_QI7004
151	85	unannotated	C8p_QI5109
152	85	unannotated	HILn_QI17883
153	84	unannotated	HILp_QI20453
154	84	unannotated	HILp_QI11583
155	83	unannotated	C8p_QI19135
156	83	unannotated	HILp_QI11666
157	83	annotated	HILn_QI24	adipate	HMDB00448
158	83	unannotated	HILn_QI27351
159	82	unannotated	HILp_QI15777
160	82	unannotated	HILp_QI7598
161	81	unannotated	C8p_QI16410
162	81	unannotated	C8p_QI21474
163	81	unannotated	HILn_QI7356
164	81	annotated	HILn_QI16	4-methylcatechol	HMDB00873
165	80	unannotated	HILp_QI10724
166	79	unannotated	C8p_QI7413
167	79	unannotated	HILp_QI21618
168	79	unannotated	HILp_QI4371
169	79	unannotated	C18n_QI9290
170	79	annotated	C18n_QI68	azelate	HMDB00784
171	78	annotated	C18n_QI78	acetytyrosine	HMDB00866
172	78	unannotated	C18n_QI11758
173	78	annotated	HILp_TF42	methylimidazole acetic acid	HMDB02820
174	78	unannotated	HILp_QI5716
175	77	unannotated	HILp_QI18351
176	77	annotated	HILp_QI715	trimethylbenzene	HMDB13733*
177	77	annotated	HILn_QI22	acetylalanine	HMDB00766
178	76	annotated	HILn_QI22769	valerate/isovalerate	HMDB00892*
179	76	unannotated	HILn_QI27631
180	76	annotated	HILn_QI119	tetrahydro-1-methyl-beta-carboline-3-carboxylate	HMDB37942
181	76	unannotated	HILp_QI3424
182	75	unannotated	HILp_QI22919
183	75	annotated	HILp_QI4966	acetyl-galactosamine	HMDB00212
184	75	unannotated	C8p_QI19407
185	75	unannotated	C18n_QI11916
186	75	unannotated	C8p_QI9122
187	75	unannotated	C18n_QI10655
188	75	unannotated	C18n_QI5930
189	74	annotated	C8p_QI70	C18:2 CE	HMDB00610*
190	74	annotated	C8p_QI122	NH4_C42:0 TAG
191	74	unannotated	HILn_QI1047
192	74	unannotated	C18n_QI9815
193	73	annotated	HILp_TF13	phytosphingosine	HMDB04610
194	73	annotated	C8p_QI118	C38:5 DAG	HMDB07199*
195	73	unannotated	HILp_QI13573
196	73	annotated	HILp_QI19408	biliverdin	HMDB01008
197	73	unannotated	C18n_QI13768
198	72	annotated	C8p_QI91	C18:0 MAG	HMDB11131
199	71	unannotated	HILp_QI10996
200	71	unannotated	C8p_QI20253
201	71	unannotated	HILp_QI1357
202	71	annotated	C8p_QI212	cholesterol	HMDB00067
203	70	unannotated	HILp_QI12266
204	70	annotated	HILn_QI30	ascorbate	HMDB00044
205	70	unannotated	HILp_QI12590
206	70	annotated	HILp_QI331	choline	HMDB00097
207	70	annotated	HILn_QI114	succinate	HMDB00254
208	70	unannotated	HILp_QI9892
209	70	annotated	HILp_QI7060	adenosine	HMDB00050
210	70	unannotated	HILp_QI23095
211	69	unannotated	HILp_QI11834
212	69	annotated	HILn_QI54	fucose	HMDB00174
213	69	unannotated	HILp_QI16382
214	68	unannotated	C18n_QI7906
215	67	annotated	HILp_TF11	cytidine	HMDB00089
216	67	unannotated	HILp_QI12436
217	67	annotated	HILp_QI1363	trigonelline	HMDB00875
218	67	unannotated	C18n_QI9100
219	66	unannotated	HILn_QI32745
220	64	annotated	HILp_TF58	valine	HMDB00883
221	64	annotated	HILp_TF19	C22:6 LPE	HMDB11526
222	64	unannotated	C8p_QI20402
223	64	unannotated	HILn_QI3693
224	64	unannotated	HILn_QI17147
225	63	annotated	HILp_QI15155	C18:1 LPC	HMDB02815*
226	63	annotated	HILp_TF12	sphingosine-isomer3	HMDB00252*
227	63	unannotated	HILp_QI15504
228	62	unannotated	HILp_QI12560
229	62	unannotated	HILn_QI8067
230	62	unannotated	HILp_QI9563
231	61	annotated	C18n_QI35	arachidonate	HMDB01043
232	61	annotated	C18n_QI85	phenyllactate	HMDB00779
233	61	unannotated	C18n_QI10169
234	61	annotated	C18n_QI62	taurodeoxycholate	HMDB00896
235	61	unannotated	C18n_QI7470
236	61	unannotated	HILp_QI9895
237	61	unannotated	C18n_QI2697
238	60	unannotated	HILn_QI1575
239	60	annotated	HILp_QI4902	pantothenate	HMDB00210
240	60	unannotated	HILp_QI10793
241	60	unannotated	HILp_QI8685
242	60	unannotated	C18n_QI9533
243	60	unannotated	HILp_QI4903
244	60	unannotated	HILp_QI6492
245	60	unannotated	C8p_QI25482
246	59	annotated	C18n_QI20	palmitoleate	HMDB03229
247	59	unannotated	HILp_QI13510
248	59	unannotated	HILp_QI12665
249	59	unannotated	C8p_QI12014
250	59	unannotated	HILp_QI11589
251	58	annotated	HILp_QI322	dimethylglycine	HMDB00092
252	58	unannotated	C18n_QI8574
253	58	unannotated	C18n_QI12825
254	58	annotated	HILp_QI1037	pipecolic acid	HMDB00716
255	57	unannotated	HILn_QI5798
256	57	unannotated	C18n_QI6173
257	57	unannotated	C18n_QI10138
258	57	unannotated	HILp_QI9451
259	57	annotated	HILp_QI4915	5-hydroxytryptophan	HMDB00472
260	56	unannotated	HILp_QI13207
261	56	unannotated	HILp_QI3209
262	55	annotated	HILp_QI1929	4-hydroxy-3-methylacetophenone	HMDB59824
263	55	unannotated	HILn_QI33287
264	54	unannotated	C8p_QI6221
265	54	unannotated	C8p_QI10096
266	54	annotated	C18n_QI80	carnosol	HMDB02121
267	54	unannotated	HILp_QI9371
268	54	annotated	C18n_QI86	p-hydroxyphenylacetate	HMDB00020
269	53	annotated	C18n_QI25	2-hydroxyhexadecanoate	HMDB62548
270	53	unannotated	HILp_QI8017
271	53	unannotated	C8p_QI9527
272	52	unannotated	C18n_QI7160
273	52	unannotated	HILp_QI1645
274	51	annotated	C18n_QI48	lithocholate	HMDB00761
275	51	unannotated	C18n_QI8954
276	51	annotated	HILn_QI92	norepinephrine	HMDB00216
277	51	unannotated	HILp_QI4696
278	50	unannotated	C8p_QI23323
279	50	unannotated	C18n_QI9626
280	50	annotated	HILp_TF5	biotin	HMDB00030
281	49	unannotated	C18n_QI3784
282	49	unannotated	HILp_QI9702
283	49	unannotated	C18n_QI7403
284	49	unannotated	HILn_QI1865
285	49	unannotated	HILn_QI29136
286	49	unannotated	C8p_QI5802
287	48	unannotated	HILp_QI23957
288	48	unannotated	C18n_QI10090
289	48	unannotated	C18n_QI10916
290	48	unannotated	HILp_QI19555
291	48	unannotated	HILp_QI7015
292	47	unannotated	HILn_QI15143
293	47	unannotated	HILp_QI9915
294	47	unannotated	HILp_QI3671
295	47	unannotated	C8p_QI25135
296	46	annotated	HILp_QI2014	N1-methyl-2-pyridone-5-carboxamide	HMDB04193
297	46	annotated	HILp_QI1794	lysine	HMDB00182
298	46	unannotated	HILp_QI8964
299	46	unannotated	HILp_QI16492
300	46	unannotated	C18n_QI9051
301	46	annotated	HILp_QI1303	hypoxanthine	HMDB00157
302	45	unannotated	C18n_QI9759
303	45	unannotated	HILp_QI7427
304	45	annotated	HILp_QI12539	C18 carnitine	HMDB00848
305	45	unannotated	HILp_QI12229
306	45	unannotated	C8p_QI2844
307	44	annotated	HILp_TF4	7-methylxanthine	HMDB01991
308	44	unannotated	HILn_QI21381
309	44	annotated	HILp_TF51	spermidine	HMDB01257
310	43	unannotated	HILp_QI24491
311	43	unannotated	C18n_QI10632
312	43	unannotated	C8p_QI20652
313	43	annotated	HILp_QI3107	hippurate	HMDB00714
314	43	unannotated	HILp_QI6689
315	42	unannotated	HILp_QI9770
316	42	unannotated	HILp_QI13949
317	42	unannotated	HILp_QI8712
318	41	unannotated	C8p_QI7729
319	41	unannotated	HILn_QI4482
320	41	unannotated	C18n_QI5986
321	41	unannotated	C18n_QI3988
322	41	unannotated	HILn_QI27557
323	40	unannotated	C8p_QI7802
324	40	unannotated	HILp_QI20316
325	40	unannotated	HILn_QI5593
326	40	annotated	C18n_QI79	alpha-CEHC	HMDB01518
327	40	unannotated	C18n_QI6527
328	40	unannotated	HILp_QI7528
329	39	annotated	C18n_QI59	glycocholate	HMDB00138
330	39	unannotated	HILp_QI12031
331	39	unannotated	C18n_QI1391
332	38	unannotated	C8p_QI24032
333	38	annotated	C8p_QI44	C32:0 PE	HMDB08923*
334	38	annotated	HILn_QI78	lactose	HMDB00186
335	38	unannotated	HILn_QI31803
336	38	unannotated	C18n_QI5883
337	37	unannotated	C8p_QI20424
338	37	unannotated	C8p_QI11371
339	37	unannotated	C8p_QI17800
340	37	annotated	HILp_TF41	N6-acetyllysine	HMDB00206
341	37	unannotated	HILn_QI12791
342	37	unannotated	HILp_QI5646
343	36	unannotated	C18n_QI10490
344	36	unannotated	HILp_QI20742
345	36	unannotated	C18n_QI9602
346	36	unannotated	HILn_QI8185
347	35	unannotated	C18n_QI3895
348	35	unannotated	HILp_QI4861
349	34	unannotated	C8p_QI3419
350	34	unannotated	HILp_QI16122
351	34	annotated	C18n_QI67	saccharin	HMDB29723
352	34	unannotated	HILp_QI10945
353	34	unannotated	C8p_QI25230
354	33	unannotated	C18n_QI3050
355	33	unannotated	HILp_QI2245

## Sheet: Chemical homogeneity of modules
Module ID	# Unique standards	# Unique classes	Classes	Max frequency of a class	Chemical homogeneity
57	2	1	Fatty Acyls	2	1
67	2	1	Steroids and steroid derivatives	2	1
113	2	1	Prenol lipids	2	1
115	2	1	Fatty Acyls	2	1
119	2	1	Fatty Acyls	2	1
170	2	1	Fatty Acyls	2	1
234	2	1	Steroids and steroid derivatives	2	1
269	2	1	Fatty Acyls	2	1
304	2	1	Fatty Acyls	2	1
1	2	2	Glycerophospholipids; Organooxygen compounds	1	0.5
2	2	2	Organonitrogen compounds; Keto acids and derivatives	1	0.5
20	2	2	Organonitrogen compounds; Carboxylic acids and derivatives	1	0.5
39	2	2	Pyridines and derivatives; Benzene and substituted derivatives	1	0.5
85	2	2	Fatty Acyls; Tetrapyrroles and derivatives	1	0.5
94	2	2	Carboximidic acids and derivatives; Organonitrogen compounds	1	0.5
126	2	2	Fatty Acyls; Azoles	1	0.5
173	2	2	Peptidomimetics; Azoles	1	0.5
178	2	2	Indoles and derivatives; Benzene and substituted derivatives	1	0.5
204	2	2	Dihydrofurans; Indoles and derivatives	1	0.5
246	2	2	Prenol lipids; Fatty Acyls	1	0.5
28	3	1	Steroids and steroid derivatives	3	1
71	3	1	Carboxylic acids and derivatives	3	1
78	3	1	Sphingolipids	3	1
231	3	1	Fatty Acyls	3	1
307	3	1	Imidazopyrimidines	3	1
329	3	1	Steroids and steroid derivatives	3	1
40	3	2	Steroids and steroid derivatives; Organic sulfonic acids and derivatives	2	0.666667
43	3	2	Carboxylic acids and derivatives; Organooxygen compounds	2	0.666667
207	3	2	Organooxygen compounds; Carboxylic acids and derivatives	2	0.666667
215	3	2	Pyrimidine nucleosides; Diazines	2	0.666667
7	3	3	Hydroxy acids and derivatives; Carboxylic acids and derivatives; Fatty Acyls	1	0.333333
17	3	3	Imidazopyrimidines; Organonitrogen compounds; Carboxylic acids and derivatives	1	0.333333
232	3	3	Phenylpropanoic acids; Azoles; Benzene and substituted derivatives	1	0.333333
69	4	1	Fatty Acyls	4	1
80	4	1	Fatty Acyls	4	1
220	4	2	Organic carbonic acids and derivatives; Carboxylic acids and derivatives	3	0.75
239	4	4	Imidazopyrimidines; Alcohols and polyols; Pyridines and derivatives; Purine nucleosides	1	0.25
189	5	1	Steroids and steroid derivatives	5	1
62	5	2	Fatty Acyls; Steroids and steroid derivatives	4	0.8
24	5	3	Steroids and steroid derivatives; Azoles; Organonitrogen compounds	3	0.6
30	5	3	Organonitrogen compounds; Azoles; Carboxylic acids and derivatives	3	0.6
301	5	3	Purine nucleosides; Imidazopyrimidines; Pyrimidine nucleosides	3	0.6
4	5	4	Imidazopyrimidines; Organooxygen compounds; Carboxylic acids and derivatives; Cinchona alkaloids	2	0.4
124	5	4	Purine nucleosides; Hydroxy acids and derivatives; Carboxylic acids and derivatives; Imidazopyrimidines	2	0.4
82	6	1	Fatty Acyls	6	1
131	6	1	Carboxylic acids and derivatives	6	1
297	6	1	Carboxylic acids and derivatives	6	1
25	6	2	Sphingolipids; Glycerophospholipids	5	0.833333
55	6	3	Carboxylic acids and derivatives; Carboximidic acids and derivatives; Organonitrogen compounds	3	0.5
206	6	5	Carboxylic acids and derivatives; Glycerophospholipids; Organonitrogen compounds; Hydroxy acids and derivatives; Fatty Acyls	2	0.333333
6	7	1	Fatty Acyls	7	1
75	9	3	Carboxylic acids and derivatives; Fatty Acyls; Hydroxy acids and derivatives	7	0.777778
9	9	4	Tetrapyrroles and derivatives; Carboxylic acids and derivatives; Organooxygen compounds; Purine nucleosides	6	0.666667
128	9	3	Organonitrogen compounds; Fatty Acyls; Glycerophospholipids	5	0.555556
209	10	8	Fatty Acyls; Purine nucleosides; Benzene and substituted derivatives; Carboxylic acids and derivatives; Phenols; Pyridines and derivatives; Organonitrogen compounds; Indoles and derivatives	3	0.3
47	13	6	Keto acids and derivatives; Carboxylic acids and derivatives; Phenylpropanoic acids; Pteridines and derivatives; Indoles and derivatives; Organonitrogen compounds	8	0.615385
42	16	7	Purine nucleosides; Carboxylic acids and derivatives; Imidazopyrimidines; Diazines; Pteridines and derivatives; Nucleoside and nucleotide analogues; Pyrimidine nucleosides	4	0.25

## Sheet: Description
Sheet 1: Size and annotation details of the 355 modules
Sheet 2: Chemical homogeneity of the annotated modules containing 2 or more standards
