# Supplementary material for: Integrated annotation prioritizes metabolites with bioactivity in inflammatory bowel disease
Source: Mol Syst Biol. 2024 Mar 11;20(4):338–61. doi: 10.1038/s44320-024-00027-8 (PMC10987656; doi:10.1038/s44320-024-00027-8)
Supplement: Supplementary file 5 — Dataset EV5 [file 44320_2024_27_MOESM5_ESM.xlsx]

## Sheet: Chemical homogeneity (PRISM)
PRISM Module ID	# Unique Standards	# Unique classes	Chemical homogeneity
5	2	2	0.5
8	2	1	1
15	2	1	1
22	2	1	1
23	2	2	0.5
26	2	2	0.5
30	2	2	0.5
43	2	2	0.5
55	2	2	0.5
68	2	2	0.5
84	2	2	0.5
116	2	2	0.5
121	2	2	0.5
145	2	2	0.5
161	2	1	1
165	2	1	1
169	2	2	0.5
198	2	1	1
199	2	2	0.5
216	2	1	1
218	2	2	0.5
246	2	1	1
296	2	2	0.5
297	2	2	0.5
306	2	1	1
351	2	2	0.5
1	3	2	0.666667
4	3	1	1
41	3	1	1
42	3	3	0.333333
46	3	1	1
71	3	3	0.333333
93	3	2	0.666667
97	3	2	0.666667
122	3	3	0.333333
149	3	1	1
167	3	1	1
180	3	2	0.666667
212	3	1	1
238	3	1	1
257	3	2	0.666667
6	4	2	0.5
7	4	3	0.5
110	4	1	1
178	4	1	1
195	4	3	0.5
258	4	1	1
266	4	4	0.25
267	4	1	1
294	4	2	0.75
48	5	3	0.6
101	5	2	0.8
200	5	2	0.8
365	5	2	0.8
11	6	4	0.5
34	6	4	0.333333
336	6	1	1
66	7	3	0.714286
164	7	7	0.142857
206	8	1	1
348	8	1	1
65	9	6	0.333333
87	9	1	1
99	9	2	0.888889
174	9	5	0.555556
19	10	5	0.4
177	12	4	0.583333
229	13	2	0.923077
264	13	3	0.846154
170	14	1	1
24	15	2	0.866667
32	16	12	0.25
16	19	4	0.421053
3	24	5	0.833333

## Sheet: Description
Chemical homogeneity of modules generated by MACARRoN was validated in an independent stool metabolomics dataset - PRISM (Franzosa yet al, 2019). 45% modules with ≥ 2 standards were ≥ 75% homogeneous and a further 9.4% were ≥ 60% homogeneous
