# Supplementary material for: Integrated annotation prioritizes metabolites with bioactivity in inflammatory bowel disease
Source: Mol Syst Biol. 2024 Mar 11;20(4):338–61. doi: 10.1038/s44320-024-00027-8 (PMC10987656; doi:10.1038/s44320-024-00027-8)
Supplement: Supplementary file 6 — Dataset EV6 [file 44320_2024_27_MOESM6_ESM.xlsx]

## Sheet: Sputum MBX bicors
Co-clustered feature pair	Feature 1 (CLUSTERID1)	Feature 2 (CLUSTERID2)	Cosine	∆m/z	bicor
F9581_F5883	F5883	F9581	0.8189	-241.665	1
F5883_F5067	F5067	F5883	0.7518	-246.597	1
F9581_F5115	F5115	F9581	0.7565	-169.101	1
F9581_F3679	F3679	F9581	0.7112	-71.038	0.708529
F5883_F5115	F5115	F5883	0.8038	72.564	0.453297
F11790_F11579	F11579	F11790	0.7275	35.99	1
F10977_F7318	F7318	F10977	0.7393	130.051	0.977192
F9401_F7318	F7318	F9401	0.7628	131.04	0.961416
F9401_F9375	F9375	F9401	0.7202	-212.154	1
F11600_F11541	F11541	F11600	0.8109	46.282	1
F8063_F6282	F6282	F8063	0.7588	-66.691	0.949273
F11536_F6282	F6282	F11536	0.8907	-185.412	0.401994
F12941_F6808	F6808	F12941	0.8242	-185.411	1
F11536_F6906	F6906	F11536	0.8651	-118.387	1
F11536_F8063	F8063	F11536	0.792	-118.72	1
F11541_F8063	F8063	F11541	0.7888	123.732	1
F11541_F6906	F6906	F11541	0.8608	124.065	1
F11536_F6808	F6808	F11536	0.8461	-185.746	0.835404
F11541_F6808	F6808	F11541	0.8929	56.707	0.889894
F11600_F6808	F6808	F11600	0.789	102.989	0.996894
F12941_F8063	F8063	F12941	0.7793	-118.385	1
F12693_F8063	F8063	F12693	0.7599	123.727	0.907283
F12941_F6282	F6282	F12941	0.8424	-185.077	1
F6906_F6808	F6808	F6906	0.8513	-67.358	1
F6906_F6282	F6282	F6906	0.8285	-67.024	0.402978
F11541_F6282	F6282	F11541	0.8521	57.041	0.722085
F8063_F6808	F6808	F8063	0.7854	-67.025	0.52145
F11541_F11536	F11536	F11541	0.8773	242.452	1
F12693_F6906	F6906	F12693	0.8131	124.06	1
F11600_F6906	F6906	F11600	0.7432	170.347	1
F6116_F4641	F4641	F6116	0.8261	-28.767	0.734111
F6012_F4641	F4641	F6012	0.8613	-17.761	0.915702
F6087_F6012	F6012	F6087	0.7368	-363.974	0.404449
F7376_F4641	F4641	F7376	0.8406	-28.76	0.200955
F4641_F3828	F3828	F4641	0.706	17.508	0.953582
F6116_F6012	F6012	F6116	0.8309	-11.006	0.862768
F4641_F3853	F3853	F4641	0.7648	217.423	0.210918
F7376_F6012	F6012	F7376	0.8463	-10.998	0.741919
F6087_F4641	F4641	F6087	0.7497	-381.735	1
F6087_F3853	F3853	F6087	0.7079	-164.313	1
F6012_F3853	F3853	F6012	0.7653	199.661	0.309258
F6116_F3853	F3853	F6116	0.7162	188.655	1
F4113_F3806	F3806	F4113	0.8716	28.031	0.777681
F9715_F9175	F9175	F9715	0.7644	30.011	1
F7026_F4153	F4153	F7026	0.7681	-49.981	1
F7576_F4167	F4167	F7576	0.8435	54.01	0.739752
F9091_F7026	F7026	F9091	0.7144	0	0.753401
F7026_F4167	F4167	F7026	0.7465	-52.033	0.625755
F12577_F4153	F4153	F12577	0.8052	26.052	0.379662
F4167_F4153	F4153	F4167	0.8819	2.052	0.928845
F9175_F4153	F4153	F9175	0.8076	26.052	1
F7576_F4153	F4153	F7576	0.8983	56.062	0.367846
F9091_F4167	F4167	F9091	0.7002	-52.032	0.543592
F10217_F9091	F9091	F10217	0.7069	-7.041	1
F9715_F4153	F4153	F9715	0.8675	56.062	0.270444
F8047_F4153	F4153	F8047	0.7979	14.016	0.880528
F9715_F8047	F8047	F9715	0.7822	42.046	0.621639
F9715_F4167	F4167	F9715	0.8785	54.01	0.509605
F7576_F7026	F7026	F7576	0.723	106.043	0.267129
F7026_F6055	F6055	F7026	0.7307	-76.032	1
F6055_F4153	F4153	F6055	0.8856	26.052	0.989622
F11400_F4090	F4090	F11400	0.7371	-12.001	1
F5159_F4090	F4090	F5159	0.7468	-204.119	0.918702
F5159_F2046	F2046	F5159	0.734	-17.032	0.831397
F4185_F2046	F2046	F4185	0.7231	-56.064	0.984162
F4123_F4090	F4090	F4123	0.8828	17.027	0.988258
F4185_F4049	F4049	F4185	0.8385	17.026	0.928752
F4049_F2046	F2046	F4049	0.7392	-73.091	0.986143
F4057_F4049	F4049	F4057	0.7044	-4.956	0.927731
F4235_F4090	F4090	F4235	0.7648	73.089	0.9902
F4319_F2046	F2046	F4319	0.7272	56.059	0.996986
F3782_F3499	F3499	F3782	0.784	0.334	0.986479
F5082_F3088	F3088	F5082	0.9105	2.016	0.941763
F5082_F2022	F2022	F5082	0.9193	2.016	0.96236
F3359_F2022	F2022	F3359	0.9334	1.94	1
F3831_F3359	F3359	F3831	0.9322	-1.943	0.441712
F8506_F6399	F6399	F8506	0.8164	-79.965	0.760747
F9916_F9390	F9390	F9916	0.8177	-26.016	1
F6794_F6677	F6677	F6794	0.7503	-14.662	0.83139
F6794_F6481	F6481	F6794	0.7708	-38.341	0.685301
F9335_F6481	F6481	F9335	0.7095	345.087	1
F9467_F6677	F6677	F9467	0.7064	282.711	0.289446
F9467_F6481	F6481	F9467	0.7243	259.032	0.608289
F13851_F6481	F6481	F13851	0.7356	-38.008	0.858581
F6677_F6481	F6481	F6677	0.8447	-23.678	0.905708
F13851_F6677	F6677	F13851	0.712	-14.329	0.944369
F5354_F4261	F4261	F5354	0.7074	99.057	0.701796
F4141_F4053	F4053	F4141	0.77	-83.073	0.99668
F4261_F4078	F4078	F4261	0.7862	17.026	0.995712
F5004_F4265	F4265	F5004	0.7692	-83.073	0.998981
F4236_F4078	F4078	F4236	0.8599	-95.074	1
F4595_F4078	F4078	F4595	0.8721	56.062	0.785541
F5004_F4141	F4141	F5004	0.8513	56.062	0.998609
F5354_F4595	F4595	F5354	0.7169	60.02	0.944485
F4213_F4053	F4053	F4213	0.8081	2.964	0.993981
F5004_F4221	F4221	F5004	0.8139	12	0.999951
F4305_F4236	F4236	F4305	0.7467	-56.061	1
F4367_F4078	F4078	F4367	0.8131	-53.1	0.997501
F5669_F4322	F4322	F5669	0.7154	70.126	0.969029
F4141_F4084	F4084	F4141	0.8143	12.001	0.999772
F4367_F4261	F4261	F4367	0.7523	-70.125	0.999986
F4265_F4213	F4213	F4265	0.7851	53.099	0.999323
F4322_F4261	F4261	F4322	0.7588	-14.063	0.991063
F4084_F4053	F4053	F4084	0.8509	-95.074	0.97958
F4367_F4322	F4322	F4367	0.908	-56.062	1
F4595_F4053	F4053	F4595	0.7206	-72.021	0.99673
F4322_F4085	F4085	F4322	0.8	59.024	0.990872
F5354_F4078	F4078	F5354	0.7181	116.082	0.701796
F4265_F4053	F4053	F4265	0.9237	56.062	0.995705
F4221_F4084	F4084	F4221	0.8853	56.064	0.968279
F4265_F4221	F4221	F4265	0.7578	95.073	0.990944
F4367_F4085	F4085	F4367	0.8592	2.962	0.999997
F4595_F4085	F4085	F4595	0.8728	112.124	0.998919
F4085_F4078	F4078	F4085	0.8912	-56.062	0.991803
F4305_F4085	F4085	F4305	0.7052	-95.074	0.995882
F4595_F4261	F4261	F4595	0.774	39.037	0.787017
F4460_F4261	F4261	F4460	0.7457	-56.062	1
F4322_F4078	F4078	F4322	0.9102	2.962	0.976005
F5669_F4261	F4261	F5669	0.7174	56.062	0.987982
F4261_F4085	F4085	F4261	0.7452	73.088	0.97954
F4595_F4084	F4084	F4595	0.7134	23.053	0.810687
F4595_F4367	F4367	F4595	0.782	109.162	0.69665
F4595_F4322	F4322	F4595	0.811	53.1	0.802873
F11710_F6734	F6734	F11710	0.8453	3.008	1
F10731_F4945	F4945	F10731	0.9491	0.001	0.322757
F7497_F6734	F6734	F7497	0.8601	0	0.46555
F12040_F7758	F7758	F12040	0.8598	-13.967	0.338868
F10620_F4795	F4795	F10620	0.8905	247.165	0.0641717
F7746_F4862	F4862	F7746	0.8678	0	1
F4862_F4795	F4795	F4862	0.8717	247.667	0.924095
F12186_F7137	F7137	F12186	0.9392	-26.015	0.93085
F7137_F6762	F6762	F7137	0.9232	26.015	0.988611
F7746_F4795	F4795	F7746	0.8635	247.666	0.747528
F12186_F6798	F6798	F12186	0.861	26.017	1
F8003_F4949	F4949	F8003	0.8509	141.054	0.377328
F11502_F7672	F7672	F11502	0.8542	226.615	0.625436
F7305_F6762	F6762	F7305	0.8679	-1.943	0.427922
F7672_F4949	F4949	F7672	0.9353	-46.992	0.357412
F9942_F4862	F4862	F9942	0.8463	-247.666	1
F12242_F6762	F6762	F12242	0.8564	26.015	1
F11591_F8040	F8040	F11591	0.8526	-62.016	0.725804
F12040_F11591	F11591	F12040	0.9187	76.045	0.844583
F12040_F5461	F5461	F12040	0.9407	0.015	0.948324
F6762_F5193	F5193	F6762	0.874	43.989	0.802996
F12035_F4949	F4949	F12035	0.8523	117.054	0.913522
F6713_F5102	F5102	F6713	0.8924	-86.001	0.405655
F11710_F7497	F7497	F11710	0.8702	3.008	0.456249
F6734_F4945	F4945	F6734	0.9205	260.674	1
F6762_F5102	F5102	F6762	0.9205	-42.011	0.135707
F12242_F6713	F6713	F12242	0.9263	70.005	1
F7305_F6713	F6713	F7305	0.8446	42.047	0.191502
F7779_F7137	F7137	F7779	0.9608	-145.025	1
F12186_F5102	F5102	F12186	0.9377	-42.011	0.580836
F8003_F7497	F7497	F8003	0.8422	-35.561	0.967064
F11483_F6734	F6734	F11483	0.8423	10.99	0.102594
F8097_F4945	F4945	F8097	0.8489	-1.945	0.820859
F7779_F6713	F6713	F7779	0.8561	-75.02	1
F14153_F8028	F8028	F14153	0.9357	261.145	1
F7137_F5102	F5102	F7137	0.9492	-15.996	0.550272
F10724_F7672	F7672	F10724	0.8522	46.994	0.241124
F4796_F4795	F4795	F4796	0.895	21.982	0.973688
F9942_F7746	F7746	F9942	0.8816	-247.666	0.977506
F12035_F7672	F7672	F12035	0.877	164.046	0.356747
F7672_F7659	F7659	F7672	0.8643	-21.983	1
F9722_F7758	F7758	F9722	0.9243	39.995	0.849301
F6798_F6762	F6762	F6798	0.889	-26.017	0.973833
F7497_F4945	F4945	F7497	0.8478	260.674	1
F8003_F7672	F7672	F8003	0.8522	188.046	1
F14128_F9690	F9690	F14128	0.8468	-276.127	0.694794
F7779_F6762	F6762	F7779	0.9091	-119.01	0.377431
F11924_F7768	F7768	F11924	0.8618	27.957	0.00879961
F10731_F6734	F6734	F10731	0.8882	-260.672	0.380977
F12242_F5102	F5102	F12242	0.879	-15.996	0.728572
F14153_F14128	F14128	F14153	0.8945	-13.979	0.828778
F14762_F6798	F6798	F14762	0.8543	-1.926	1
F11502_F7497	F7497	F11502	0.8428	3.008	0.985929
F7672_F7497	F7497	F7672	0.8525	-223.607	1
F9253_F8028	F8028	F9253	0.8745	43.99	1
F5461_F4796	F4796	F5461	0.8415	-26.015	0.66698
F12035_F8003	F8003	F12035	0.903	-24	0.303417
F7659_F6798	F6798	F7659	0.8682	-4.978	1
F7758_F5461	F5461	F7758	0.8542	13.983	1
F5461_F4945	F4945	F5461	0.8519	47.998	0.93245
F12186_F7779	F7779	F12186	0.9463	119.01	0.772277
F14959_F7672	F7672	F14959	0.8547	223.106	1
F14128_F8028	F8028	F14128	0.874	275.123	0.723882
F11591_F5461	F5461	F11591	0.8757	-76.03	1
F5461_F5193	F5193	F5461	0.9347	1.942	1
F11924_F4795	F4795	F11924	0.8434	-473.349	1
F6825_F5193	F5193	F6825	0.8409	-21.985	0.952198
F7305_F7137	F7137	F7305	0.8639	-27.958	1
F8175_F7782	F7782	F8175	0.9582	127.094	1
F9690_F5461	F5461	F9690	0.8434	26.015	0.997803
F6762_F6713	F6713	F6762	0.9024	43.99	0.725488
F9942_F4796	F4796	F9942	0.8693	-21.981	0.126443
F7575_F6892	F6892	F7575	0.7203	2.015	1
F7933_F4843	F4843	F7933	0.761	18.011	1
F7109_F5195	F5195	F7109	0.7431	2.016	1
F6994_F4843	F4843	F6994	0.7891	-17.026	1
F7933_F4017	F4017	F7933	0.7929	18.011	0.999996
F5328_F4156	F4156	F5328	0.8224	-91.063	0.831644
F6892_F6614	F6614	F6892	0.7237	-45.058	0.443023
F4156_F3979	F3979	F4156	0.7219	72.019	0.592021
F4017_F171	F171	F4017	0.7361	-2.018	1
F7044_F5195	F5195	F7044	0.7629	2.016	0.924581
F4843_F4356	F4356	F4843	0.7329	-39	0.0951154
F5195_F4843	F4843	F5195	0.8284	-17.026	0.969949
F6892_F4156	F4156	F6892	0.7368	-119.095	0.207582
F7648_F7109	F7109	F7648	0.7276	-35.982	1
F13094_F4017	F4017	F13094	0.7278	-23.997	1
F7648_F171	F171	F7648	0.7218	-53.01	1
F5328_F4849	F4849	F5328	0.7399	-19.045	1
F6614_F5328	F5328	F6614	0.8549	17.027	1
F6892_F5328	F5328	F6892	0.7283	-28.031	0.991877
F6994_F4017	F4017	F6994	0.8	-17.026	0.622532
F5328_F3979	F3979	F5328	0.7818	-19.045	0.999019
F13094_F4156	F4156	F13094	0.7278	-76.05	1
F7044_F5328	F5328	F7044	0.7307	24	0.891763
F7312_F5328	F5328	F7312	0.7614	-24	1
F7109_F7044	F7044	F7109	0.8266	0	0.415388
F7575_F5328	F5328	F7575	0.7428	-26.016	1
F5195_F4017	F4017	F5195	0.835	-17.026	0.918119
F4396_F4156	F4156	F4396	0.7538	-24	1
F7044_F171	F171	F7044	0.7471	-17.028	1
F468_F433	F433	F468	0.7314	0	1
F4654_F1054	F1054	F4654	0.8001	132.078	0.296159
F9281_F642	F642	F9281	0.8832	-0.002	1
F3522_F1054	F1054	F3522	0.7914	-132.089	1
F4681_F3197	F3197	F4681	0.8759	14.014	0.209945
F3207_F3205	F3205	F3207	0.8967	28.031	0.716385
F2722_F588	F588	F2722	0.9252	-44.03	0.757315
F3205_F1054	F1054	F3205	0.8484	-14.016	0.892066
F4654_F1098	F1098	F4654	0.8225	132.078	0.645361
F642_F535	F535	F642	0.9298	-14.016	0.702544
F2425_F535	F535	F2425	0.7849	-88.053	0.877326
F1054_F535	F535	F1054	0.8966	-44.026	0.973569
F3826_F642	F642	F3826	0.7237	5.047	0.767836
F9281_F3197	F3197	F9281	0.821	-44.028	0.282447
F5727_F3511	F3511	F5727	0.8402	-44.027	0.976002
F3238_F2425	F2425	F3238	0.7993	-14.016	0.759938
F2425_F588	F588	F2425	0.7663	44.026	0.731798
F2425_F1054	F1054	F2425	0.7905	-44.026	0.89934
F3789_F3780	F3780	F3789	0.7241	-44.026	0.97734
F3230_F2425	F2425	F3230	0.7941	14.015	0.790307
F3469_F3207	F3207	F3469	0.7458	-84.094	0.634665
F3205_F3197	F3197	F3205	0.8401	-88.053	0.859534
F4681_F3511	F3511	F4681	0.8343	132.078	0.0405763
F3469_F3205	F3205	F3469	0.7304	-56.063	0.483789
F4654_F2425	F2425	F4654	0.7975	176.105	0.553149
F7030_F6988	F6988	F7030	0.8336	-26.017	0.991685
F8058_F6988	F6988	F8058	0.8275	-1.944	1
F5474_F4348	F4348	F5474	0.8643	0	0.335624
F5726_F5516	F5516	F5726	0.8425	-28.031	0.981537
F4439_F4348	F4348	F4439	0.7213	-28.031	0.949809
F5726_F4363	F4363	F5726	0.8712	0	0.295374
F7473_F4242	F4242	F7473	0.7348	-24.037	0.79665
F5474_F4242	F4242	F5474	0.9105	0	0.850191
F9136_F2254	F2254	F9136	0.8818	0	0.548387
F5726_F2254	F2254	F5726	0.7513	15.994	0.446601
F9145_F4348	F4348	F9145	0.7464	41.937	0.336247
F7473_F4348	F4348	F7473	0.7829	-24.036	1
F9136_F7473	F7473	F9136	0.8821	-28.03	0.375361
F9136_F5726	F5726	F9136	0.768	-15.994	0.257582
F4348_F4242	F4242	F4348	0.8527	0	0.961412
F4363_F3956	F3956	F4363	0.7323	-28.031	0.921512
F5516_F4363	F4363	F5516	0.8105	28.031	1
F7473_F2254	F2254	F7473	0.9079	28.03	0.888212
F5726_F3956	F3956	F5726	0.7737	-28.031	0.802154
F5516_F3956	F3956	F5516	0.8491	0	1
F8969_F6783	F6783	F8969	0.941	52.032	1
F8495_F3198	F3198	F8495	0.9323	15.974	0.999367
F13549_F12078	F12078	F13549	0.9269	-77.968	1
F3918_F3435	F3435	F3918	0.9159	-166.006	0.677114
F6783_F5098	F5098	F6783	0.9443	-24	0.8841
F3918_F3175	F3175	F3918	0.878	-36.125	0.321249
F3435_F1415	F1415	F3435	0.8554	162.105	1
F6436_F4327	F4327	F6436	0.8578	-163.167	1
F10366_F6783	F6783	F10366	0.8585	148.049	1
F6436_F3918	F3918	F6436	0.8622	-203.173	0.215438
F7725_F7698	F7698	F7725	0.9472	26.017	1
F3175_F2392	F2392	F3175	0.909	-173.907	0.443468
F3918_F2392	F2392	F3918	0.9185	-210.032	0.621631
F1441_F1415	F1415	F1441	0.8563	-18.009	0.814935
F7523_F5098	F5098	F7523	0.8665	-48	0.898689
F13549_F8969	F8969	F13549	0.9338	-28.025	1
F3198_F3179	F3179	F3198	0.8705	-15.974	0.848637
F3241_F3179	F3179	F3241	0.8522	126.922	0.68963
F3188_F3175	F3175	F3188	0.8634	90.037	0.760324
F6436_F2410	F2410	F6436	0.9102	-26.016	0.763349
F4519_F3918	F3918	F4519	0.9052	-205.189	0.243484
F9027_F5098	F5098	F9027	0.9529	-24	1
F12278_F10366	F10366	F12278	0.843	26.016	1
F2392_F1415	F1415	F2392	0.8632	206.132	1
F7698_F6783	F6783	F7698	0.9079	26.015	0.463651
F13549_F6783	F6783	F13549	0.9321	24.007	0.783572
F7725_F6783	F6783	F7725	0.9064	52.032	1
F8969_F7725	F7725	F8969	0.9019	0	1
F3918_F1415	F1415	F3918	0.8607	-3.9	1
F13549_F7725	F7725	F13549	0.8786	-28.025	1
F7523_F6783	F6783	F7523	0.8545	-24	0.839963
F10053_F7499	F7499	F10053	0.7817	-0.501	0.851532
F3755_F3025	F3025	F3755	0.7284	22.013	0.994519
F8534_F5189	F5189	F8534	0.7529	-10.996	0.664852
F8890_F8523	F8523	F8890	0.7064	10.991	1
F8523_F5189	F5189	F8523	0.7444	-10.498	0.848717
F3865_F3185	F3185	F3865	0.7034	-32.026	0.529529
F3185_F1733	F1733	F3185	0.7146	26.148	0.900175
F3339_F3227	F3227	F3339	0.9063	-17.026	0.829557
F4362_F3409	F3409	F4362	0.7155	17.026	0.974663
F3339_F1575	F1575	F3339	0.787	190.135	0.291204
F4362_F3182	F3182	F4362	0.7916	-15.977	0.559675
F10725_F3227	F3227	F10725	0.8621	-14.014	0.900792
F3409_F3185	F3185	F3409	0.7466	-15.977	0.680937
F5381_F3227	F3227	F5381	0.7623	-113.119	1
F3289_F3227	F3227	F3289	0.7853	-1.979	0.707404
F3339_F1733	F1733	F3339	0.8163	190.136	0.287964
F3185_F3182	F3182	F3185	0.8824	-17.027	0.963157
F6098_F4529	F4529	F6098	0.9002	-26.015	1
F7068_F4827	F4827	F7068	0.9036	-0.001	0.056944
F5648_F5139	F5139	F5648	0.8392	-28.032	1
F12179_F7068	F7068	F12179	0.8555	-47.999	1
F7068_F4986	F4986	F7068	0.8518	66.083	0.723854
F12179_F9035	F9035	F12179	0.8626	-21.984	0.615429
F5139_F5077	F5077	F5139	0.8686	-2.016	0.967723
F8356_F5155	F5155	F8356	0.8804	2.017	0.0262728
F7374_F5648	F5648	F7374	0.8363	-11.963	0.300187
F12179_F4529	F4529	F12179	0.8491	-76.03	1
F10014_F5139	F5139	F10014	0.8211	-24	1
F12909_F7374	F7374	F12909	0.8645	-28.032	1
F7257_F6898	F6898	F7257	0.8251	0.001	0.0659436
F6098_F4827	F4827	F6098	0.9085	2.016	0.650778
F5366_F4301	F4301	F5366	0.8382	2.016	0.338584
F10014_F4986	F4986	F10014	0.9133	56.063	0.611932
F9666_F4903	F4903	F9666	0.8981	-28.031	0.890219
F12179_F4986	F4986	F12179	0.8479	18.084	0.462352
F12909_F4908	F4908	F12909	0.8235	-110.111	1
F7757_F4986	F4986	F7757	0.9214	0	0.298992
F5648_F4986	F4986	F5648	0.8691	52.032	0.588883
F5077_F4986	F4986	F5077	0.8498	82.08	0.890985
F12179_F7374	F7374	F12179	0.8296	-21.984	0.695724
F5648_F5077	F5077	F5648	0.8218	-30.048	1
F9486_F5139	F5139	F9486	0.8814	-26.016	1
F7374_F4908	F4908	F7374	0.826	-82.079	0.491396
F10014_F7757	F7757	F10014	0.8388	56.063	0.999911
F5155_F4973	F4973	F5155	0.8219	-28.031	0.179893
F7068_F4939	F4939	F7068	0.8588	-30.048	1
F12460_F4986	F4986	F12460	0.8505	-23.998	0.842172
F7068_F4908	F4908	F7068	0.898	-56.065	0.240152
F12231_F6898	F6898	F12231	0.913	2.016	0.647662
F7006_F4903	F4903	F7006	0.8392	0	0.00611465
F7757_F5139	F5139	F7757	0.8658	-80.063	0.111528
F12231_F7006	F7006	F12231	0.91	-24	0.534447
F4827_F4301	F4301	F4827	0.8385	-28.031	0.384836
F9666_F7257	F7257	F9666	0.8981	-2.016	1
F4827_F4529	F4529	F4827	0.8763	-28.031	0.599065
F9035_F7374	F7374	F9035	0.8412	0	1
F8597_F4973	F4973	F8597	0.827	-26.016	0.822838
F5856_F4301	F4301	F5856	0.8843	-24	0.76176
F7006_F6898	F6898	F7006	0.9226	26.016	1
F7374_F7068	F7068	F7374	0.8479	-26.015	1
F4939_F4908	F4908	F4939	0.8994	-26.016	0.840057
F7887_F7257	F7257	F7887	0.8943	2.015	0.940481
F4973_F4903	F4903	F4973	0.841	-60.967	0.186475
F10014_F6098	F6098	F10014	0.8244	-12.036	1
F7006_F6782	F6782	F7006	0.8225	60.967	0.579638
F6098_F4908	F4908	F6098	0.9007	-54.048	0.430932
F9035_F7068	F7068	F9035	0.8455	-26.015	1
F6098_F5077	F5077	F6098	0.8643	-13.98	0.883159
F7257_F4903	F4903	F7257	0.936	-26.016	1
F7374_F4986	F4986	F7374	0.8642	40.068	0.937149
F8356_F4973	F4973	F8356	0.836	-26.014	0.578332
F5155_F4827	F4827	F5155	0.8458	-57.958	0.823733
F4939_F4301	F4301	F4939	0.8609	2.016	1
F7257_F7006	F7006	F7257	0.822	-26.016	1
F6098_F4301	F4301	F6098	0.8827	-26.016	0.80098
F9035_F4529	F4529	F9035	0.8477	-54.046	1
F9486_F4986	F4986	F9486	0.8741	54.048	0.676455
F7887_F4903	F4903	F7887	0.91	-24	1
F5139_F4986	F4986	F5139	0.9133	80.063	0.838808
F12179_F4827	F4827	F12179	0.8239	-47.999	0.474597
F6098_F4939	F4939	F6098	0.8839	-28.032	1
F4939_F4827	F4827	F4939	0.8587	30.048	0.531484
F7068_F4529	F4529	F7068	0.9131	-28.032	1
F7068_F6098	F6098	F7068	0.905	-2.017	1
F4908_F4827	F4827	F4908	0.8761	56.064	0.391769
F7374_F4529	F4529	F7374	0.8617	-54.046	1
F9666_F5155	F5155	F9666	0.8505	60.967	0.312206
F7374_F6098	F6098	F7374	0.8287	-28.031	0.0435536
F7427_F7171	F7171	F7427	0.8148	-21.982	0.992571
F7889_F7536	F7536	F7889	0.7735	-1.964	0.63547
F14737_F7889	F7889	F14737	0.8612	1.959	1
F10814_F9109	F9109	F10814	0.8526	0.005	0.365176
F1716_F1685	F1685	F1716	0.8439	-0.001	1
F4334_F4129	F4129	F4334	0.8119	56.065	0.968686
F4148_F4129	F4129	F4148	0.7941	95.074	0.991458
F4157_F4129	F4129	F4157	0.7698	12	0.999842
F4704_F4176	F4176	F4704	0.7575	12.001	0.865713
F13677_F6366	F6366	F13677	0.7318	-5.978	0.0725907
F8541_F6366	F6366	F8541	0.7051	-0.503	1
F8541_F6732	F6732	F8541	0.7875	0.503	0.935794
F13702_F4486	F4486	F13702	0.7152	1.959	0.945278
F5509_F4486	F4486	F5509	0.7616	-2.072	0.848609
F9836_F8572	F8572	F9836	0.7656	0.004	1
F4928_F4809	F4809	F4928	0.7581	-0.001	1
F4427_F4042	F4042	F4427	0.8969	112.125	0.974552
F4043_F4042	F4042	F4043	0.9357	56.063	0.999553
F4121_F4043	F4043	F4121	0.8676	-95.074	0.996109
F4427_F4043	F4043	F4427	0.8877	56.063	0.971516
F4170_F4052	F4052	F4170	0.8246	56.064	0.98147
F4325_F4043	F4043	F4325	0.8515	-72.021	0.908133
F4427_F4037	F4037	F4427	0.7778	-72.021	0.980017
F4450_F4092	F4092	F4450	0.768	116.084	1
F4253_F4172	F4172	F4253	0.84	-56.062	0.996597
F4172_F4092	F4092	F4172	0.8202	-95.074	0.993867
F4136_F4042	F4042	F4136	0.8175	-72.021	0.987856
F4450_F4052	F4052	F4450	0.8163	-2.962	1
F4052_F4037	F4037	F4052	0.7834	-95.075	0.989262
F4131_F4043	F4043	F4131	0.801	14.016	1
F4325_F4121	F4121	F4325	0.7961	23.053	0.891893
F4427_F4325	F4325	F4427	0.7971	128.084	0.981477
F4325_F4042	F4042	F4325	0.7646	-15.958	0.913622
F4450_F4427	F4427	F4450	0.7874	-26.016	1
F4325_F4136	F4136	F4325	0.7832	56.063	0.866486
F4427_F4052	F4052	F4427	0.8271	23.054	0.973413
F7183_F6693	F6693	F7183	0.8359	-306.021	0.955906
F6693_F3711	F3711	F6693	0.7477	199.99	0.896976
F12672_F6693	F6693	F12672	0.786	-415.312	0.371578
F6693_F1367	F1367	F6693	0.7246	26.015	1
F3711_F1367	F1367	F3711	0.9328	-173.975	0.90788
F6950_F6693	F6693	F6950	0.7174	26.015	1
F6693_F1615	F1615	F6693	0.9139	52.029	0.192089
F3191_F865	F865	F3191	0.7393	-116.063	0.645876
F3191_F3190	F3190	F3191	0.7822	-17.026	0.992599
F3272_F3191	F3191	F3272	0.8076	-150.198	0.930668
F3272_F2813	F2813	F3272	0.7534	28.034	0.951341
F8092_F3191	F3191	F8092	0.7528	-150.191	1
F3269_F3190	F3190	F3269	0.7777	0	0.468696
F3762_F865	F865	F3762	0.8442	0	0.591546
F3250_F865	F865	F3250	0.8165	-1.004	0.271693
F3269_F3191	F3191	F3269	0.8052	17.026	0.333937
F3272_F3265	F3265	F3272	0.7764	-28.031	0.853861
F12214_F4590	F4590	F12214	0.7702	-56.064	1
F10646_F8696	F8696	F10646	0.7255	-0.501	1
F4823_F4806	F4806	F4823	0.9037	-28.031	0.980184
F14952_F10051	F10051	F14952	0.7392	-0.005	1
F4119_F4044	F4044	F4119	0.9029	-39.012	0.994518
F5402_F4238	F4238	F5402	0.8019	158.13	1
F4360_F4119	F4119	F4360	0.855	-2.962	0.990485
F4122_F4041	F4041	F4122	0.8759	56.063	0.981939
F4162_F4041	F4041	F4162	0.8842	-72.021	0.981341
F4074_F4044	F4044	F4074	0.8927	-72.021	0.999958
F4074_F4063	F4063	F4074	0.8579	-161.092	0.992625
F4318_F4122	F4122	F4318	0.8262	-26.016	0.947722
F4360_F4318	F4318	F4360	0.8705	-128.084	1
F4224_F4115	F4115	F4224	0.8603	23.052	0.871903
F9870_F4238	F4238	F9870	0.8687	-0.002	1
F4063_F4041	F4041	F4063	0.8912	33.009	0.999722
F4119_F4074	F4074	F4119	0.8679	33.009	0.995389
F4617_F4162	F4162	F4617	0.8438	-82.079	0.665184
F4558_F4044	F4044	F4558	0.9288	112.125	0.708589
F4115_F4044	F4044	F4115	0.9044	-95.074	0.996974
F4558_F4119	F4119	F4558	0.8577	151.138	0.779007
F4224_F4074	F4074	F4224	0.8502	-0.001	0.941157
F4162_F4074	F4074	F4162	0.8738	56.062	0.962397
F4360_F4115	F4115	F4360	0.8863	53.099	0.998086
F5221_F4122	F4122	F5221	0.8072	-71.037	1
F4162_F4044	F4044	F4162	0.9069	-15.959	0.971647
F4119_F4041	F4041	F4119	0.9033	-95.075	0.998005
F4558_F4318	F4318	F4558	0.841	26.016	0.918733
F4558_F4162	F4162	F4558	0.8856	128.084	0.927469
F4558_F4074	F4074	F4558	0.8378	184.146	0.731277
F9870_F4424	F4424	F9870	0.8115	-56.064	1
F4318_F4063	F4063	F4318	0.8565	-2.962	1
F4224_F4044	F4044	F4224	0.8943	-72.022	0.933708
F4360_F4162	F4162	F4360	0.869	-26.016	0.725687
F4224_F4041	F4041	F4224	0.8561	-128.084	0.940375
F4558_F4224	F4224	F4558	0.8455	184.147	0.997756
F4119_F4115	F4115	F4119	0.8617	56.062	0.999157
F4162_F4119	F4119	F4162	0.8654	23.054	0.954107
F4360_F4044	F4044	F4360	0.8881	-41.975	1
F4119_F4063	F4063	F4119	0.8686	-128.084	0.999649
F4122_F4074	F4074	F4122	0.8367	184.146	0.989429
F4617_F4318	F4318	F4617	0.8031	-184.147	0.854631
F4617_F4044	F4044	F4617	0.8696	-98.037	0.808939
F4115_F4074	F4074	F4115	0.8477	-23.053	0.992327
F4558_F4041	F4041	F4558	0.9031	56.063	0.748031
F4360_F4041	F4041	F4360	0.8937	-98.037	0.980873
F4558_F4063	F4063	F4558	0.866	23.054	0.813074
F4360_F4063	F4063	F4360	0.8487	-131.046	1
F4224_F4119	F4119	F4224	0.8382	-33.009	0.954904
F4224_F4063	F4063	F4224	0.8447	-161.093	0.946767
F4558_F4115	F4115	F4558	0.8537	207.199	0.719481
F4318_F4224	F4224	F4318	0.8331	158.131	0.952755
F4162_F4122	F4122	F4162	0.8317	-128.084	0.886357
F4224_F4162	F4162	F4224	0.8821	-56.063	0.962507
F4044_F4041	F4041	F4044	0.9456	-56.062	0.994444
F4063_F4044	F4044	F4063	0.9126	89.071	0.997833
F4360_F4224	F4224	F4360	0.8467	30.047	0.789669
F5407_F4238	F4238	F5407	0.8121	130.099	1
F4122_F4119	F4119	F4122	0.8272	151.137	0.973169
F4424_F4238	F4238	F4424	0.8671	56.062	0.913696
F4558_F4360	F4360	F4558	0.8922	154.1	0.715148
F9988_F4238	F4238	F9988	0.8028	-27.046	1
F4162_F4063	F4063	F4162	0.8608	-105.03	0.93054
F4074_F4041	F4041	F4074	0.868	-128.083	0.998996
F11643_F7419	F7419	F11643	0.8536	-2.017	1
F7419_F7231	F7231	F7419	0.8606	2.016	1
F11643_F7231	F7231	F11643	0.8654	-0.001	0.792
F7658_F4906	F4906	F7658	0.8476	28.031	0.931853
F7658_F5080	F5080	F7658	0.8399	26.016	1
F7701_F7658	F7658	F7701	0.8297	-14.015	0.467619
F7658_F6695	F6695	F7658	0.8537	26.016	0.697135
F7701_F4906	F4906	F7701	0.8023	14.016	0.99332
F8497_F4412	F4412	F8497	0.7959	74.019	1
F14470_F4815	F4815	F14470	0.9303	-213.096	0.0524458
F9428_F4815	F4815	F9428	0.8249	-437.288	0.997546
F11727_F11609	F11609	F11727	0.846	45.932	0.321708
F11727_F9122	F9122	F11727	0.8855	43.993	0.59892
F14217_F11727	F11727	F14217	0.9147	42.019	0.693255
F15082_F9122	F9122	F15082	0.8743	42.988	1
F14184_F11569	F11569	F14184	0.823	-0.961	1
F9122_F8989	F8989	F9122	0.9352	43.995	0.968475
F11647_F9122	F9122	F11647	0.8907	1.95	1
F14217_F9605	F9605	F14217	0.837	-42.012	1
F11753_F6884	F6884	F11753	0.8667	-75.022	0.560831
F7457_F6884	F6884	F7457	0.9252	43.991	0.956941
F7826_F7457	F7457	F7826	0.8857	-43.992	0.563983
F14933_F6884	F6884	F14933	0.9246	43.987	0.953913
F8147_F6884	F6884	F8147	0.8451	-75.018	0.431178
F3178_F3177	F3177	F3178	0.8926	17.027	0.952646
F6666_F3200	F3200	F6666	0.7726	30.844	0.786629
F6666_F3178	F3178	F6666	0.8618	-14.213	0.166272
F3200_F3177	F3177	F3200	0.7685	-28.031	0.731927
F5010_F3850	F3850	F5010	0.8317	0.001	1
F5227_F3850	F3850	F5227	0.7494	16.032	0.276281
F11037_F7617	F7617	F11037	0.8047	-0.002	0.45473
F9574_F8956	F8956	F9574	0.7143	101.048	0.81329
F12422_F1318	F1318	F12422	0.8559	24	1
F12695_F2953	F2953	F12695	0.8645	-81.96	0.967714
F12165_F2692	F2692	F12165	0.7825	-24	0.970413
F12422_F2692	F2692	F12422	0.8305	23.998	0.581033
F12165_F2953	F2953	F12165	0.8229	-24.002	0.871208
F12695_F2692	F2692	F12695	0.8215	-81.959	1
F6164_F6020	F6020	F6164	0.8841	-15.995	0.69243
F6164_F6053	F6053	F6164	0.8467	13.979	1
F6053_F6020	F6020	F6053	0.9006	-29.974	1
F3863_F1681	F1681	F3863	0.7051	28.007	1
F13397_F7726	F7726	F13397	0.8775	261.681	1
F8049_F7742	F7742	F8049	0.8711	-45.058	0.407409
F12396_F1533	F1533	F12396	0.9421	-26.013	0.648728
F9839_F8049	F8049	F9839	0.9113	-26.015	0.77959
F11355_F9839	F9839	F11355	0.9251	26.016	0.614105
F11245_F9441	F9441	F11245	0.8326	13.98	0.234119
F9839_F7742	F7742	F9839	0.9302	-71.073	1
F15120_F7708	F7708	F15120	0.9258	0.001	0.479229
F7726_F7708	F7708	F7726	0.9068	-21.982	0.98561
F9839_F9441	F9441	F9839	0.8676	-42.01	0.570513
F15120_F15118	F15118	F15120	0.8248	21.98	0.39544
F11245_F9779	F9779	F11245	0.9267	26.015	0.894462
F15118_F7726	F7726	F15118	0.912	0.003	1
F9452_F9441	F9441	F9452	0.8768	-26.016	0.834514
F15118_F7708	F7708	F15118	0.8683	-21.979	1
F15120_F7726	F7726	F15120	0.8544	21.983	0.6557
F9441_F8049	F8049	F9441	0.9163	15.995	0.999167
F6144_F5192	F5192	F6144	0.7422	2.015	1
F9582_F5199	F5199	F9582	0.8356	-28.032	1
F4858_F4839	F4839	F4858	0.7688	-43.99	0.661567
F6623_F4839	F4839	F6623	0.7999	2.016	0.0655325
F5199_F4752	F4752	F5199	0.7281	3.009	0.433824
F6144_F4839	F4839	F6144	0.8056	2.015	0.976249
F5914_F5197	F5197	F5914	0.8188	80.063	0.836422
F9538_F5197	F5197	F9538	0.7913	28.032	0.841122
F5192_F4839	F4839	F5192	0.8766	0	0.586189
F5192_F4858	F4858	F5192	0.786	43.99	0.321663
F6623_F5192	F5192	F6623	0.7533	2.016	0.679544
F5197_F4918	F4918	F5197	0.7312	-26.016	0.944884
F6623_F6144	F6144	F6623	0.7367	0.001	0.499634
F9795_F6623	F6623	F9795	0.7387	-56.062	0.121223
F9795_F5192	F5192	F9795	0.761	-54.047	1
F9737_F9582	F9582	F9737	0.7389	-15.998	0.743999
F4918_F4752	F4752	F4918	0.7255	-82.078	0.791572
F6186_F4839	F4839	F6186	0.8699	28.032	0.618035
F9795_F4839	F4839	F9795	0.8327	-54.047	1
F6623_F6186	F6186	F6623	0.7809	-26.016	0.26965
F9263_F4839	F4839	F9263	0.745	-26.016	0.769187
F5914_F4918	F4918	F5914	0.7523	54.047	0.855463
F6186_F6144	F6144	F6186	0.7958	26.017	0.351436
F4918_F4839	F4839	F4918	0.7498	-38.052	0.91365
F7558_F4308	F4308	F7558	0.7193	-48.516	1
F9276_F4308	F4308	F9276	0.7626	-48.519	0.30763
F4653_F3283	F3283	F4653	0.8539	-48.527	0.0883996
F7558_F4653	F4653	F7558	0.7971	48.537	1
F7558_F3774	F3774	F7558	0.7589	-48.517	0.757826
F3774_F3283	F3283	F3774	0.8247	48.526	1
F9276_F3774	F3774	F9276	0.7932	-48.52	0.344215
F9276_F3251	F3251	F9276	0.8271	48.534	0.862203
F10462_F4801	F4801	F10462	0.8115	48.522	1
F3881_F3251	F3251	F3881	0.7491	1.261	1
F6107_F4308	F4308	F6107	0.7002	-44.016	0.853084
F13029_F4308	F4308	F13029	0.7468	-0.001	1
F4308_F3774	F3774	F4308	0.8579	-0.001	0.997961
F5730_F3774	F3774	F5730	0.8524	-0.001	1
F4308_F3251	F3251	F4308	0.7364	97.053	0.915833
F4308_F3283	F3283	F4308	0.7832	48.526	0.993205
F9276_F4653	F4653	F9276	0.8433	48.534	0.752829
F7558_F3251	F3251	F7558	0.7833	48.537	1
F15558_F4653	F4653	F15558	0.8043	1.261	0.899788
F4653_F3881	F3881	F4653	0.7814	-1.261	0.772657
F3283_F3251	F3251	F3283	0.8517	48.528	0.938611
F4801_F4413	F4413	F4801	0.848	-48.524	1
F3774_F3251	F3251	F3774	0.7678	97.054	1
F4801_F4653	F4653	F4801	0.7304	28.513	0.391695
F9276_F4413	F4413	F9276	0.7522	-28.502	0.800168
F4413_F3283	F3283	F4413	0.7733	28.509	1
F4653_F3774	F3774	F4653	0.738	-97.054	1
F4413_F3774	F3774	F4413	0.7584	-20.017	1
F11699_F8794	F8794	F11699	0.8926	28.041	1
F8460_F3809	F3809	F8460	0.9119	-76.029	0.925185
F9680_F3900	F3900	F9680	0.8839	-24.003	0.975629
F8460_F3900	F3900	F8460	0.8885	-26.021	0.864487
F5100_F3809	F3809	F5100	0.9342	14.018	1
F12861_F8460	F8460	F12861	0.8876	2.015	0.999973
F13068_F3809	F3809	F13068	0.8959	-11.998	0.805582
F8462_F3809	F3809	F8462	0.9068	-52.029	0.755879
F13891_F5100	F5100	F13891	0.9392	14.016	1
F13068_F5100	F5100	F13068	0.9137	-26.016	0.972774
F5100_F3900	F3900	F5100	0.8861	64.027	0.891959
F8462_F3900	F3900	F8462	0.9022	-2.02	0.654087
F11594_F1588	F1588	F11594	0.8919	-0.001	0.191604
F9233_F3809	F3809	F9233	0.9156	-151.17	1
F9680_F8460	F8460	F9680	0.9026	2.017	1
F5839_F5100	F5100	F5839	0.901	-12.002	0.995759
F8462_F5839	F5839	F8462	0.887	-54.045	1
F12861_F8462	F8462	F12861	0.8891	-21.985	1
F13891_F8462	F8462	F13891	0.8993	80.062	0.668494
F13891_F8460	F8460	F13891	0.9021	104.063	1
F12861_F3900	F3900	F12861	0.889	-24.005	0.818291
F13891_F3809	F3809	F13891	0.9473	28.034	1
F13891_F5839	F5839	F13891	0.9152	26.017	0.993013
F11699_F8460	F8460	F11699	0.9026	21.993	1
F9233_F8460	F8460	F9233	0.893	-75.141	1
F5839_F3809	F3809	F5839	0.924	2.016	1
F13891_F9233	F9233	F13891	0.9147	179.204	1
F8460_F5100	F5100	F8460	0.8996	-90.047	0.923738
F9233_F5100	F5100	F9233	0.9108	-165.188	1
F8462_F8460	F8460	F8462	0.9035	24	0.71778
F13068_F5839	F5839	F13068	0.9097	-14.014	0.999785
F9233_F8462	F8462	F9233	0.8928	-99.141	0.530594
F5629_F5323	F5323	F5629	0.8293	-0.002	1
F8784_F7155	F7155	F8784	0.7208	113.083	0.805298
F11007_F4715	F4715	F11007	0.8215	-48.53	0.583403
F11008_F11007	F11007	F11008	0.7915	-48.526	0.830432
F11008_F4715	F4715	F11008	0.7508	-97.056	0.999895
F15358_F11298	F11298	F15358	0.7625	2.016	0.929399
F15358_F10325	F10325	F15358	0.7112	-26.015	0.868979
F11298_F10325	F10325	F11298	0.7493	-28.031	0.925719
F14511_F10325	F10325	F14511	0.7831	17.027	0.96156
F14562_F11298	F11298	F14562	0.702	17.025	0.978827
F12810_F10036	F10036	F12810	0.7036	-85.718	1
F9880_F2236	F2236	F9880	0.8006	-162.055	1
F6099_F4968	F4968	F6099	0.9079	24	0.998124
F6099_F4803	F4803	F6099	0.914	-54.047	0.842655
F4931_F4800	F4800	F4931	0.9275	-82.078	0.763977
F4803_F4800	F4800	F4803	0.9519	-26.016	0.964855
F4931_F4864	F4864	F4931	0.917	-68.062	0.926812
F4864_F4803	F4803	F4864	0.9223	12	0.964444
F13225_F4338	F4338	F13225	0.9216	2.016	0.879339
F4968_F4338	F4338	F4968	0.8945	-52.032	0.819117
F6099_F4931	F4931	F6099	0.9234	2.016	0.983209
F3910_F3352	F3352	F3910	0.8949	-24	0.995949
F4864_F4800	F4800	F4864	0.923	-14.016	0.936849
F10671_F4800	F4800	F10671	0.8848	-82.079	1
F4968_F4803	F4803	F4968	0.8926	-78.046	0.629341
F14575_F10671	F10671	F14575	0.8922	26.015	1
F10342_F6826	F6826	F10342	0.8838	24	1
F4931_F4803	F4803	F4931	0.9311	-56.062	0.644986
F6099_F4864	F4864	F6099	0.9104	-66.047	0.9395
F4968_F4864	F4864	F4968	0.8952	-90.046	0.610754
F4968_F4931	F4931	F4968	0.9065	-21.984	0.865407
F10671_F4803	F4803	F10671	0.8895	-56.063	0.538664
F4968_F4800	F4800	F4968	0.8944	-104.062	0.518454
F4803_F4338	F4338	F4803	0.8856	26.015	0.793877
F6099_F4800	F4800	F6099	0.9145	-80.062	0.797491
F4687_F3931	F3931	F4687	0.7909	0	1
F8363_F5915	F5915	F8363	0.8635	97.053	1
F12389_F4314	F4314	F12389	0.8054	-215.164	0.605742
F12404_F9661	F9661	F12404	0.8119	165.054	0.355548
F4314_F4211	F4211	F4314	0.9511	-21.985	0.921527
F12404_F12389	F12389	F12404	0.9578	28.032	0.947691
F12389_F4211	F4211	F12389	0.8055	-237.149	0.832819
F6026_F6001	F6001	F6026	0.8256	-24.509	1
F4075_F4048	F4048	F4075	0.7395	128.049	0.972568
F12375_F11871	F11871	F12375	0.8315	14.016	0.621143
F7829_F4622	F4622	F7829	1	-0.033	0.689734
F4545_F4244	F4244	F4545	0.7673	-17.025	1
F4545_F4111	F4111	F4545	0.8417	112.125	1
F4111_F4110	F4110	F4111	0.9431	-56.062	0.999503
F11383_F4111	F4111	F11383	0.793	-72.019	1
F4545_F4103	F4103	F4545	0.7911	39.036	1
F4244_F4111	F4111	F4244	0.7605	129.15	0.976384
F4237_F4186	F4186	F4237	0.8781	56.063	0.996864
F4545_F4110	F4110	F4545	0.8565	56.063	1
F4111_F4103	F4103	F4111	0.7819	-73.089	0.996641
F4244_F4110	F4110	F4244	0.7678	73.088	0.982504
F4244_F4103	F4103	F4244	0.7091	56.061	0.988543
F11383_F4295	F4295	F11383	0.7858	-56.062	1
F11383_F4676	F4676	F11383	0.7146	-17.025	0.902085
F4237_F4110	F4110	F4237	0.7883	-95.073	0.992581
F5522_F4110	F4110	F5522	0.7107	-98.035	1
F4147_F4103	F4103	F4147	0.7478	-56.062	0.982397
F4186_F4111	F4111	F4186	0.8161	-95.074	0.999316
F4110_F4103	F4103	F4110	0.8155	-17.027	0.998639
F10182_F4844	F4844	F10182	0.7667	14.015	0.921797
F10422_F4844	F4844	F10422	0.7025	-33.984	0.969799
F10422_F10182	F10182	F10422	0.7349	-47.998	0.901702
F11278_F10422	F10422	F11278	0.7873	46.016	1
F10182_F10168	F10168	F10182	0.7967	14.017	0.493175
F11828_F10422	F10422	F11828	0.7154	33.983	1
F11278_F10168	F10168	F11278	0.778	12.035	0.259745
F7197_F4898	F4898	F7197	0.7415	-26.015	0.170007
F7121_F5325	F5325	F7121	0.7484	-252.151	0.700682
F7980_F7911	F7911	F7980	0.7281	58.043	0.612028
F7980_F7909	F7909	F7980	0.7312	2.478	0.491232
F7964_F7911	F7911	F7964	0.7289	29.022	0.84688
F7909_F4428	F4428	F7909	0.7144	29.021	0.849989
F4587_F4557	F4557	F4587	0.7125	-58.042	0.841752
F7909_F4587	F4587	F7909	0.7338	116.084	0.650251
F7692_F3256	F3256	F7692	0.8008	0.003	1
F14931_F12405	F12405	F14931	0.8959	-82.078	1
F15401_F8676	F8676	F15401	0.9066	14.016	0.977482
F15347_F12510	F12510	F15347	0.7916	-54.047	0.533223
F14893_F8676	F8676	F14893	0.7629	12.036	1
F15347_F14880	F14880	F15347	0.8235	-26.016	1
F14530_F12405	F12405	F14530	0.8656	-56.061	0.803427
F15401_F12405	F12405	F15401	0.917	-14.016	0.882119
F14530_F10468	F10468	F14530	0.7364	-12.035	1
F12405_F10468	F10468	F12405	0.7771	44.026	1
F14931_F14880	F14880	F14931	0.8431	-28.031	0.964013
F12405_F8676	F8676	F12405	0.9114	28.031	0.841047
F15401_F12510	F12510	F15401	0.8744	12	0.65192
F14893_F12510	F12510	F14893	0.7076	10.021	0.90148
F15347_F10468	F10468	F15347	0.7699	-36.036	0.789113
F14931_F12510	F12510	F14931	0.8365	-56.062	1
F10548_F8676	F8676	F10548	0.8065	-11.992	0.205831
F14880_F10468	F10468	F14880	0.7016	-10.021	0.751403
F14893_F14880	F14880	F14893	0.7415	38.052	0.178275
F14931_F14530	F14530	F14931	0.867	-26.017	1
F14893_F12405	F12405	F14893	0.8033	-15.995	1
F14931_F8676	F8676	F14931	0.8993	-54.047	1
F14893_F10468	F10468	F14893	0.84	28.031	0.918999
F12510_F12405	F12405	F12510	0.9052	-26.016	1
F15401_F14893	F14893	F15401	0.7812	1.979	0.689808
F15401_F14880	F14880	F15401	0.8393	40.031	1
F12510_F8676	F8676	F12510	0.8512	2.016	1
F14880_F12405	F12405	F14880	0.8634	-54.047	0.981824
F15401_F14931	F14931	F15401	0.8918	68.062	0.324227
F15401_F10548	F10548	F15401	0.814	26.008	1
F15401_F10468	F10468	F15401	0.7258	30.01	0.765582
F14931_F10548	F10548	F14931	0.7257	-42.054	0.278776
F15347_F8676	F8676	F15347	0.8626	-52.031	0.629647
F14530_F12510	F12510	F14530	0.8219	-30.046	1
F15403_F14893	F14893	F15403	0.7351	-54.046	0.993818
F15403_F10468	F10468	F15403	0.7107	-26.015	0.974525
F14530_F8676	F8676	F14530	0.898	-28.03	0.839939
F15347_F12405	F12405	F15347	0.8607	-80.062	0.547197
F14880_F12510	F12510	F14880	0.8507	-28.031	0.907284
F14880_F14530	F14530	F14880	0.7903	2.014	0.989775
F14893_F14530	F14530	F14893	0.7188	40.066	1
F15401_F14530	F14530	F15401	0.8632	42.046	0.338726
F15347_F14530	F14530	F15347	0.8071	-24.001	0.646068
F10468_F8676	F8676	F10468	0.7891	-15.995	1
F15347_F14931	F14931	F15347	0.8598	2.016	0.250783
F15347_F14893	F14893	F15347	0.7009	-64.067	0.375727
F14880_F8676	F8676	F14880	0.8543	-26.015	0.959268
F7383_F7002	F7002	F7383	0.7458	-101.046	0.994
F8388_F7383	F7383	F8388	0.7811	-0.006	0.916714
F8388_F7002	F7002	F8388	0.7724	-101.052	0.610343
F9071_F302	F302	F9071	0.9482	-28.031	0.945802
F9071_F4302	F4302	F9071	0.953	28.031	1
F4302_F302	F302	F4302	0.9378	-56.062	0.919809
F4302_F4225	F4225	F4302	0.9046	-28.03	1
F7202_F5074	F5074	F7202	0.765	-57.024	0.949056
F7202_F6456	F6456	F7202	0.7108	-97.051	1
F5074_F4892	F4892	F5074	0.7428	57.024	1
F7749_F6993	F6993	F7749	0.7309	-17.759	1
F8548_F6993	F6993	F8548	0.7357	-58.126	0.95437
F12546_F8548	F8548	F12546	0.7846	-0.004	1
F4799_F2249	F2249	F4799	0.9023	-54.047	0.941279
F15346_F4562	F4562	F15346	0.8756	26.016	1
F4807_F2249	F2249	F4807	0.9003	-26.016	0.866048
F5133_F4807	F4807	F5133	0.7548	11.997	0.967784
F4825_F2249	F2249	F4825	0.8962	14.016	0.978956
F10744_F4562	F4562	F10744	0.878	12	0.967347
F5133_F4825	F4825	F5133	0.8033	-28.035	0.992892
F4861_F4562	F4562	F4861	0.7514	-54.046	0.921788
F15346_F4807	F4807	F15346	0.8887	54.047	1
F10744_F4799	F4799	F10744	0.8702	68.063	0.891551
F4562_F2361	F2361	F4562	0.8951	-26.015	0.897309
F10744_F4807	F4807	F10744	0.8877	40.031	0.956863
F4825_F4807	F4807	F4825	0.8689	40.032	0.923075
F4861_F2361	F2361	F4861	0.7582	-80.061	0.902332
F4802_F2249	F2249	F4802	0.8929	-28.031	0.919512
F4802_F4562	F4562	F4802	0.8395	-30.047	0.621406
F10744_F5133	F5133	F10744	0.8124	28.034	0.295713
F10744_F2249	F2249	F10744	0.9046	14.016	0.940902
F4861_F4799	F4799	F4861	0.7911	2.016	0.886993
F4799_F2361	F2361	F4799	0.8896	-82.078	0.809965
F15346_F4799	F4799	F15346	0.8836	82.078	1
F10744_F2361	F2361	F10744	0.8969	-14.015	0.998233
F4799_F4562	F4562	F4799	0.8713	-56.063	0.863563
F5034_F4802	F4802	F5034	0.7985	-28.031	0.97838
F4825_F4799	F4799	F4825	0.8804	68.063	0.900475
F15346_F2249	F2249	F15346	0.939	28.032	1
F4807_F2361	F2361	F4807	0.9016	-54.047	0.928163
F4310_F2249	F2249	F4310	0.8461	3.027	0.00652965
F4802_F2361	F2361	F4802	0.8792	-56.062	0.740858
F2361_F2249	F2249	F2361	0.9518	28.031	0.968675
F4807_F4799	F4799	F4807	0.8987	28.031	0.934983
F4807_F4562	F4562	F4807	0.8776	-28.031	0.967878
F5133_F4799	F4799	F5133	0.7797	40.028	0.968083
F4802_F4799	F4799	F4802	0.8679	26.016	0.885371
F15346_F10744	F10744	F15346	0.8988	14.016	1
F4562_F2249	F2249	F4562	0.8832	2.016	0.878866
F4825_F2361	F2361	F4825	0.9055	-14.015	0.976209
F4825_F4562	F4562	F4825	0.8679	12	0.935529
F4807_F4802	F4802	F4807	0.9047	2.015	0.695617
F5163_F4825	F4825	F5163	0.7802	-64.032	1
F15346_F4825	F4825	F15346	0.907	14.015	0.876216
F15346_F4861	F4861	F15346	0.7569	80.062	1
F15346_F4802	F4802	F15346	0.8762	56.062	1
F5133_F4562	F4562	F5133	0.7988	-16.034	0.991607
F4861_F4807	F4807	F4861	0.7883	-26.015	0.940624
F5133_F2361	F2361	F5133	0.7962	-42.049	0.972069
F5133_F2249	F2249	F5133	0.7854	-14.018	0.956885
F4825_F4802	F4802	F4825	0.8751	42.047	0.926693
F10744_F4802	F4802	F10744	0.8696	42.047	0.657668
F10744_F4861	F4861	F10744	0.749	66.046	0.966734
F14163_F8007	F8007	F14163	0.8391	-107.071	0.610713
F14163_F11631	F11631	F14163	0.8942	99.021	0.593695
F13111_F2247	F2247	F13111	0.9364	-0.001	0.431673
F4818_F2247	F2247	F4818	0.934	28.031	0.796572
F6383_F2247	F2247	F6383	0.8609	-54.046	0.973645
F5534_F4685	F4685	F5534	0.823	2.016	0.906747
F5035_F4685	F4685	F5035	0.8407	2.016	0.942409
F5860_F5534	F5534	F5860	0.854	-43.989	0.897555
F4818_F4685	F4685	F4818	0.8787	26.016	0.375656
F6383_F4818	F4818	F6383	0.8518	-82.078	0.80433
F4685_F2247	F2247	F4685	0.8847	2.015	0.328013
F5860_F5035	F5035	F5860	0.8519	-43.99	1
F4853_F2247	F2247	F4853	0.8437	-119.01	0.93181
F13208_F5534	F5534	F13208	0.8017	-43.991	1
F6383_F4685	F4685	F6383	0.8348	-56.062	0.511362
F13111_F4853	F4853	F13111	0.8523	119.009	0.84399
F10232_F5423	F5423	F10232	0.7703	-14.016	0.450584
F7259_F5423	F5423	F7259	0.71	-17.025	0.850621
F10232_F8001	F8001	F10232	0.7567	-14.017	1
F8001_F5423	F5423	F8001	0.7872	0.001	1
F4034_F3184	F3184	F4034	0.8887	28.031	0.982541
F4458_F4449	F4449	F4458	0.8278	56.062	1
F5571_F5377	F5377	F5571	0.7602	56.061	1
F5571_F4458	F4458	F5571	0.7361	2.961	1
F4725_F4458	F4458	F4725	0.7712	-56.063	0.934457
F5571_F5518	F5518	F5571	0.7248	54.064	0.806901
F5377_F4449	F4449	F5377	0.7161	2.962	0.23546
F5224_F4495	F4495	F5224	0.7477	-17.027	0.925822
F5224_F4447	F4447	F5224	0.7229	131.026	1
F10154_F4930	F4930	F10154	0.7539	-79.099	0.442489
F11560_F11473	F11473	F11560	0.8413	-23.999	1
F11282_F11048	F11048	F11282	0.8255	-26.015	0.925175
F3958_F3640	F3640	F3958	0.9127	-15.997	0.778419
F7850_F3640	F3640	F7850	0.8911	-15.997	0.231739
F11024_F3640	F3640	F11024	0.8846	15.993	0.830015
F7850_F3958	F3958	F7850	0.9367	0	1
F11282_F11024	F11024	F11282	0.8077	26.016	0.899322
F11282_F3640	F3640	F11282	0.9013	42.009	0.828478
F14978_F11048	F11048	F14978	0.7849	-55.989	0.707839
F14189_F4055	F4055	F14189	0.715	-115.026	0.995529
F9967_F9374	F9374	F9967	0.9113	75.021	0.590067
F5367_F5116	F5116	F5367	0.8747	-43.987	1
F9731_F5264	F5264	F9731	0.9587	0.005	1
F5264_F5116	F5116	F5264	0.9311	43.98	0.8968
F9967_F5116	F5116	F9967	0.8883	-43.998	0.758304
F675_F328	F328	F675	1	0.001	0.624097
F4232_F4197	F4197	F4232	0.7097	12.008	0.997599
F4387_F4197	F4197	F4387	0.8224	56.065	0.977481
F10770_F6124	F6124	F10770	0.7186	-2.964	0.472458
F4505_F4283	F4283	F4505	0.9159	-1.95	1
F4534_F4283	F4283	F4534	0.8402	-1.995	0.936189
F7661_F4739	F4739	F7661	0.7101	-2.838	0.925053
F4117_F4058	F4058	F4117	0.7709	128.07	0.675346
F7637_F4905	F4905	F7637	0.8623	-1.943	0.765626
F7860_F6879	F6879	F7860	0.8426	1.935	0.133935
F6879_F4905	F4905	F6879	0.9201	-1.935	0.466917
F9662_F7151	F7151	F9662	0.7526	26.016	1
F9855_F9662	F9662	F9855	0.7858	-14.016	1
F9855_F7151	F7151	F9855	0.7941	12	1
F4128_F4062	F4062	F4128	0.8028	128.081	0.621141
F10282_F4051	F4051	F10282	0.7879	129.043	0.568193
F12970_F2779	F2779	F12970	0.8293	-26.015	1
F9098_F5345	F5345	F9098	0.9004	11.996	0.717959
F12970_F4337	F4337	F12970	0.9131	2.016	1
F14371_F4337	F4337	F14371	0.8156	162.054	0.978619
F4337_F2779	F2779	F4337	0.8322	-28.031	0.951875
F9098_F2779	F2779	F9098	0.9065	-14.018	0.827074
F9098_F4337	F4337	F9098	0.8769	14.013	1
F9762_F2779	F2779	F9762	0.7037	162.055	0.0763188
F5345_F2779	F2779	F5345	0.8493	-26.014	0.71009
F15546_F4337	F4337	F15546	0.7572	28.026	1
F12970_F5345	F5345	F12970	0.9192	0	1
F5345_F4337	F4337	F5345	0.9301	2.016	0.666129
F6596_F4497	F4497	F6596	0.8697	-26.016	0.839417
F6196_F4497	F4497	F6196	0.7221	84.055	1
F11217_F10650	F10650	F11217	0.7673	-28.031	0.881643
F6271_F2244	F2244	F6271	0.8607	-26.015	1
F2633_F2442	F2442	F2633	0.8477	24	0.393456
F2442_F2370	F2370	F2442	0.8967	-0.002	0.530876
F2442_F669	F669	F2442	0.8775	0	0.73287
F7834_F4933	F4933	F7834	0.7368	-23.012	0.0282721
F7834_F4335	F4335	F7834	0.8688	-0.006	0.643157
F4933_F4335	F4335	F4933	0.708	23.006	0.651899
F11839_F4933	F4933	F11839	0.7692	0	0.851161
F3224_F3181	F3181	F3224	0.914	-28.031	0.957231
F11879_F3181	F3181	F11879	0.9134	-28.032	0.920156
F12356_F3224	F3224	F12356	0.9658	28.031	0.388988
F3422_F3224	F3224	F3422	0.8315	0	0.633009
F3422_F3181	F3181	F3422	0.823	-28.031	0.677834
F7702_F3181	F3181	F7702	0.8981	-70.078	0.842004
F12356_F3181	F3181	F12356	0.9373	0	0.349201
F7702_F3224	F3224	F7702	0.9063	-42.047	0.814671
F12382_F10534	F10534	F12382	0.9201	-14.048	1
F7385_F5507	F5507	F7385	0.721	2.016	0.371127
F9192_F4888	F4888	F9192	0.7209	37.696	1
F15061_F9192	F9192	F15061	0.7257	-37.693	1
F4145_F2260	F2260	F4145	0.7669	95.075	0.996939
F4369_F4145	F4145	F4369	0.7653	2.965	0.998021
F4528_F4203	F4203	F4528	0.7727	2.964	0.873361
F4528_F4369	F4369	F4528	0.876	-56.06	0.853125
F14201_F4145	F4145	F14201	0.7737	-1.995	1
F4203_F4145	F4145	F4203	0.7967	-56.059	0.938313
F4779_F4369	F4369	F4779	0.8006	-56.063	1
F14201_F5111	F5111	F14201	0.7921	-56.063	1
F4779_F4203	F4203	F4779	0.7666	2.961	1
F4779_F4528	F4528	F4779	0.8125	-0.003	0.963884
F14968_F8192	F8192	F14968	0.7981	-99.075	1
F3983_F3890	F3890	F3983	0.7369	28.031	0.998846
F12555_F10027	F10027	F12555	0.8679	21.982	0.795143
F9698_F8187	F8187	F9698	0.8694	20.974	1
F4140_F4096	F4096	F4140	0.8053	17.026	0.996052
F12347_F4876	F4876	F12347	0.7781	0.002	0.918673
F6273_F4876	F4876	F6273	0.7251	71.036	0.265111
F12347_F6273	F6273	F12347	0.7046	-71.034	0.285159
F11481_F8151	F8151	F11481	0.8751	-23.999	0.93058
F11488_F8151	F8151	F11488	0.8291	161.971	0.83004
F11488_F11481	F11481	F11488	0.8394	185.971	0.861818
F14148_F8151	F8151	F14148	0.8493	-1.942	0.449583
F6109_F5956	F5956	F6109	0.7229	-4.008	0.590295
F8499_F6109	F6109	F8499	0.7503	4.256	0.914063
F10617_F8499	F8499	F10617	0.7024	-4.502	1
F11538_F6894	F6894	F11538	0.717	-14.999	0.688667
F8238_F5892	F5892	F8238	0.7189	-10.986	0.440227
F8256_F5200	F5200	F8256	0.7278	2.482	0.967607
F8238_F4313	F4313	F8238	0.7022	-11.488	1
F4857_F4008	F4008	F4857	0.7011	0.25	0.998364
F13303_F9410	F9410	F13303	0.9061	-0.002	1
F4765_F4619	F4619	F4765	0.7283	2.479	0.493685
F4887_F4132	F4132	F4887	0.7453	15.995	0.711944
F5676_F5368	F5368	F5676	0.7396	-2.016	0.941117
F6500_F5149	F5149	F6500	0.7542	-56.062	0.7319
F10573_F5676	F5676	F10573	0.7616	-56.063	0.484077
F11029_F5368	F5368	F11029	0.7095	-56.062	0.996289
F10573_F6500	F6500	F10573	0.8472	-28.032	0.851717
F5676_F5149	F5149	F5676	0.8466	-28.031	0.952976
F11029_F5149	F5149	F11029	0.7658	-82.078	0.940239
F6500_F5676	F5676	F6500	0.7794	-28.031	0.889726
F11029_F5676	F5676	F11029	0.7211	-54.047	0.962131
F10573_F5149	F5149	F10573	0.7506	-84.094	1
F5368_F5149	F5149	F5368	0.7576	-26.015	0.95345
F4205_F3345	F3345	F4205	0.8174	2.015	1
F6996_F3842	F3842	F6996	0.716	37.051	0.242553
F5382_F3842	F3842	F5382	0.7138	-28.033	1
F13976_F6374	F6374	F13976	0.7514	-0.502	0.515164
F5248_F4907	F4907	F5248	0.7537	-0.504	0.693907
F12666_F11091	F11091	F12666	0.7178	-26.017	0.871139
F11379_F11091	F11091	F11379	0.7763	2.015	0.591188
F12666_F12584	F12584	F12666	0.7161	2.015	0.776864
F9341_F7343	F7343	F9341	0.8029	113.083	0.0532194
F7079_F994	F994	F7079	0.7913	-2.339	0.63217
F5288_F4821	F4821	F5288	0.8237	-465.32	1
F12374_F4821	F4821	F12374	0.9489	165.056	0.838891
F9808_F6827	F6827	F9808	0.748	87.032	0.961321
F13300_F10501	F10501	F13300	0.7612	-14.016	1
F13300_F6827	F6827	F13300	0.7952	-14.016	1
F4243_F3353	F3353	F4243	0.7259	-17.026	0.993251
F14944_F11350	F11350	F14944	0.7009	-71.033	0.20525
F11603_F8993	F8993	F11603	0.8652	-90.013	1
F11895_F11486	F11486	F11895	0.8571	-259.666	0.963339
F2662_F1429	F1429	F2662	0.9101	0.003	1
F3048_F2662	F2662	F3048	0.8471	-26.015	1
F9411_F6351	F6351	F9411	0.7167	-111.032	0.922949
F7291_F5153	F5153	F7291	0.7051	-111.034	0.991336
F11834_F6513	F6513	F11834	0.7698	0	0.987301
F11834_F4845	F4845	F11834	0.7231	0	0.909883
F4191_F4146	F4146	F4191	0.833	56.061	1
F7781_F5253	F5253	F7781	0.8169	70.984	0.419114
F10503_F10079	F10079	F10503	0.7138	0.001	0.834468
F13087_F6869	F6869	F13087	0.8157	2.015	0.963654
F9816_F5636	F5636	F9816	0.7625	0.001	0.999778
F8088_F2826	F2826	F8088	0.7898	-119.01	0.914674
F5217_F4819	F4819	F5217	0.9208	-26.015	0.916884
F10015_F9721	F9721	F10015	0.7491	-10.027	0.867845
F9044_F7568	F7568	F9044	0.7212	56.541	1
F8908_F5906	F5906	F8908	0.9066	-1.997	1
F5931_F5906	F5906	F5931	0.7369	39.94	0.886021
F4368_F4102	F4102	F4368	0.7812	56.063	0.964435
F11503_F5881	F5881	F11503	0.7355	3.423	0.577291
F4816_F4798	F4798	F4816	0.8986	-0.002	1
F7679_F5109	F5109	F7679	0.7001	19.011	0.965524
F3792_F3768	F3768	F3792	0.701	-66.039	0.889348
F8195_F7914	F7914	F8195	0.7109	-18.008	0.971191
F12715_F10040	F10040	F12715	0.7637	14.016	0.646103
F3941_F3464	F3464	F3941	0.762	87.03	0.876378
F5164_F3941	F3941	F5164	0.715	114.044	0.898987
F5164_F4398	F4398	F5164	0.7618	0.001	1
F5362_F5319	F5319	F5362	0.9003	28.032	1
F4632_F4120	F4120	F4632	0.7246	56.063	0.931986
F6173_F4594	F4594	F6173	0.7529	42.047	1
F6664_F6661	F6661	F6664	0.7936	-17.027	0.9776
F9790_F9503	F9503	F9790	0.8518	43.986	0.577578
F6326_F5559	F5559	F6326	0.7436	30.048	1
F5559_F4952	F4952	F5559	0.7845	-28.031	0.52888

## Sheet: Description
Cosine scores, mass-differences (∆m/zs), and bicors between 1030 pairs of co-clustered metabolic features in the GNPS molecular networks of cystic fibrosis sputum metabolomes.
