# Supplementary material for: Integrated annotation prioritizes metabolites with bioactivity in inflammatory bowel disease
Source: Mol Syst Biol. 2024 Mar 11;20(4):338–61. doi: 10.1038/s44320-024-00027-8 (PMC10987656; doi:10.1038/s44320-024-00027-8)
Supplement: Supplementary file 7 — Dataset EV7 [file 44320_2024_27_MOESM7_ESM.xlsx]

## Sheet: CD-dysbiosis priority scores
Feature	HMDB ID	Metabolite (New standards/validation examples***)	m/z	Priority score	Status	Module	Anchor	Related_classes	Covaries with standard	AVA	q-value	effect size	RT	Method
C18n_QI3889			301.145	0.9927	depleted in CD.dys	138	1-methylnicotinamide	Pyridines and derivatives	1	5.3161	9.27793e-05	8.3563	5.61	C18-neg
C18n_QI13595			751.589	0.9922	depleted in CD.dys	274	lithocholate	Lipids and lipid-like molecules	1	5.8117	0.000157408	7.595	11.98	C18-neg
HILn_QI6524			563.337	0.9902	depleted in CD.dys	106	C38:2 PC		1	2.9153	4.88329e-05	7.4278	2.71	HILIC-neg
HILp_QI8887			305.187	0.9894	depleted in CD.dys	108	oxymetazoline	Benzene and substituted derivatives	1	92.8622	0.000334346	4.9695	2.42	HILIC-pos
C8p_QI29270			1019.81	0.9891	depleted in CD.dys	31	C22:1 MAG		1	9.3753	0.000338492	5.5051	11.09	C8-pos
C8p_QI2679			305.186	0.989	depleted in CD.dys	108	oxymetazoline	Benzene and substituted derivatives	1	3.0356	0.000198595	7.582	3.44	C8-pos
C8p_QI22527			698.572	0.9877	depleted in CD.dys	22	C34:0 PE		1	4.1889	0.000123025	5.4792	8.79	C8-pos
C8p_QI21222			670.54	0.9846	depleted in CD.dys	22	C34:0 PE		1	8.4869	0.000142209	4.5599	8.05	C8-pos
HILp_QI17130			553.268	0.9826	depleted in CD.dys	49	hydroxycotinine	Pyridines and derivatives	1	20.3333	0.00223233	5.0236	3	HILIC-pos
C8p_QI29484			1045.82	0.9822	depleted in CD.dys	31	C22:1 MAG		1	12.7291	0.000919181	4.5858	11.18	C8-pos
C8p_QI4923			359.294	0.9822	depleted in CD.dys	22	C34:0 PE		1	1.4376	0.000555182	8.1474	9.69	C8-pos
C8p_QI16082			570.546	0.982	depleted in CD.dys	119	pentadecanoate	Fatty Acyls	1	1.9379	3.83825e-06	4.8116	8.13	C8-pos
C8p_QI21680			680.561	0.9812	depleted in CD.dys	22	C34:0 PE		1	1.7045	0.000930683	6.8259	9.24	C8-pos
C8p_QI22338			694.538	0.9808	depleted in CD.dys	87	C18:1 SM		1	71.1155	0.000621538	4.131	8.15	C8-pos
C8p_QI20622			657.545	0.9803	depleted in CD.dys	22	C34:0 PE		1	1.5834	0.000493347	5.746	7.69	C8-pos
HILn_QI14691			453.263	0.9797	depleted in CD.dys	106	C38:2 PC		1	3.083	0.000445744	4.6656	3.08	HILIC-neg
C8p_QI21305			672.556	0.9782	depleted in CD.dys	22	C34:0 PE		1	12.3151	0.000199222	3.9213	8.41	C8-pos
C18n_QI3621			291.161	0.9781	depleted in CD.dys	326	alpha-CEHC	Benzopyrans	1	7.7288	0.00720979	8.1081	8.19	C18-neg
HILn_QI7549			457.294	0.9752	depleted in CD.dys	124	oxalate	Purine nucleosides; Hydroxy acids and derivatives; Carboxylic acids and derivatives; Imidazopyrimidines	1	1.0461	0.00206645	7.107	3.73	HILIC-neg
HILp_QI18358			570.547	0.975	depleted in CD.dys	119	pentadecanoate	Fatty Acyls	1	1.2603	0.00112293	5.2673	2.26	HILIC-pos
C8p_QI21220			670.54	0.9739	depleted in CD.dys	22	C34:0 PE		1	1.9286	0.000315791	4.234	8.35	C8-pos
HILp_QI4982			223.094	0.9729	depleted in CD.dys	0			0	1	1.58437e-05	6.4614	6.6	HILIC-pos
C8p_QI7587			412.342	0.9723	depleted in CD.dys	3	4-nitrophenol	Phenols	1	4.1161	0.00107265	3.9988	5.18	C8-pos
HILp_QI13564			472.245	0.9711	depleted in CD.dys	63			0	1	0.000101736	6.2972	4.18	HILIC-pos
C18n_QI7644			417.301	0.971	depleted in CD.dys	22	C34:0 PE		1	1.2551	0.00206484	4.957	14.03	C18-neg
C18n_QI9802			487.2	0.9703	depleted in CD.dys	0			0	1	0.000319116	6.6751	8.07	C18-neg
HILp_QI10085			337.213	0.9695	depleted in CD.dys	108	oxymetazoline	Benzene and substituted derivatives	1	3.7669	0.00809727	5.2236	2.36	HILIC-pos
C8p_QI6635			394.295	0.9694	depleted in CD.dys	3	4-nitrophenol	Phenols	1	1.9721	0.00252074	4.4112	4.96	C8-pos
C18n_QI4542			321.182	0.9694	depleted in CD.dys	108	oxymetazoline	Benzene and substituted derivatives	1	3.6626	0.00792195	5.2106	5.28	C18-neg
C8p_QI29271			1019.81	0.9688	depleted in CD.dys	0			0	1	0.00057127	6.5789	10.78	C8-pos
C8p_QI5698			375.287	0.9687	depleted in CD.dys	3	4-nitrophenol	Phenols	1	1.9704	0.00359362	4.5526	5.68	C8-pos
C8p_QI1695			269.174	0.9684	depleted in CD.dys	0			0	1	3.82242e-05	5.1147	2.66	C8-pos
HILp_QI18359			570.547	0.9682	depleted in CD.dys	119	pentadecanoate	Fatty Acyls	1	4.3982	0.00683265	4.576	1.88	HILIC-pos
C8p_QI29199			1012.84	0.968	depleted in CD.dys	0			0	1	0.000142454	5.2654	10.55	C8-pos
HILn_QI5991			301.145	0.9678	depleted in CD.dys	138	1-methylnicotinamide	Pyridines and derivatives	1	4.3188	0.00534874	4.2838	1.39	HILIC-neg
HILp_QI12490			426.322	0.9678	enriched in CD.dys	24	cholate	Steroids and steroid derivatives; Azoles; Organonitrogen compounds	1	1.5135	0.000364179	3.8998	3.04	HILIC-pos
C8p_QI25759			801.693	0.9675	depleted in CD.dys	0			0	1	0.000259975	5.3397	10.64	C8-pos
HILn_QI10496			523.305	0.9674	depleted in CD.dys	106	C38:2 PC		1	1.3408	4.98643e-05	3.7644	2.74	HILIC-neg
C8p_QI19983			644.525	0.9671	depleted in CD.dys	22	C34:0 PE		1	1.1184	0.00164534	4.4125	7.87	C8-pos
C8p_QI21773			682.577	0.9671	depleted in CD.dys	22	C34:0 PE		1	1.1114	0.0063766	6.2533	9.5	C8-pos
C8p_QI22715			702.603	0.9668	depleted in CD.dys	22	C34:0 PE		1	1.3065	0.00131128	4.1753	9.48	C8-pos
HILn_QI7647			673.546	0.9664	depleted in CD.dys	22	C34:0 PE		1	3.4722	0.0142784	6.581	3.21	HILIC-neg
HILn_QI21072			319.094	0.9663	depleted in CD.dys	0			0	1	2.87073e-05	4.7361	1.96	HILIC-neg
C8p_QI20069			646.54	0.9662	depleted in CD.dys	22	C34:0 PE		1	7.7936	0.00392563	3.7987	8.3	C8-pos
C8p_QI18515			615.365	0.9661	depleted in CD.dys	0			0	1	0.0012837	6.2393	4.04	C8-pos
HILp_QI5351			229.155	0.9654	enriched in CD.dys	9	creatinine	Tetrapyrroles and derivatives; Carboxylic acids and derivatives; Organooxygen compounds; Purine nucleosides	1	3.0239	0.0087976	4.808	9.54	HILIC-pos
C8p_QI26379			829.725	0.965	depleted in CD.dys	0			0	1	0.000806353	5.2905	10.97	C8-pos
C18n_QI6648			387.286	0.9649	depleted in CD.dys	0			0	1	0.00138439	5.8393	8.76	C18-neg
C8p_QI22612			700.588	0.9643	depleted in CD.dys	22	C34:0 PE		1	1.3861	0.00856574	5.6441	9.12	C8-pos
HILn_QI10991			371.156	0.9636	depleted in CD.dys	36			0	1	0.00255234	6.4156	1.33	HILIC-neg
HILp_QI9468			319.202	0.963	depleted in CD.dys	108	oxymetazoline	Benzene and substituted derivatives	1	1.7555	0.00531084	4.3103	2.34	HILIC-pos
HILn_QI3539			241.012	0.9629	depleted in CD.dys	0			0	1	0.00146346	5.2532	4.73	HILIC-neg
C18n_QI13829			815.569	0.9626	enriched in CD.dys	24	cholate	Steroids and steroid derivatives; Azoles; Organonitrogen compounds	1	4.2924	0.0186453	6.2201	8.73	C18-neg
HILn_QI10152			214.109	0.9624	depleted in CD.dys	0			0	1	6.7363e-05	4.3257	1.16	HILIC-neg
HILp_QI12534			428.317	0.9622	enriched in CD.dys	0			0	1	0.0031326	6.1744	3.49	HILIC-pos
HILp_QI11713			393.247	0.9621	depleted in CD.dys	96			0	1	0.0020786	5.4061	6.42	HILIC-pos
C8p_QI28449			947.788	0.9621	depleted in CD.dys	0			0	1	1.94524e-05	4.1937	10.3	C8-pos
HILn_QI13249			317.14	0.9618	depleted in CD.dys	138	1-methylnicotinamide	Pyridines and derivatives	1	0.964	4.40881e-05	6.4076	1.83	HILIC-neg
C8p_QI22252			692.582	0.9618	depleted in CD.dys	22	C34:0 PE		1	1.8809	0.0107534	5.0634	7.63	C8-pos
C18n_QI4770			329.103	0.9603	depleted in CD.dys	164	4-methylcatechol	Phenols	1	2.1852	0.000101492	3.2546	2.1	C18-neg
C8p_QI22435			696.556	0.9603	depleted in CD.dys	22	C34:0 PE		1	4.1125	0.00716956	3.8974	8.52	C8-pos
HILn_QI5765			297.114	0.9598	depleted in CD.dys	123			0	1	0.000434058	4.2995	1.25	HILIC-neg
C8p_QI3469			326.305	0.9592	depleted in CD.dys	0			0	1	0.000722439	4.3642	4.03	C8-pos
C18n_QI13594		isolithocholic acid***	751.589	0.959	depleted in CD.dys	274	lithocholate	Lipids and lipid-like molecules	1	0.8929	0.000511514	8.2057	11.31	C18-neg
C8p_QI22150			690.567	0.9586	depleted in CD.dys	22	C34:0 PE		1	8.7675	0.0109282	3.9058	7.6	C8-pos
C8p_QI7787			416.316	0.9585	depleted in CD.dys	87	C18:1 SM		1	2.1922	0.0174538	5.6348	8.93	C8-pos
HILp_QI11227			373.274	0.9585	enriched in CD.dys	24	cholate	Steroids and steroid derivatives; Azoles; Organonitrogen compounds	1	1.7811	4.16845e-05	3.2142	3.1	HILIC-pos
C18n_QI9429			475.343	0.9582	depleted in CD.dys	22	C34:0 PE		1	0.9372	0.000837643	7.0409	14.22	C18-neg
C18n_QI4249			313.108	0.9581	depleted in CD.dys	164	4-methylcatechol	Phenols	1	1.1444	0.00352419	3.8893	5.76	C18-neg
HILn_QI5196			291.161	0.9581	depleted in CD.dys	326	alpha-CEHC	Benzopyrans	1	1.9438	0.0194076	6.4972	4.43	HILIC-neg
HILp_QI21780			618.478	0.958	depleted in CD.dys	10	urobilin	Tetrapyrroles and derivatives	1	8.1559	0.0276293	7.0347	1.42	HILIC-pos
C8p_QI20620			657.545	0.9572	depleted in CD.dys	22	C34:0 PE		1	1.1213	0.00422105	3.9267	8.32	C8-pos
C18n_QI5035			337.206	0.9572	depleted in CD.dys	0			0	1	0.0049709	5.3491	8.64	C18-neg
HILp_QI4146			202.156	0.9571	depleted in CD.dys	0			0	1	0.000919181	4.1949	8.29	HILIC-pos
HILp_QI9469			319.202	0.9569	depleted in CD.dys	108	oxymetazoline	Benzene and substituted derivatives	1	1.2973	0.00208236	3.6013	1.89	HILIC-pos
C8p_QI28959			986.824	0.9569	depleted in CD.dys	0			0	1	0.000132547	3.8997	10.46	C8-pos
HILn_QI14245			295.135	0.9564	depleted in CD.dys	0			0	1	0.00284411	4.6304	1.72	HILIC-neg
C8p_QI29344			1027.81	0.9564	depleted in CD.dys	353			0	0.6964	5.05846e-05	6.3587	11.46	C8-pos
C8p_QI15835			566.362	0.956	depleted in CD.dys	88	homovanillate	Phenols	1	2.067	0.0145948	4.5935	3.65	C8-pos
C8p_QI29457			1040.87	0.9557	depleted in CD.dys	31	C22:1 MAG		1	2.2877	0.0172222	4.844	11.18	C8-pos
C8p_QI23219			714.566	0.9556	depleted in CD.dys	87	C18:1 SM		1	1.1607	0.000707763	3.3802	8.23	C8-pos
HILp_QI20628			597.366	0.9554	depleted in CD.dys	108	oxymetazoline	Benzene and substituted derivatives	1	389.567	0.0351434	6.533	2.26	HILIC-pos
HILp_QI23091			655.526	0.9553	depleted in CD.dys	117	C16:0 LPE	Glycerophospholipids	1	0.6902	9.8185e-05	6.1713	2.81	HILIC-pos
C18n_QI7585			415.318	0.9551	depleted in CD.dys	0			0	1	0.00242196	4.3682	10.08	C18-neg
HILn_QI8624			551.336	0.955	depleted in CD.dys	106	C38:2 PC		1	0.8499	0.000355343	5.2525	2.71	HILIC-neg
C8p_QI29520			1047.84	0.9549	depleted in CD.dys	31	C22:1 MAG		1	1.5539	0.00913555	4.121	11.41	C8-pos
C18n_QI13492			727.448	0.9544	depleted in CD.dys	0			0	1	0.00363862	4.5104	16.69	C18-neg
HILn_QI6653			223.098	0.9544	depleted in CD.dys	326	alpha-CEHC	Benzopyrans	1	1.0818	0.0172222	5.8277	4.46	HILIC-neg
HILn_QI4148			356.318	0.9541	depleted in CD.dys	0			0	1	0.00396221	4.5564	1.02	HILIC-neg
C18n_QI5705			359.19	0.9541	depleted in CD.dys	114			0	0.9105	0.000215543	4.7933	8.54	C18-neg
HILp_QI11425			381.348	0.9534	depleted in CD.dys	0			0	1	0.00188518	4.086	5.86	HILIC-pos
C8p_QI4925			359.295	0.9533	depleted in CD.dys	22	C34:0 PE		1	0.72	0.00117842	8.2588	9.6	C8-pos
C8p_QI29254			1017.79	0.9532	depleted in CD.dys	0			0	1	0.000105178	3.6445	10.55	C8-pos
C8p_QI10457			466.299	0.953	depleted in CD.dys	87	C18:1 SM		1	0.672	0.000887295	8.1545	8.47	C8-pos
HILp_QI13031		C20:4 carnitine	448.343	0.9528	depleted in CD.dys	53			0	0.6356	0.000410605	6.8193	6.27	HILIC-pos
HILp_QI22782			643.335	0.9527	depleted in CD.dys	155			0	0.7424	0.00124883	6.6541	2.9	HILIC-pos
C8p_QI11876			493.281	0.9527	enriched in CD.dys	0			0	1	0.00378243	4.3378	3.99	C8-pos
C18n_QI13717			783.579	0.9525	enriched in CD.dys	24	cholate	Steroids and steroid derivatives; Azoles; Organonitrogen compounds	1	2.8722	0.0214092	4.7533	10.12	C18-neg
HILp_QI5600			235.108	0.9524	depleted in CD.dys	217	trigonelline		1	1.4159	0.000369549	3.1321	2.93	HILIC-pos
C8p_QI24804			762.561	0.9524	depleted in CD.dys	0			0	1	0.00932269	5.7973	12.11	C8-pos
HILn_QI4831			328.286	0.9521	depleted in CD.dys	0			0	1	0.00566652	4.6659	1.04	HILIC-neg
HILn_QI10954			203.002	0.9521	depleted in CD.dys	0			0	1	0.000593943	3.7447	7.19	HILIC-neg
C8p_QI26880			855.741	0.9518	depleted in CD.dys	0			0	1	0.0027034	4.0904	11.06	C8-pos
C18n_QI3016			271.192	0.9517	depleted in CD.dys	69	sebacate	Fatty Acyls	1	0.5152	4.01452e-05	7.6032	5.12	C18-neg
HILp_QI2795			170.117	0.9512	enriched in CD.dys	177	acetylalanine	Carboxylic acids and derivatives	1	3.9393	0.0144991	3.7999	2.92	HILIC-pos
C8p_QI22564			699.494	0.9512	depleted in CD.dys	22	C34:0 PE		1	0.6291	0.000473999	6.1744	8.65	C8-pos
HILn_QI4925			345.265	0.9505	depleted in CD.dys	3	4-nitrophenol	Phenols	1	2.234	0.0150666	4.0169	1.05	HILIC-neg
HILp_QI7480			276.085	0.9502	depleted in CD.dys	0			0	1	0.013353	6.585	7.82	HILIC-pos
HILp_QI10609			352.322	0.95	depleted in CD.dys	3	4-nitrophenol	Phenols	1	6.5314	0.0297185	4.8301	5.74	HILIC-pos
C18n_QI4698			327.088	0.9497	depleted in CD.dys	157	adipate	Fatty Acyls	1	0.8008	0.000379483	4.5808	2.61	C18-neg
C8p_QI2711			305.284	0.9497	depleted in CD.dys	3	4-nitrophenol	Phenols	1	0.8028	0.000432213	4.6131	5.73	C8-pos
C18n_QI6399			381.211	0.9496	depleted in CD.dys	192			0	0.5025	9.46227e-05	6.6421	14.89	C18-neg
C8p_QI21355			673.54	0.949	depleted in CD.dys	22	C34:0 PE		1	1.8896	0.0163069	4.1019	7.1	C8-pos
C18n_QI9290			471.243	0.9488	enriched in CD.dys	169			0	1	0.00905303	4.8346	8.59	C18-neg
HILn_QI26986			522.329	0.9486	depleted in CD.dys	0			0	1	0.000414552	3.4821	2.91	HILIC-neg
HILn_QI10286			738.512	0.9482	enriched in CD.dys	333	C32:0 PE		1	2.0381	0.0212292	4.4114	2.58	HILIC-neg
C8p_QI20623			657.545	0.948	depleted in CD.dys	22	C34:0 PE		1	1.757	0.019523	4.3512	7.32	C8-pos
C18n_QI13681			773.579	0.948	depleted in CD.dys	286			0	0.5874	0.000524538	5.5388	13.59	C18-neg
C18n_QI13303			689.537	0.9479	depleted in CD.dys	22	C34:0 PE		1	0.6884	0.00305291	6.7728	13.6	C18-neg
HILp_QI14487			511.235	0.9469	depleted in CD.dys	0			0	1	0.00698974	4.2578	1.8	HILIC-pos
C8p_QI23218			714.565	0.9469	depleted in CD.dys	22	C34:0 PE		1	1.4966	0.000425895	2.9539	7.88	C8-pos
C18n_QI3763			297.113	0.9466	depleted in CD.dys	123			0	0.6742	5.54757e-05	4.2929	6.89	C18-neg
C18n_QI1600			212.032	0.9464	depleted in CD.dys	0			0	1	0.00824284	4.4025	0.69	C18-neg
C8p_QI2111			285.257	0.9464	depleted in CD.dys	3	4-nitrophenol	Phenols	1	0.5731	0.000176055	4.8527	4.97	C8-pos
HILp_QI9510			321.182	0.9464	depleted in CD.dys	10	urobilin	Tetrapyrroles and derivatives	1	1.1531	0.00609052	3.4235	3.02	HILIC-pos
HILp_QI5695			237.11	0.9459	depleted in CD.dys	0			0	1	0.00940434	4.4735	6.45	HILIC-pos
HILp_QI8743			302.175	0.9456	depleted in CD.dys	160			0	0.6192	0.00206204	5.719	2.22	HILIC-pos
C8p_QI18422			613.36	0.9453	depleted in CD.dys	108	oxymetazoline	Benzene and substituted derivatives	1	1.495	0.0271914	5.0244	3.62	C8-pos
HILn_QI2368			335.198	0.945	depleted in CD.dys	108	oxymetazoline	Benzene and substituted derivatives	1	3.11	0.026689	4.288	3.37	HILIC-neg
HILn_QI82	HMDB00761	lithocholate	375.291	0.9449	depleted in CD.dys	274	lithocholate	Lipids and lipid-like molecules	1	0.8689	0.00301518	4.6172	3.74	HILIC-neg
C8p_QI4812			357.279	0.9447	depleted in CD.dys	22	C34:0 PE		1	3.2368	0.0208995	3.8305	8.9	C8-pos
C8p_QI17275			592.528	0.9446	depleted in CD.dys	119	pentadecanoate	Fatty Acyls	1	2.5301	0.000164657	2.7425	8.13	C8-pos
HILp_QI21471			611.345	0.9445	depleted in CD.dys	10	urobilin	Tetrapyrroles and derivatives	1	0.5113	0.00196808	7.6674	6.25	HILIC-pos
C8p_QI25786			802.726	0.9445	depleted in CD.dys	119	pentadecanoate	Fatty Acyls	1	0.4032	0.000229323	8.264	10.57	C8-pos
C8p_QI12721			508.509	0.9444	depleted in CD.dys	137			0	0.7439	0.00647415	7.3265	9.89	C8-pos
HILn_QI9135			207.088	0.9443	depleted in CD.dys	0			0	1	0.00126386	3.4057	1.9	HILIC-neg
C18n_QI4012			305.176	0.9441	depleted in CD.dys	0			0	1	0.0103681	4.3626	9.25	C18-neg
C8p_QI25229			779.56	0.9439	depleted in CD.dys	87	C18:1 SM		1	0.4313	0.000216926	5.8652	7.35	C8-pos
HILp_QI10802			358.296	0.9438	enriched in CD.dys	75	C16 carnitine	Carboxylic acids and derivatives; Fatty Acyls; Hydroxy acids and derivatives	1	0.4712	0.00109666	6.5616	6.82	HILIC-pos
C18n_QI12150			581.166	0.9436	depleted in CD.dys	0			0	1	0.0159304	5.1195	6.09	C18-neg
HILp_QI7432			274.203	0.9435	depleted in CD.dys	33	2-aminoadipate	Carboxylic acids and derivatives	1	2.5741	0.0151318	3.5058	6.14	HILIC-pos
HILn_QI9344			387.237	0.9434	depleted in CD.dys	251	dimethylglycine	Carboxylic acids and derivatives	1	1.5098	0.00665847	3.2385	2.44	HILIC-neg
C18n_QI961			171.006	0.9433	depleted in CD.dys	0			0	1	0.000769973	3.2782	0.65	C18-neg
HILp_QI2329			159.121	0.9431	enriched in CD.dys	0			0	1	0.00288535	3.5178	3.12	HILIC-pos
C18n_QI6214			375.218	0.9426	depleted in CD.dys	138	1-methylnicotinamide	Pyridines and derivatives	1	3.0699	0.0152253	3.4029	10.17	C18-neg
HILp_QI13426			466.3	0.9425	depleted in CD.dys	87	C18:1 SM		1	2.7476	0.0125253	3.3076	2.26	HILIC-pos
HILp_QI4032			200.092	0.9424	depleted in CD.dys	0			0	1	0.0194955	5.645	7.42	HILIC-pos
HILp_QI16783			547.341	0.942	depleted in CD.dys	106	C38:2 PC		1	3.2931	0.0106784	3.1836	4.52	HILIC-pos
C18n_QI8457			445.332	0.9418	depleted in CD.dys	22	C34:0 PE		1	0.4064	0.000217582	5.6863	15.23	C18-neg
C8p_QI23143			712.551	0.9415	depleted in CD.dys	87	C18:1 SM		1	2.1842	0.00636445	3.0655	7.85	C8-pos
C18n_QI6672			389.125	0.9413	depleted in CD.dys	270			0	0.5652	0.000892427	4.5743	5.11	C18-neg
C8p_QI11959			494.384	0.9411	depleted in CD.dys	22	C34:0 PE		1	0.5647	0.0049424	6.7975	5.77	C8-pos
HILp_QI6767			260.161	0.9408	depleted in CD.dys	33	2-aminoadipate	Carboxylic acids and derivatives	1	1.0997	0.0160787	3.7484	9.54	HILIC-pos
HILn_QI16944			120.046	0.9407	depleted in CD.dys	0			0	1	0.00767155	3.8244	2.64	HILIC-neg
HILn_QI6753			439.247	0.9406	depleted in CD.dys	106	C38:2 PC		1	2.2372	0.0329216	4.4797	3.1	HILIC-neg
HILn_QI5389			515.269	0.9406	depleted in CD.dys	0			0	1	0.00735467	3.7704	6.64	HILIC-neg
C8p_QI22255			692.583	0.9404	depleted in CD.dys	22	C34:0 PE		1	5.9943	0.00522359	2.8374	7.7	C8-pos
HILp_QI2373			160.097	0.9402	depleted in CD.dys	57	12.13-diHOME	Fatty Acyls	1	1.5683	0.00609478	3.0797	4.67	HILIC-pos
C18n_QI6173			373.275	0.94	depleted in CD.dys	256			0	1	0.00175725	3.2517	13.17	C18-neg
C18n_QI2697			261.007	0.9395	enriched in CD.dys	237			0	1	0.0240878	6.0936	1.11	C18-neg
HILn_QI11087			153.056	0.9395	depleted in CD.dys	0			0	1	0.00998879	3.8957	5.2	HILIC-neg
C8p_QI19868			641.512	0.9395	depleted in CD.dys	0			0	1	0.0160225	4.4681	7.51	C8-pos
HILp_QI10198			340.272	0.9394	depleted in CD.dys	22	C34:0 PE		1	6.222	0.0412719	4.4659	1.62	HILIC-pos
HILp_QI16847			549.345	0.9389	depleted in CD.dys	10	urobilin	Tetrapyrroles and derivatives	1	0.9039	0.0103301	5.1829	6.19	HILIC-pos
HILp_QI12176			414.301	0.9386	enriched in CD.dys	329	glycocholate	Steroids and steroid derivatives	1	1.1334	0.0176257	3.6783	5.33	HILIC-pos
HILn_QI5241			259.046	0.9386	depleted in CD.dys	2	porphobilinogen	Organonitrogen compounds; Keto acids and derivatives	1	5.8246	0.0333318	3.9032	8.6	HILIC-neg
HILp_QI13500			469.318	0.9384	depleted in CD.dys	67	21-deoxycortisol	Steroids and steroid derivatives	1	2.5558	0.00807746	3.0047	1.95	HILIC-pos
C8p_QI23602			724.588	0.9383	depleted in CD.dys	22	C34:0 PE		1	0.8017	0.00776952	4.9236	8.92	C8-pos
C8p_QI13370			520.419	0.9382	depleted in CD.dys	0			0	1	0.0142446	4.1156	6.4	C8-pos
HILn_QI3345			258.114	0.9382	enriched in CD.dys	49	hydroxycotinine	Pyridines and derivatives	1	1.127	0.034241	4.9223	1.92	HILIC-neg
C18n_QI10300			503.3	0.9379	depleted in CD.dys	0			0	1	4.31274e-06	2.9217	9.24	C18-neg
HILn_QI8087			303.218	0.9376	depleted in CD.dys	0			0	1	0.0155572	4.1799	3.63	HILIC-neg
HILp_QI12491			426.322	0.9375	enriched in CD.dys	24	cholate	Steroids and steroid derivatives; Azoles; Organonitrogen compounds	1	0.5159	3.82242e-05	3.9245	1.91	HILIC-pos
HILn_QI26			171.007	0.9375	depleted in CD.dys	0			0	1	0.0194851	4.6067	7.18	HILIC-neg
C8p_QI21465			675.555	0.9375	depleted in CD.dys	22	C34:0 PE		1	4.6972	0.00125584	2.5961	7.32	C8-pos
C8p_QI28998			991.778	0.9374	depleted in CD.dys	31	C22:1 MAG		1	1.923	0.0105131	3.12	10.78	C8-pos
HILp_QI8745			302.176	0.9374	depleted in CD.dys	160			0	0.3104	0.000121482	6.5276	1.86	HILIC-pos
C8p_QI3959			338.305	0.9373	depleted in CD.dys	3	4-nitrophenol	Phenols	1	0.4727	0.00047789	4.3784	4.33	C8-pos
HILn_TF2	HMDB00126	alpha-glycerophosphate	171.006	0.9369	depleted in CD.dys	0			0	1	0.0285082	6.4579	7.25	HILIC-neg
HILn_QI6028			329.103	0.9369	depleted in CD.dys	114			0	1	0.0259936	5.6666	7.44	HILIC-neg
HILn_QI15321			208.098	0.9368	depleted in CD.dys	0			0	1	0.00922189	3.6784	3.54	HILIC-neg
C18n_QI5706			359.19	0.9367	depleted in CD.dys	114			0	0.305	0.000194454	6.8181	8.68	C18-neg
HILp_QI13836			485.859	0.9364	depleted in CD.dys	0			0	1	0.0113605	3.763	5.57	HILIC-pos
HILn_QI4036			419.281	0.9363	depleted in CD.dys	326	alpha-CEHC	Benzopyrans	1	4.1983	0.0277832	3.5667	3.54	HILIC-neg
C8p_QI24989			769.543	0.9362	depleted in CD.dys	0			0	1	0.011506	3.7664	7.48	C8-pos
C8p_QI13740			527.279	0.9362	depleted in CD.dys	0			0	1	0.0156061	4.0616	4.33	C8-pos
HILn_QI6175			357.28	0.9361	depleted in CD.dys	256			0	0.2996	0.000328798	7.957	3.52	HILIC-neg
C8p_QI11195			480.369	0.936	depleted in CD.dys	22	C34:0 PE		1	0.9043	0.000500625	3.3917	5.45	C8-pos
C8p_QI2784			308.168	0.9359	depleted in CD.dys	0			0	1	0.00497774	3.3062	2.75	C8-pos
C8p_QI19787			639.517	0.9358	depleted in CD.dys	222			0	0.8054	6.463e-05	3.3394	8.09	C8-pos
HILp_QI522	HMDB00562	creatinine	114.067	0.9358	enriched in CD.dys	9	creatinine	Tetrapyrroles and derivatives; Carboxylic acids and derivatives; Organooxygen compounds; Purine nucleosides	1	1	0.00229673	3.1384	6.38	HILIC-pos
C18n_QI8017			431.099	0.9358	enriched in CD.dys	2	porphobilinogen	Organonitrogen compounds; Keto acids and derivatives	1	0.7089	0.0076691	4.8303	1.72	C18-neg
HILn_QI14059			461.328	0.9357	depleted in CD.dys	22	C34:0 PE		1	1.2236	0.00140338	2.7494	3.41	HILIC-neg
HILp_QI20525			596.216	0.9356	depleted in CD.dys	183	acetyl-galactosamine	Organooxygen compounds	1	18.7847	0.0202915	3.0975	6.97	HILIC-pos
C18n_QI5844			363.276	0.9356	depleted in CD.dys	0			0	1	0.028188	5.6879	12.13	C18-neg
C8p_QI16844			584.561	0.9355	depleted in CD.dys	31	C22:1 MAG		1	35.8415	0.0238338	3.1811	9.92	C8-pos
C8p_QI10432			465.405	0.9353	depleted in CD.dys	0			0	1	0.0122294	3.7531	4.32	C8-pos
C8p_QI21720			681.54	0.9353	depleted in CD.dys	22	C34:0 PE		1	0.5117	0.00273163	4.6024	8.89	C8-pos
HILn_QI2847			337.093	0.9352	enriched in CD.dys	2	porphobilinogen	Organonitrogen compounds; Keto acids and derivatives	1	1.4703	0.0142697	3.2259	4.91	HILIC-neg
C8p_QI19063			625.518	0.9349	depleted in CD.dys	0			0	1	0.0126082	3.7499	7.88	C8-pos
HILp_QI7813			283.108	0.9348	depleted in CD.dys	180	tetrahydro-1-methyl-beta-carboline-3-carboxylate	Harmala alkaloids	1	0.3231	0.000363447	5.4773	6.41	HILIC-pos
HILn_QI15191			495.274	0.9348	depleted in CD.dys	106	C38:2 PC		1	0.2772	2.35603e-06	5.7984	2.78	HILIC-neg
HILp_QI6698			259.11	0.9348	depleted in CD.dys	0			0	1	0.0111141	3.6567	6.45	HILIC-pos
HILp_TF5	HMDB00030	biotin	245.096	0.9347	depleted in CD.dys	280	biotin	Biotin and derivatives	1	1	0.0293111	5.6515	3.86	HILIC-pos
C8p_QI8692			433.331	0.9346	depleted in CD.dys	39	4-pyridoxate	Pyridines and derivatives; Benzene and substituted derivatives	1	0.6724	0.000402225	3.5549	4.8	C8-pos
HILn_QI1935			367.104	0.9345	enriched in CD.dys	2	porphobilinogen	Organonitrogen compounds; Keto acids and derivatives	1	2.4842	0.028309	3.6333	5.08	HILIC-neg
C18n_QI11810			563.141	0.9344	enriched in CD.dys	268	p-hydroxyphenylacetate	Phenols	1	0.8098	0.016361	6.2324	1.15	C18-neg
C8p_QI12000			495.31	0.934	depleted in CD.dys	0			0	1	0.0110888	3.6094	4.03	C8-pos
C8p_QI21306			672.556	0.9338	depleted in CD.dys	22	C34:0 PE		1	30.0206	0.0160787	2.9081	8.65	C8-pos
HILp_QI1110	HMDB00064	creatine	132.077	0.9336	enriched in CD.dys	9	creatinine	Tetrapyrroles and derivatives; Carboxylic acids and derivatives; Organooxygen compounds; Purine nucleosides	1	0.4573	3.85164e-05	3.8321	8.27	HILIC-pos
C18n_QI4328			315.124	0.9336	depleted in CD.dys	123			0	0.4495	0.00358759	4.9889	3.23	C18-neg
HILp_QI4492			210.129	0.9333	depleted in CD.dys	96			0	0.6834	0.000961205	3.5881	6.35	HILIC-pos
C8p_QI23301			716.639	0.9332	depleted in CD.dys	0			0	1	0.0128118	3.647	9.14	C8-pos
HILn_QI4794			415.125	0.9331	depleted in CD.dys	0			0	1	0.0187045	4.0377	4.39	HILIC-neg
HILp_QI2331			159.122	0.9329	enriched in CD.dys	0			0	1	0.00817908	3.3854	3.03	HILIC-pos
HILn_QI5076			280.14	0.9328	depleted in CD.dys	42	2-deoxyadenosine	Purine nucleosides; Carboxylic acids and derivatives; Imidazopyrimidines; Diazines; Pteridines and derivatives; Nucleoside and nucleotide analogues; Pyrimidine nucleosides	1	0.7399	0.000448426	3.3803	2.53	HILIC-neg
HILp_QI9164	HMDB13325	C10:2 carnitine	312.217	0.9327	enriched in CD.dys	75	C16 carnitine	Carboxylic acids and derivatives; Fatty Acyls; Hydroxy acids and derivatives	1	0.3711	0.00190603	5.1706	7.3	HILIC-pos
HILn_QI7404			379.213	0.9327	depleted in CD.dys	146	serotonin	Indoles and derivatives	1	1.927	0.0221373	3.3548	2.93	HILIC-neg
C8p_QI8318			426.321	0.9323	enriched in CD.dys	24	cholate	Steroids and steroid derivatives; Azoles; Organonitrogen compounds	1	0.6991	0.000685127	3.4505	4.05	C8-pos
C8p_QI12756			509.324	0.9321	depleted in CD.dys	106	C38:2 PC		1	0.6499	0.00751394	4.4803	5.4	C8-pos
HILp_QI10733			356.28	0.9321	enriched in CD.dys	75	C16 carnitine	Carboxylic acids and derivatives; Fatty Acyls; Hydroxy acids and derivatives	1	0.408	0.00582445	6.4341	6.9	HILIC-pos
HILn_QI3645			312.146	0.9319	depleted in CD.dys	108	oxymetazoline	Benzene and substituted derivatives	1	0.6326	0.0104338	5.0029	3.27	HILIC-neg
C8p_QI13122			515.48	0.9317	depleted in CD.dys	137			0	0.5127	0.00637999	4.885	10.2	C8-pos
C18n_QI8526			447.312	0.9317	depleted in CD.dys	22	C34:0 PE		1	0.7422	0.000179011	3.2532	13.01	C18-neg
HILn_QI4520			276.161	0.9315	depleted in CD.dys	160			0	0.4131	0.00683075	6.7214	1.23	HILIC-neg
C18n_QI11796			561.211	0.9315	enriched in CD.dys	97			0	0.2723	0.000682805	6.9897	8.59	C18-neg
HILp_QI10491			348.145	0.9314	depleted in CD.dys	157	adipate	Fatty Acyls	1	0.8772	0.0145482	4.6139	1.74	HILIC-pos
C18n_QI4015			305.187	0.9312	depleted in CD.dys	108	oxymetazoline	Benzene and substituted derivatives	1	9.9364	0.0703868	7.1029	6.79	C18-neg
C8p_QI22147			690.567	0.9311	depleted in CD.dys	22	C34:0 PE		1	2.9308	0.0122509	2.8832	7.14	C8-pos
C8p_QI28999			991.778	0.9309	depleted in CD.dys	0			0	1	2.87073e-05	2.7313	10.47	C8-pos
C8p_QI22750			703.526	0.9309	depleted in CD.dys	22	C34:0 PE		1	0.3715	0.00421821	5.7496	9.36	C8-pos
C18n_QI13854			823.595	0.9309	depleted in CD.dys	286			0	0.5469	0.00964306	5.2059	12	C18-neg
HILp_QI20478	HMDB04161*	urobilin	595.35	0.9307	depleted in CD.dys	85	urobilin	Fatty Acyls; Tetrapyrroles and derivatives	1	1	0.0257078	4.4051	6.57	HILIC-pos
C8p_QI6021			382.272	0.9307	depleted in CD.dys	0			0	1	0.0103315	3.3741	4.98	C8-pos
HILp_QI5353			229.155	0.9306	enriched in CD.dys	9	creatinine	Tetrapyrroles and derivatives; Carboxylic acids and derivatives; Organooxygen compounds; Purine nucleosides	1	2.2116	0.0572556	5.6207	10.31	HILIC-pos
C8p_QI22049			688.551	0.9304	depleted in CD.dys	22	C34:0 PE		1	0.8295	0.0087976	4.0165	6.95	C8-pos
HILp_QI1192			134.082	0.9304	depleted in CD.dys	69	sebacate	Fatty Acyls	1	0.5688	0.0129587	5.764	5.65	HILIC-pos
HILn_QI5936			285.113	0.9302	depleted in CD.dys	157	adipate	Fatty Acyls	1	0.2504	0.000528318	8.375	4.41	HILIC-neg
HILp_TF20	HMDB04159	urobilin	595.349	0.9301	depleted in CD.dys	85	urobilin	Fatty Acyls; Tetrapyrroles and derivatives	1	0.3189	0.00398078	14.2972	6.63	HILIC-pos
HILp_QI7375			273.192	0.9299	depleted in CD.dys	0			0	1	0.0132279	3.471	7.94	HILIC-pos
HILn_QI5286			193.087	0.9296	depleted in CD.dys	129	hydrocinnamate	Phenylpropanoic acids	1	0.2784	0.00188012	7.7479	4.03	HILIC-neg
HILp_QI5666			236.128	0.9293	depleted in CD.dys	0			0	1	0.0105213	3.3165	2.97	HILIC-pos
C18n_QI4867			331.249	0.9292	depleted in CD.dys	69	sebacate	Fatty Acyls	1	0.7206	0.0149332	4.7979	7.96	C18-neg
HILp_QI7252			271.165	0.9291	depleted in CD.dys	44	2-aminoheptanoic acid		1	0.3701	0.000178137	3.9872	6.35	HILIC-pos
HILn_QI30368			149.028	0.9286	depleted in CD.dys	0			0	1	0.00683265	3.1232	1.3	HILIC-neg
HILn_QI16095			242.075	0.9283	depleted in CD.dys	0			0	1	0.0225611	3.9092	4.43	HILIC-neg
C18n_QI3820			299.129	0.9283	depleted in CD.dys	138	1-methylnicotinamide	Pyridines and derivatives	1	0.2222	9.05857e-05	7.4996	6.2	C18-neg
C8p_QI11412			484.363	0.9281	depleted in CD.dys	3	4-nitrophenol	Phenols	1	0.6498	0.00123858	3.386	5.95	C8-pos
C18n_QI65	HMDB00036	taurocholate	514.284	0.9276	enriched in CD.dys	40	taurocholate	Steroids and steroid derivatives; Organic sulfonic acids and derivatives	1	1	0.000530306	2.7364	7.18	C18-neg
C8p_QI5694			375.28	0.9275	enriched in CD.dys	72			0	0.5509	0.0107236	4.743	4.07	C8-pos
C8p_QI25362			784.608	0.9274	depleted in CD.dys	163			0	0.2804	0.00084812	5.0354	7.1	C8-pos
C18n_QI7697			419.281	0.9273	depleted in CD.dys	326	alpha-CEHC	Benzopyrans	1	9.6886	0.0017406	2.3623	10.11	C18-neg
C18n_QI3428			285.171	0.9273	depleted in CD.dys	232	phenyllactate	Phenylpropanoic acids; Azoles; Benzene and substituted derivatives	1	0.2385	4.50924e-05	5.2135	1.35	C18-neg
C8p_QI23144			712.551	0.9273	depleted in CD.dys	87	C18:1 SM		1	1.7406	0.0162745	2.9771	8.06	C8-pos
C18n_QI4436			317.176	0.9272	depleted in CD.dys	326	alpha-CEHC	Benzopyrans	1	15.228	0.0809339	8.4619	8.96	C18-neg
C18n_QI8252			439.169	0.9271	depleted in CD.dys	146	serotonin	Indoles and derivatives	1	0.6307	0.000100035	3.1728	1.74	C18-neg
HILp_QI16369			541.34	0.927	depleted in CD.dys	18			0	0.2946	0.000946276	4.8018	8.15	HILIC-pos
C8p_QI7788			416.316	0.9269	depleted in CD.dys	87	C18:1 SM		1	0.5568	0.0173349	6.2706	9.34	C8-pos
HILp_QI6672			258.145	0.9269	depleted in CD.dys	181			0	0.6154	0.00387297	3.6416	6.18	HILIC-pos
C18n_QI13210			673.541	0.9269	depleted in CD.dys	22	C34:0 PE		1	2.9287	0.0319451	3.301	17.01	C18-neg
HILn_QI14971			389.125	0.9268	depleted in CD.dys	273			0	0.234	6.7363e-05	5.3015	2.23	HILIC-neg
C18n_QI2682			259.182	0.9268	depleted in CD.dys	108	oxymetazoline	Benzene and substituted derivatives	1	0.3882	0.0101188	7.2849	6.57	C18-neg
HILp_QI12594			430.332	0.9266	depleted in CD.dys	53			0	1	0.00635472	3.028	6.18	HILIC-pos
C8p_QI17845			602.535	0.9265	depleted in CD.dys	0			0	1	0.00948633	3.1661	8.01	C8-pos
C18n_QI9052			463.38	0.9264	depleted in CD.dys	300			0	0.997	0.0317797	7.0877	12.2	C18-neg
C8p_QI9845			455.277	0.9263	depleted in CD.dys	106	C38:2 PC		1	1.0506	0.000888378	2.5108	4.58	C8-pos
C18n_QI12673			614.537	0.9263	depleted in CD.dys	0			0	1	0.0144298	3.3395	13.06	C18-neg
HILp_QI22689			639.377	0.9258	depleted in CD.dys	10	urobilin	Tetrapyrroles and derivatives	1	1.0069	0.0606189	7.1521	5.91	HILIC-pos
C8p_QI5233			366.3	0.9256	depleted in CD.dys	33	2-aminoadipate	Carboxylic acids and derivatives	1	0.2295	1.51562e-05	4.9733	4.05	C8-pos
HILn_QI1256			505.178	0.9255	enriched in CD.dys	212	fucose	Organooxygen compounds	1	0.6631	0.0111324	4.1022	2.58	HILIC-neg
C8p_QI21951			686.535	0.9255	depleted in CD.dys	87	C18:1 SM		1	1.9006	0.0115295	2.769	7.68	C8-pos
C18n_QI9051			463.38	0.9254	depleted in CD.dys	300			0	1	0.0469313	7.5172	11.05	C18-neg
C8p_QI20428			654.379	0.9254	enriched in CD.dys	0			0	1	0.0255181	3.8763	3.76	C8-pos
C8p_QI8770			435.272	0.9254	depleted in CD.dys	3	4-nitrophenol	Phenols	1	1.2624	0.0011956	2.4843	3.93	C8-pos
C18n_QI10253			501.322	0.9252	depleted in CD.dys	60	4-hydroxybenzaldehyde	Organooxygen compounds	1	0.2273	7.29832e-06	4.9323	10.16	C18-neg
C8p_QI3061			315.252	0.9252	depleted in CD.dys	0			0	1	0.0131136	3.2328	4.68	C8-pos
C8p_QI3825			335.257	0.9252	depleted in CD.dys	3	4-nitrophenol	Phenols	1	1.0776	0.00142101	2.5189	4.71	C8-pos
C18n_QI3282			281.082	0.9252	depleted in CD.dys	0			0	1	0.0468277	6.8831	2.76	C18-neg
C18n_QI13593			751.589	0.9249	depleted in CD.dys	157	adipate	Fatty Acyls	1	0.8802	0.0315013	6.911	11.15	C18-neg
HILn_QI4739			397.108	0.9249	depleted in CD.dys	49	hydroxycotinine	Pyridines and derivatives	1	1.899	0.0449478	3.8368	2.88	HILIC-neg
C8p_QI29363			1029.83	0.9249	depleted in CD.dys	353			0	0.2805	0.00448668	6.708	11.69	C8-pos
HILn_QI13699			218.14	0.9248	depleted in CD.dys	0			0	1	0.00913555	3.0845	2.74	HILIC-neg
HILp_QI12254			417.201	0.9245	depleted in CD.dys	108	oxymetazoline	Benzene and substituted derivatives	1	0.4947	0.00756524	4.2305	2.52	HILIC-pos
C8p_QI9166			442.353	0.9244	depleted in CD.dys	3	4-nitrophenol	Phenols	1	0.5152	0.000880574	3.3721	5.48	C8-pos
C8p_QI24971			768.613	0.9244	depleted in CD.dys	163			0	0.2125	0.000270398	6.4119	7.69	C8-pos
C8p_QI24436			749.554	0.9244	depleted in CD.dys	0			0	1	0.0231054	3.6691	9.04	C8-pos
C8p_QI6577			393.261	0.9242	depleted in CD.dys	3	4-nitrophenol	Phenols	1	1.321	0.0191541	3.0035	4.86	C8-pos
HILp_QI13736			481.293	0.9241	depleted in CD.dys	106	C38:2 PC		1	0.7404	0.00285914	3.234	5.18	HILIC-pos
C8p_QI10270			463.282	0.9241	depleted in CD.dys	3	4-nitrophenol	Phenols	1	0.9174	0.0197474	4.2237	5.58	C8-pos
HILp_QI7459			275.151	0.9241	depleted in CD.dys	146	serotonin	Indoles and derivatives	1	2.1995	0.0402602	3.5209	6.45	HILIC-pos
C18n_QI10071			495.273	0.9235	depleted in CD.dys	106	C38:2 PC		1	0.2326	4.47583e-05	4.6738	14.37	C18-neg
C18n_QI7569			415.271	0.9232	depleted in CD.dys	3	4-nitrophenol	Phenols	1	0.3531	3.52296e-07	3.4864	9.11	C18-neg
C18n_QI5931			367.159	0.9231	depleted in CD.dys	192			0	0.2439	0.00163446	5.5013	9.6	C18-neg
HILn_QI20003			153.067	0.923	depleted in CD.dys	0			0	1	0.00917698	3.0229	3.99	HILIC-neg
C8p_QI11831			492.405	0.923	depleted in CD.dys	108	oxymetazoline	Benzene and substituted derivatives	1	0.525	0.016001	4.9624	6.44	C8-pos
C18n_QI3017			271.192	0.9228	depleted in CD.dys	69	sebacate	Fatty Acyls	1	0.4333	0.0126979	5.1421	3.35	C18-neg
C18n_QI2679			259.182	0.9226	depleted in CD.dys	108	oxymetazoline	Benzene and substituted derivatives	1	0.4214	0.0168387	7.1613	5.2	C18-neg
HILp_QI6740			260.089	0.9226	depleted in CD.dys	0			0	1	0.0437955	4.9835	7.84	HILIC-pos
C8p_QI15740			564.496	0.9223	depleted in CD.dys	119	pentadecanoate	Fatty Acyls	1	0.5474	2.00194e-05	3.0366	7.67	C8-pos
HILp_QI2909			173.14	0.922	enriched in CD.dys	268	p-hydroxyphenylacetate	Phenols	1	1.9396	0.0270861	3.0677	7.43	HILIC-pos
HILn_QI10958			306.135	0.9219	depleted in CD.dys	160			0	0.2208	0.00134199	6.1203	4.57	HILIC-neg
C18n_QI7638			417.278	0.9219	depleted in CD.dys	3	4-nitrophenol	Phenols	1	0.8283	0.0151295	3.787	13.82	C18-neg
HILn_QI10808			389.125	0.9219	depleted in CD.dys	270			0	0.2344	0.00353527	8.9485	10.91	HILIC-neg
C8p_QI22437			696.556	0.9218	depleted in CD.dys	22	C34:0 PE		1	0.8334	0.016433	3.8798	8.21	C8-pos
HILn_QI28358			311.296	0.9217	enriched in CD.dys	0			0	1	0.0339857	4.0342	1	HILIC-neg
C18n_QI2678			259.182	0.9214	depleted in CD.dys	108	oxymetazoline	Benzene and substituted derivatives	1	0.7133	0.0318259	6.8592	6.79	C18-neg
C18n_QI4226			312.146	0.9214	depleted in CD.dys	108	oxymetazoline	Benzene and substituted derivatives	1	0.2885	0.00530675	5.3194	4.1	C18-neg
C8p_QI7840			417.261	0.9213	depleted in CD.dys	3	4-nitrophenol	Phenols	1	1.0741	0.0178583	2.9345	4.11	C8-pos
HILp_QI20413			594.371	0.9212	depleted in CD.dys	175			0	0.2019	0.000448426	6.1598	6.93	HILIC-pos
HILp_QI9077			310.202	0.921	enriched in CD.dys	75	C16 carnitine	Carboxylic acids and derivatives; Fatty Acyls; Hydroxy acids and derivatives	1	0.2526	0.00239567	5.0405	7.27	HILIC-pos
HILn_QI4152			214.145	0.9209	depleted in CD.dys	171	acetytyrosine	Carboxylic acids and derivatives	1	1.724	0.0233632	2.9657	3.19	HILIC-neg
C8p_QI20500			655.529	0.9209	depleted in CD.dys	22	C34:0 PE		1	0.5884	0.0235616	5.5193	7.6	C8-pos
HILp_QI7440			275.074	0.9208	depleted in CD.dys	262	4-hydroxy-3-methylacetophenone	Organooxygen compounds	1	1.7361	0.0156927	2.7562	4.93	HILIC-pos
C8p_QI23222			714.567	0.9207	depleted in CD.dys	87	C18:1 SM		1	2.7672	0.0115129	2.5869	8.41	C8-pos
HILp_QI8889			305.187	0.9207	depleted in CD.dys	108	oxymetazoline	Benzene and substituted derivatives	1	0.3237	0.0100553	5.9822	6.47	HILIC-pos
C18n_QI7115			401.27	0.9205	depleted in CD.dys	326	alpha-CEHC	Benzopyrans	1	2.1426	0.00747206	2.5225	12.87	C18-neg
HILn_QI3618			230.013	0.9204	depleted in CD.dys	0			0	1	0.0168441	3.1837	4.74	HILIC-neg
C18n_QI4640			325.07	0.9203	enriched in CD.dys	268	p-hydroxyphenylacetate	Phenols	1	0.2159	0.000208568	4.7903	1.29	C18-neg
HILp_QI16182			537.287	0.9203	depleted in CD.dys	112			0	0.335	0.00755529	4.8447	1.78	HILIC-pos
HILp_QI14034			494.326	0.9201	depleted in CD.dys	67	21-deoxycortisol	Steroids and steroid derivatives	1	10.2274	0.051955	3.4059	2.45	HILIC-pos
HILn_QI5985			287.197	0.9199	depleted in CD.dys	0			0	1	0.0138719	3.0569	2.64	HILIC-neg
C8p_QI13606			524.54	0.9199	depleted in CD.dys	137			0	0.7412	0.0159446	3.8448	10.43	C8-pos
C8p_QI9687			452.337	0.9198	depleted in CD.dys	22	C34:0 PE		1	0.478	0.00392234	3.5193	4.78	C8-pos
HILn_QI14303			355.265	0.9196	depleted in CD.dys	256			0	0.1675	8.98713e-06	7.5544	3.53	HILIC-neg
HILp_QI12847			440.338	0.9194	depleted in CD.dys	3	4-nitrophenol	Phenols	1	2.5231	0.0298283	2.9822	1.57	HILIC-pos
HILn_QI19950			475.32	0.9194	depleted in CD.dys	0			0	1	0.0213337	3.3004	2.77	HILIC-neg
C18n_QI8574			449.218	0.919	depleted in CD.dys	252			0	1	0.00814668	2.8663	7.74	C18-neg
HILp_QI2918			174.038	0.919	depleted in CD.dys	262	4-hydroxy-3-methylacetophenone	Organooxygen compounds	1	0.5064	0.0147267	4.3007	5.29	HILIC-pos
HILn_QI20089			250.072	0.9189	depleted in CD.dys	2	porphobilinogen	Organonitrogen compounds; Keto acids and derivatives	1	0.4375	0.0126979	4.4519	4.07	HILIC-neg
HILp_QI10337			344.317	0.9189	depleted in CD.dys	0			0	1	0.0318807	3.709	2.61	HILIC-pos
C8p_QI10521			467.35	0.9187	depleted in CD.dys	139			0	0.6732	0.0087976	3.456	4.3	C8-pos
HILn_QI1945			119.025	0.9187	depleted in CD.dys	0			0	1	0.0504437	5.0537	3.45	HILIC-neg
C18n_QI48	HMDB00761	lithocholate	375.291	0.9185	depleted in CD.dys	274	lithocholate	Lipids and lipid-like molecules	1	1	0.00130777	2.5619	11.98	C18-neg
C8p_QI1548			263.201	0.9184	depleted in CD.dys	0			0	1	0.00297612	2.6316	4.08	C8-pos
C18n_QI4225			312.146	0.9184	depleted in CD.dys	108	oxymetazoline	Benzene and substituted derivatives	1	0.2161	0.00257872	5.945	4.29	C18-neg
HILn_QI9727			445.333	0.9183	depleted in CD.dys	22	C34:0 PE		1	0.8048	0.0197366	3.877	3.3	HILIC-neg
C8p_QI14148			535.34	0.918	depleted in CD.dys	106	C38:2 PC		1	0.1838	6.00888e-05	5.2594	5.55	C8-pos
HILp_QI12266			417.297	0.918	depleted in CD.dys	203			0	1	4.4238e-05	2.4337	4.5	HILIC-pos
C8p_QI22048			688.551	0.9179	depleted in CD.dys	22	C34:0 PE		1	0.5141	0.0137577	4.0746	7.61	C8-pos
C8p_QI21635			679.547	0.9178	depleted in CD.dys	222			0	0.2524	2.87073e-05	3.7628	8.64	C8-pos
C18n_QI1641			214.144	0.9177	depleted in CD.dys	171	acetytyrosine	Carboxylic acids and derivatives	1	0.5276	0.0019179	3.1624	6.48	C18-neg
HILp_QI7376			273.193	0.9177	depleted in CD.dys	0			0	1	0.0186264	3.1352	8.05	HILIC-pos
C8p_QI12639			506.493	0.9175	depleted in CD.dys	137			0	0.2887	0.0108968	6.4546	9.6	C8-pos
HILp_QI2205			157.097	0.9174	depleted in CD.dys	0			0	1	0.0256578	3.3756	7.85	HILIC-pos
HILp_QI10622			353.208	0.9173	depleted in CD.dys	10	urobilin	Tetrapyrroles and derivatives	1	0.192	0.000698344	5.5593	4.22	HILIC-pos
HILn_QI4998			144.103	0.9169	depleted in CD.dys	0			0	1	0.0466066	4.409	4.28	HILIC-neg
HILn_QI10359			347.114	0.9168	depleted in CD.dys	223			0	0.5932	0.00159341	3.0225	5.54	HILIC-neg
C8p_QI7946			419.277	0.9168	depleted in CD.dys	3	4-nitrophenol	Phenols	1	2.6311	0.0139737	2.5499	4.19	C8-pos
C8p_QI4712			355.263	0.9167	depleted in CD.dys	22	C34:0 PE		1	0.1996	0.00207555	6.1976	8.3	C8-pos
HILn_QI19930			635.456	0.9167	enriched in CD.dys	7	malate	Hydroxy acids and derivatives; Carboxylic acids and derivatives; Fatty Acyls	1	0.5434	0.0104826	3.67	1.24	HILIC-neg
C18n_QI13573			746.595	0.9166	depleted in CD.dys	0			0	1	0.0231783	3.2417	13.09	C18-neg
C8p_QI22821			704.619	0.9162	depleted in CD.dys	22	C34:0 PE		1	0.1912	0.000511676	5.1689	9.8	C8-pos
C8p_QI24465			750.055	0.9162	depleted in CD.dys	0			0	1	0.0555756	5.1592	12.03	C8-pos
HILp_QI6003			244.119	0.916	depleted in CD.dys	244			0	0.1784	1.55766e-05	4.8279	6.32	HILIC-pos
HILp_QI2118			155.082	0.9157	depleted in CD.dys	123			0	0.4274	0.00043034	3.0991	7.87	HILIC-pos
HILn_QI25648			201.052	0.9157	depleted in CD.dys	0			0	1	0.0527106	4.7641	2.4	HILIC-neg
C8p_QI22888			705.652	0.9152	depleted in CD.dys	162			0	0.5458	0.0328102	6.4215	13.13	C8-pos
HILp_QI7493			276.137	0.9152	depleted in CD.dys	120			0	0.5035	0.005015	3.2947	6.4	HILIC-pos
HILn_QI30798			267.128	0.915	depleted in CD.dys	0			0	1	0.00565607	2.6475	2.87	HILIC-neg
C18n_QI8774			455.166	0.9149	depleted in CD.dys	2	porphobilinogen	Organonitrogen compounds; Keto acids and derivatives	1	0.3642	0.00604651	3.8076	6.49	C18-neg
HILp_QI7082			268.155	0.9149	depleted in CD.dys	27			0	0.2325	0.00190341	4.3672	6.43	HILIC-pos
HILp_QI2315			159.102	0.9149	depleted in CD.dys	106	C38:2 PC		1	0.2291	0.000105429	3.8711	4.49	HILIC-pos
HILp_QI17223			555.19	0.9149	enriched in CD.dys	0			0	1	0.0407629	3.8092	6.76	HILIC-pos
HILp_QI427			110.097	0.9148	depleted in CD.dys	0			0	1	0.0596616	5.357	2.59	HILIC-pos
C18n_QI8177			435.276	0.9146	depleted in CD.dys	0			0	1	0.00510864	2.6196	8.51	C18-neg
HILp_QI14571			513.301	0.9146	enriched in CD.dys	75	C16 carnitine	Carboxylic acids and derivatives; Fatty Acyls; Hydroxy acids and derivatives	1	0.5582	0.030103	5.2377	8.97	HILIC-pos
HILp_QI6073			245.185	0.9145	depleted in CD.dys	0			0	1	0.0303236	3.3871	8.48	HILIC-pos
C8p_QI12097			497.303	0.9143	depleted in CD.dys	271			0	0.5025	0.00712725	3.4066	4.6	C8-pos
HILp_QI6933			265.119	0.9141	enriched in CD.dys	9	creatinine	Tetrapyrroles and derivatives; Carboxylic acids and derivatives; Organooxygen compounds; Purine nucleosides	1	0.2909	1.99136e-05	3.3158	4.52	HILIC-pos
C18n_QI6624			387.221	0.9141	depleted in CD.dys	114			0	0.3381	0.00650751	3.9279	11.08	C18-neg
C8p_QI13367			520.385	0.9141	depleted in CD.dys	286			0	0.2081	0.000610151	4.371	5.35	C8-pos
C8p_QI21628			679.527	0.9138	depleted in CD.dys	22	C34:0 PE		1	9.8333	0.014634	2.3978	8.98	C8-pos
HILn_QI16642			279.087	0.9137	depleted in CD.dys	2	porphobilinogen	Organonitrogen compounds; Keto acids and derivatives	1	0.4151	0.00626441	3.5457	4.33	HILIC-neg
C18n_QI3899			301.166	0.9136	depleted in CD.dys	217	trigonelline		1	0.3137	0.00268324	3.6392	1.31	C18-neg
HILn_QI5371			539.269	0.9132	depleted in CD.dys	0			0	1	0.0196826	3.0079	2.81	HILIC-neg
C18n_QI13508			730.563	0.9131	depleted in CD.dys	87	C18:1 SM		1	0.969	0.040009	4.5141	15.85	C18-neg
C18n_QI4768			329.103	0.9131	depleted in CD.dys	114			0	0.2835	0.00448668	4.0165	5.99	C18-neg
HILp_QI7598			278.176	0.913	depleted in CD.dys	160			0	1	0.0691965	8.2417	1.88	HILIC-pos
C8p_QI11185			480.307	0.913	depleted in CD.dys	139			0	0.1829	0.000378345	4.7243	4.35	C8-pos
C18n_QI3658			293.176	0.913	depleted in CD.dys	253			0	0.1849	0.00127007	5.2009	8.64	C18-neg
HILp_QI5652			236.103	0.9129	depleted in CD.dys	0			0	1	0.0354752	3.4712	5.28	HILIC-pos
HILn_QI18198			433.25	0.9128	depleted in CD.dys	124	oxalate	Purine nucleosides; Hydroxy acids and derivatives; Carboxylic acids and derivatives; Imidazopyrimidines	1	0.6083	0.0381362	5.9015	3.77	HILIC-neg
C8p_QI7099			403.272	0.9126	depleted in CD.dys	3	4-nitrophenol	Phenols	1	0.735	0.00297612	2.8471	4.97	C8-pos
HILn_QI2012			187.007	0.9123	depleted in CD.dys	150			0	0.1944	0.00177232	4.8667	3.08	HILIC-neg
C18n_QI13394			707.547	0.9121	depleted in CD.dys	57	12.13-diHOME	Fatty Acyls	1	0.293	0.00600288	4.0406	10.39	C18-neg
C8p_QI21531			677.511	0.9121	depleted in CD.dys	22	C34:0 PE		1	5.3124	0.000101492	2.0641	8.65	C8-pos
C18n_QI4425			317.14	0.912	depleted in CD.dys	138	1-methylnicotinamide	Pyridines and derivatives	1	0.3622	0.0018547	3.2611	2.38	C18-neg
C8p_QI13879			530.317	0.912	depleted in CD.dys	88	homovanillate	Phenols	1	0.408	0.0126631	3.9101	3.68	C8-pos
C18n_QI3505			287.187	0.9119	depleted in CD.dys	157	adipate	Fatty Acyls	1	1.0297	0.0733653	4.5745	1.55	C18-neg
HILp_QI9384			317.171	0.9118	depleted in CD.dys	38			0	0.3192	0.0205164	6.466	8.8	HILIC-pos
C8p_QI20703			659.561	0.9118	depleted in CD.dys	22	C34:0 PE		1	4.3211	0.00786722	2.2899	8.41	C8-pos
HILp_QI8171			290.086	0.9118	depleted in CD.dys	262	4-hydroxy-3-methylacetophenone	Organooxygen compounds	1	0.2804	0.00605114	4.1148	5.24	HILIC-pos
HILn_QI18075			503.338	0.9118	depleted in CD.dys	60	4-hydroxybenzaldehyde	Organooxygen compounds	1	0.1668	0.00100109	5.6811	4.26	HILIC-neg
HILn_QI7391			521.258	0.9117	depleted in CD.dys	0			0	1	0.0201571	2.9716	2.75	HILIC-neg
C18n_QI9651			482.328	0.9117	depleted in CD.dys	163			0	0.3004	0.000384001	3.2846	11.48	C18-neg
HILp_QI12410			422.29	0.9116	depleted in CD.dys	96			0	0.156	0.000105429	5.2363	6.15	HILIC-pos
C8p_QI26115			816.741	0.9115	depleted in CD.dys	119	pentadecanoate	Fatty Acyls	1	0.3429	0.00594125	3.6682	10.7	C8-pos
HILp_QI3450			187.106	0.9114	depleted in CD.dys	44	2-aminoheptanoic acid		1	7.4112	0.00531543	2.2024	6.46	HILIC-pos
HILn_QI8040			271.192	0.9114	depleted in CD.dys	69	sebacate	Fatty Acyls	1	0.25	0.00860565	4.9099	3.63	HILIC-neg
C18n_QI13718			783.579	0.9113	depleted in CD.dys	28	deoxycholate	Steroids and steroid derivatives	1	3.3836	0.0262464	2.6362	10.32	C18-neg
HILp_QI581			116.073	0.9113	enriched in CD.dys	0			0	1	0.0297457	3.215	6.42	HILIC-pos
HILp_QI12063			409.272	0.9113	depleted in CD.dys	151			0	0.1893	3.36959e-07	3.9705	5.03	HILIC-pos
HILp_QI5143			226.094	0.9112	enriched in CD.dys	212	fucose	Organooxygen compounds	1	9.9912	0.031573	2.6318	5.35	HILIC-pos
C8p_QI22294			693.506	0.9111	depleted in CD.dys	22	C34:0 PE		1	0.1709	0.000101736	4.5346	7.36	C8-pos
HILp_QI18207			568.532	0.9111	depleted in CD.dys	119	pentadecanoate	Fatty Acyls	1	0.1842	0.00314383	5.6885	1.87	HILIC-pos
HILp_QI10124			338.233	0.9111	enriched in CD.dys	75	C16 carnitine	Carboxylic acids and derivatives; Fatty Acyls; Hydroxy acids and derivatives	1	0.1909	0.00461178	6.1063	7.1	HILIC-pos
HILp_QI11143	HMDB02014	C14:1 carnitine	370.296	0.911	enriched in CD.dys	75	C16 carnitine	Carboxylic acids and derivatives; Fatty Acyls; Hydroxy acids and derivatives	1	0.3624	0.016001	4.4038	6.82	HILIC-pos
C18n_QI4772			329.103	0.911	depleted in CD.dys	157	adipate	Fatty Acyls	1	0.4535	0.00738097	3.3683	4.9	C18-neg
HILp_QI24510			712.553	0.9109	depleted in CD.dys	87	C18:1 SM		1	4.2783	0.0922208	4.8056	1.79	HILIC-pos
HILn_QI3010			241.108	0.9108	depleted in CD.dys	2	porphobilinogen	Organonitrogen compounds; Keto acids and derivatives	1	1.0135	0.0832595	5.304	1.88	HILIC-neg
HILp_QI7270			272.113	0.9108	depleted in CD.dys	270			0	0.1428	0.000185591	7.0265	1.81	HILIC-pos
C18n_QI6844			393.242	0.9107	depleted in CD.dys	151			0	0.1444	8.06269e-08	5.2921	14.37	C18-neg
HILp_QI8302			293.09	0.9106	enriched in CD.dys	255			0	0.2031	0.000804109	4.1416	6.99	HILIC-pos
C18n_QI13482			724.372	0.9106	depleted in CD.dys	0			0	1	0.0584527	4.4659	8.33	C18-neg
HILn_QI40	HMDB00619	cholate	407.281	0.9106	enriched in CD.dys	24	cholate	Steroids and steroid derivatives; Azoles; Organonitrogen compounds	1	0.5326	0.000379483	2.7694	3.97	HILIC-neg
C18n_QI4251			313.109	0.9104	depleted in CD.dys	273			0	0.2822	0.00592767	3.9659	4.43	C18-neg
C8p_QI13959			531.511	0.9104	depleted in CD.dys	137			0	0.1973	0.00441719	5.2494	10.75	C8-pos
C18n_QI2676			259.182	0.9101	depleted in CD.dys	108	oxymetazoline	Benzene and substituted derivatives	1	0.1846	0.00527334	6.9011	7.18	C18-neg
C8p_QI8690			433.331	0.91	depleted in CD.dys	39	4-pyridoxate	Pyridines and derivatives; Benzene and substituted derivatives	1	0.3743	3.25721e-05	2.9164	4.45	C8-pos
HILp_QI1185			134.06	0.9098	depleted in CD.dys	0			0	1	0.0686125	5.254	1.91	HILIC-pos
C18n_QI1317			193.086	0.9091	depleted in CD.dys	129	hydrocinnamate	Phenylpropanoic acids	1	0.5367	0.0301942	4.435	5.55	C18-neg
C8p_QI21397			674.572	0.9091	depleted in CD.dys	22	C34:0 PE		1	64.197	0.00116954	2.0286	8.98	C8-pos
HILp_QI19408	HMDB01008	biliverdin	583.257	0.909	enriched in CD.dys	196	biliverdin	Tetrapyrroles and derivatives	1	1	0.00316611	2.422	1.88	HILIC-pos
HILp_QI25201			767.583	0.9087	depleted in CD.dys	163			0	0.1461	0.0012238	7.9691	1.82	HILIC-pos
C8p_QI22578			699.574	0.9084	depleted in CD.dys	22	C34:0 PE		1	0.3519	0.011506	3.81	8.71	C8-pos
HILn_QI8468			561.366	0.9082	depleted in CD.dys	286			0	0.224	0.000730544	3.6485	1.09	HILIC-neg
HILn_QI8617			274.057	0.9082	enriched in CD.dys	0			0	1	0.0269068	3.0206	8.51	HILIC-neg
C18n_QI12678			615.283	0.9082	depleted in CD.dys	108	oxymetazoline	Benzene and substituted derivatives	1	0.2956	0.000241483	3.1325	8.27	C18-neg
HILn_QI11555			232.119	0.9081	depleted in CD.dys	108	oxymetazoline	Benzene and substituted derivatives	1	0.846	0.000421534	2.5051	1.09	HILIC-neg
C18n_QI6879			395.19	0.9078	depleted in CD.dys	192			0	0.1326	3.51375e-05	5.8549	10.39	C18-neg
C18n_QI1194			187.006	0.9077	depleted in CD.dys	150			0	0.3007	0.00511179	3.5622	2.02	C18-neg
HILn_QI1666			276.049	0.9076	depleted in CD.dys	124	oxalate	Purine nucleosides; Hydroxy acids and derivatives; Carboxylic acids and derivatives; Imidazopyrimidines	1	0.7003	0.0410158	4.4791	3.96	HILIC-neg
HILp_QI2547			165.055	0.9076	depleted in CD.dys	313	hippurate	Benzene and substituted derivatives	1	7.6995	0.0319295	2.5662	1.94	HILIC-pos
HILn_QI7740			225.008	0.9076	depleted in CD.dys	101			0	0.3785	0.0289454	5.3827	3.71	HILIC-neg
C18n_QI5588			355.264	0.9073	depleted in CD.dys	256			0	0.1497	2.39442e-05	4.5367	15.46	C18-neg
C8p_QI3152			317.247	0.9073	depleted in CD.dys	3	4-nitrophenol	Phenols	1	0.2201	0.000643751	3.6066	4.03	C8-pos
C8p_QI3598			329.268	0.9072	depleted in CD.dys	3	4-nitrophenol	Phenols	1	0.2582	0.000224203	3.226	4.52	C8-pos
HILp_QI12914			443.23	0.9072	depleted in CD.dys	146	serotonin	Indoles and derivatives	1	136.069	0.10054	4.2587	6.1	HILIC-pos
C8p_QI24964			768.52	0.9071	depleted in CD.dys	87	C18:1 SM		1	0.389	0.0238234	4.4865	8.18	C8-pos
C18n_QI7297			408.268	0.9071	depleted in CD.dys	39	4-pyridoxate	Pyridines and derivatives; Benzene and substituted derivatives	1	0.1233	6.22442e-06	7.413	15.36	C18-neg
HILp_QI11689			392.28	0.907	enriched in CD.dys	75	C16 carnitine	Carboxylic acids and derivatives; Fatty Acyls; Hydroxy acids and derivatives	1	0.2792	0.00383682	3.5189	6.86	HILIC-pos
HILp_QI13636			475.307	0.907	depleted in CD.dys	67	21-deoxycortisol	Steroids and steroid derivatives	1	0.7609	0.0174804	3.171	1.92	HILIC-pos
HILn_QI3213			259.182	0.907	depleted in CD.dys	108	oxymetazoline	Benzene and substituted derivatives	1	1.6892	0.0710329	3.687	3.48	HILIC-neg
C18n_QI13212			673.541	0.907	depleted in CD.dys	108	oxymetazoline	Benzene and substituted derivatives	1	0.3637	0.0237694	4.7107	12.21	C18-neg
HILp_QI21400			609.33	0.9069	depleted in CD.dys	63			0	0.6373	0.0225617	3.5166	4.08	HILIC-pos
HILn_QI8578			363.109	0.9066	depleted in CD.dys	154			0	0.2693	0.00642099	3.8056	5.36	HILIC-neg
C18n_QI4769			329.103	0.9066	depleted in CD.dys	164	4-methylcatechol	Phenols	1	1.1222	0.00140527	2.1712	3.66	C18-neg
HILp_QI461			111.045	0.9064	depleted in CD.dys	0			0	1	0.0238338	2.8961	1.92	HILIC-pos
HILn_QI4303			229.145	0.9061	depleted in CD.dys	129	hydrocinnamate	Phenylpropanoic acids	1	0.3008	0.000230733	3.0309	6.55	HILIC-neg
C8p_QI15738			564.463	0.9061	depleted in CD.dys	22	C34:0 PE		1	0.187	0.00421927	4.7626	7.33	C8-pos
C8p_QI7023			401.327	0.906	depleted in CD.dys	3	4-nitrophenol	Phenols	1	0.3736	0.0038295	3.108	5.82	C8-pos
C8p_QI7198			405.298	0.9059	depleted in CD.dys	3	4-nitrophenol	Phenols	1	8.9884	0.0634989	3.0693	5.21	C8-pos
HILn_QI6397			200.987	0.9058	depleted in CD.dys	0			0	1	0.00165847	2.3123	7.5	HILIC-neg
C8p_QI19815			640.538	0.9053	depleted in CD.dys	22	C34:0 PE		1	0.2012	0.0104496	5.7604	8.55	C8-pos
C8p_QI11542			487.233	0.9052	depleted in CD.dys	0			0	1	0.042119	3.2855	3.4	C8-pos
C8p_QI13590			524.359	0.9051	depleted in CD.dys	0			0	1	0.0392877	3.2084	4.16	C8-pos
C18n_QI13440			713.385	0.905	enriched in CD.dys	0			0	1	0.0813969	5.8358	4.67	C18-neg
HILp_QI4250			204.135	0.9049	depleted in CD.dys	181			0	0.8697	0.00827014	2.743	7.31	HILIC-pos
HILp_QI8747			302.196	0.9048	enriched in CD.dys	59	gemfibrozil	Phenol ethers	1	0.7074	0.00774124	2.834	7.38	HILIC-pos
C8p_QI22982			708.594	0.9047	depleted in CD.dys	22	C34:0 PE		1	0.378	0.0227512	4.1681	9.61	C8-pos
HILp_QI4958			222.077	0.9044	depleted in CD.dys	313	hippurate	Benzene and substituted derivatives	1	2.0059	0.0525865	3.0085	3.1	HILIC-pos
HILn_QI13563			331.119	0.9042	depleted in CD.dys	154			0	0.1315	0.000240939	5.2908	1.93	HILIC-neg
HILn_QI7212			225.008	0.9041	depleted in CD.dys	101			0	0.2118	0.0121551	5.2199	3.47	HILIC-neg
HILp_QI11684			392.243	0.9041	depleted in CD.dys	96			0	0.1613	0.000930045	4.3261	6.36	HILIC-pos
C18n_QI54	HMDB00619	cholate	407.28	0.904	enriched in CD.dys	24	cholate	Steroids and steroid derivatives; Azoles; Organonitrogen compounds	1	1	5.08598e-05	2.1897	8.73	C18-neg
C8p_QI922			231.211	0.904	depleted in CD.dys	3	4-nitrophenol	Phenols	1	0.1587	0.00117598	4.4865	4.39	C8-pos
HILp_QI8340			293.187	0.904	depleted in CD.dys	108	oxymetazoline	Benzene and substituted derivatives	1	0.8196	0.0467348	4.1905	4.02	HILIC-pos
C18n_QI7119			401.291	0.904	depleted in CD.dys	3	4-nitrophenol	Phenols	1	0.309	0.0147622	3.944	10.2	C18-neg
C8p_QI13381			520.509	0.9038	depleted in CD.dys	137			0	0.191	0.00814758	5.1849	9.83	C8-pos
C8p_QI13517			522.525	0.9033	depleted in CD.dys	137			0	0.814	0.0284458	3.3216	10.12	C8-pos
HILp_QI5886			241.155	0.9032	enriched in CD.dys	9	creatinine	Tetrapyrroles and derivatives; Carboxylic acids and derivatives; Organooxygen compounds; Purine nucleosides	1	0.5544	0.0443677	4.7649	10.17	HILIC-pos
C8p_QI28785			972.808	0.9032	depleted in CD.dys	0			0	1	0.0066597	2.4025	10.28	C8-pos
HILn_QI11471			553.315	0.9031	depleted in CD.dys	106	C38:2 PC		1	0.2758	0.00418489	3.3485	2.71	HILIC-neg
C18n_QI91	HMDB15070	oxymetazoline	259.182	0.9031	depleted in CD.dys	108	oxymetazoline	Benzene and substituted derivatives	1	1	0.0846774	5.7609	5.83	C18-neg
HILn_QI18191			285.171	0.9029	depleted in CD.dys	232	phenyllactate	Phenylpropanoic acids; Azoles; Benzene and substituted derivatives	1	0.1244	1.93876e-05	5.1219	3.64	HILIC-neg
C18n_QI52	HMDB00391	ketodeoxycholate	405.265	0.9028	enriched in CD.dys	24	cholate	Steroids and steroid derivatives; Azoles; Organonitrogen compounds	1	0.3357	0.000199474	2.8248	7.97	C18-neg
HILn_QI15575			410.271	0.9028	depleted in CD.dys	16	NH4_C48:0 TAG	Organonitrogen compounds	1	0.3732	0.0122469	3.3954	3.03	HILIC-neg
C18n_QI61	HMDB00951	taurochenodeoxycholate	498.29	0.9027	enriched in CD.dys	40	taurocholate	Steroids and steroid derivatives; Organic sulfonic acids and derivatives	1	0.8725	0.000778515	2.4026	8.12	C18-neg
HILp_QI5875			241.134	0.9027	depleted in CD.dys	96			0	0.7686	0.0179329	3.0107	6.37	HILIC-pos
C8p_QI14566			542.514	0.9027	depleted in CD.dys	162			0	0.2064	0.00896725	4.6389	7.92	C8-pos
HILn_QI10517			277.039	0.9025	depleted in CD.dys	0			0	1	0.0353583	3.0053	4	HILIC-neg
C8p_QI21630			679.533	0.9023	depleted in CD.dys	22	C34:0 PE		1	0.1486	0.000132858	4.1219	8.54	C8-pos
C18n_QI67	HMDB29723	saccharin	181.991	0.9023	depleted in CD.dys	351	saccharin	Benzothiazoles	1	1	0.0182177	2.6351	0.99	C18-neg
C18n_QI3829			299.187	0.9022	depleted in CD.dys	69	sebacate	Fatty Acyls	1	0.2128	0.000530306	3.3634	7.78	C18-neg
HILp_QI15753			528.501	0.9021	depleted in CD.dys	119	pentadecanoate	Fatty Acyls	1	0.134	0.00211591	6.24	1.87	HILIC-pos
HILp_QI3758			194.165	0.9019	depleted in CD.dys	294			0	0.2334	0.00792195	3.9368	9.75	HILIC-pos
HILp_QI8172			290.086	0.9018	depleted in CD.dys	262	4-hydroxy-3-methylacetophenone	Organooxygen compounds	1	0.1971	0.0058063	4.2083	5.25	HILIC-pos
C18n_QI4250			313.108	0.9014	depleted in CD.dys	123			0	0.1246	0.000393958	5.4004	4.92	C18-neg
HILp_QI21401			609.33	0.9014	depleted in CD.dys	63			0	0.1187	0.000491833	6.8845	4.54	HILIC-pos
C8p_QI12667			507.342	0.9013	enriched in CD.dys	0			0	1	0.0730024	4.2556	3.92	C8-pos
C18n_QI8858			457.283	0.9013	depleted in CD.dys	3	4-nitrophenol	Phenols	1	0.2044	0.00448668	3.8761	10.17	C18-neg
C18n_QI8927			459.348	0.9012	depleted in CD.dys	300			0	0.4633	0.0363253	4.2924	14.39	C18-neg
C8p_QI10887			474.369	0.9012	depleted in CD.dys	3	4-nitrophenol	Phenols	1	0.1131	6.99033e-07	5.8407	4.35	C8-pos
HILp_QI5780			239.103	0.9012	depleted in CD.dys	0			0	1	0.0757055	4.4451	6.45	HILIC-pos
HILp_QI23092			655.531	0.9011	depleted in CD.dys	22	C34:0 PE		1	6.3834	0.0796826	3.2475	1.56	HILIC-pos
C8p_QI6028			382.293	0.9011	depleted in CD.dys	0			0	1	0.0353	2.9592	4.61	C8-pos
C18n_QI4757			328.249	0.9009	depleted in CD.dys	203			0	0.1277	1.44152e-05	4.4988	11.98	C18-neg
HILp_QI25167			760.587	0.9008	enriched in CD.dys	128	C16:0 LPC	Organonitrogen compounds; Fatty Acyls; Glycerophospholipids	1	0.2254	0.016001	4.8057	6.59	HILIC-pos
C18n_QI3858			300.161	0.9008	depleted in CD.dys	160			0	0.1181	0.00065686	7.1858	7.7	C18-neg
HILp_QI13576			472.343	0.9005	enriched in CD.dys	9	creatinine	Tetrapyrroles and derivatives; Carboxylic acids and derivatives; Organooxygen compounds; Purine nucleosides	1	0.1095	2.1725e-05	6.8546	4.31	HILIC-pos
HILp_QI10011			335.197	0.9005	depleted in CD.dys	10	urobilin	Tetrapyrroles and derivatives	1	0.2024	0.00783628	4.281	2.74	HILIC-pos
C18n_QI4483			319.166	0.9004	depleted in CD.dys	10	urobilin	Tetrapyrroles and derivatives	1	0.2949	0.00452143	3.1745	5.72	C18-neg
C18n_QI4248			313.108	0.9004	depleted in CD.dys	123			0	0.2776	0.0228238	4.6148	5.05	C18-neg
C18n_QI8040			431.257	0.9003	depleted in CD.dys	3	4-nitrophenol	Phenols	1	0.6259	0.0157779	2.9802	11.42	C18-neg
HILn_QI1047			143.071	0.9002	enriched in CD.dys	191			0	1	0.00506716	2.307	3.97	HILIC-neg
HILp_QI16021			534.313	0.9002	enriched in CD.dys	221	C22:6 LPE	Glycerophospholipids	1	2.0852	0.0113149	2.2101	7.43	HILIC-pos
HILp_QI13693			479.263	0.9002	depleted in CD.dys	0			0	1	0.0796566	4.5396	2.31	HILIC-pos
C8p_QI14886			548.54	0.9002	depleted in CD.dys	137			0	0.6613	0.0125155	2.8572	10.23	C8-pos
HILp_QI14406			507.515	0.9	depleted in CD.dys	137			0	0.1954	0.0150666	5.5976	1.49	HILIC-pos
C8p_QI15134			552.572	0.8999	depleted in CD.dys	137			0	0.3747	0.0261637	3.9937	10.86	C8-pos
HILn_QI3722			333.171	0.8999	depleted in CD.dys	146	serotonin	Indoles and derivatives	1	2.2067	0.0667827	3.1022	2.87	HILIC-neg
C18n_QI1086			181.05	0.8997	enriched in CD.dys	191			0	0.3879	0.00108843	2.7166	1.22	C18-neg
HILn_QI4040			405.265	0.8997	enriched in CD.dys	140	alpha-muricholate	Steroids and steroid derivatives	1	0.3119	0.00565036	3.1475	3.85	HILIC-neg
C18n_QI12893			635.309	0.8996	depleted in CD.dys	49	hydroxycotinine	Pyridines and derivatives	1	1.1188	0.0442506	2.8064	5.19	C18-neg
C8p_QI28689			963.746	0.8996	depleted in CD.dys	0			0	1	0.000230695	2.1445	10.14	C8-pos
HILp_QI11827			398.245	0.8995	depleted in CD.dys	0			0	1	0.0561508	3.4306	6.42	HILIC-pos
HILp_QI9035			309.181	0.8994	depleted in CD.dys	10	urobilin	Tetrapyrroles and derivatives	1	0.1704	0.00135438	3.7951	4.11	HILIC-pos
C8p_QI7684			414.321	0.8992	depleted in CD.dys	3	4-nitrophenol	Phenols	1	0.3903	0.00418489	2.8687	5.01	C8-pos
C18n_QI13638			765.568	0.8989	depleted in CD.dys	163			0	0.3941	0.0387698	4.6834	15.73	C18-neg
C8p_QI19782			639.496	0.8988	depleted in CD.dys	222			0	0.1095	5.45076e-05	6.0302	7.99	C8-pos
C18n_QI3406			285.113	0.8986	depleted in CD.dys	157	adipate	Fatty Acyls	1	1.5526	0.112951	5.7895	3.95	C18-neg
HILp_QI1038		N-methylproline	130.087	0.8985	depleted in CD.dys	77			0	1	0.00405664	2.2532	8.54	HILIC-pos
C18n_QI6058			371.15	0.8984	depleted in CD.dys	3	4-nitrophenol	Phenols	1	0.2855	0.00624576	3.2205	7.15	C18-neg
HILn_QI7282			361.13	0.8983	depleted in CD.dys	223			0	0.5924	0.0170996	2.9869	4.84	HILIC-neg
C18n_QI88	HMDB04159	urobilin	593.334	0.8983	depleted in CD.dys	10	urobilin	Tetrapyrroles and derivatives	1	1	0.0889554	5.1214	6.09	C18-neg
HILp_QI11229			373.275	0.8982	enriched in CD.dys	24	cholate	Steroids and steroid derivatives; Azoles; Organonitrogen compounds	1	0.6455	3.82242e-05	2.3382	1.9	HILIC-pos
C8p_QI23194			713.582	0.8979	depleted in CD.dys	87	C18:1 SM		1	1.0593	0.0998803	4.6078	8.6	C8-pos
HILn_QI8702			535.304	0.8979	depleted in CD.dys	106	C38:2 PC		1	0.2397	0.0160762	4.1391	2.74	HILIC-neg
HILp_QI6844	HMDB13133	C3-DC-CH3 carnitine	262.129	0.8976	enriched in CD.dys	75	C16 carnitine	Carboxylic acids and derivatives; Fatty Acyls; Hydroxy acids and derivatives	1	0.4128	0.041724	4.5705	8.6	HILIC-pos
C18n_QI10251			501.322	0.8976	depleted in CD.dys	60	4-hydroxybenzaldehyde	Organooxygen compounds	1	0.1984	0.00642099	3.8757	8.12	C18-neg
HILp_QI4760			216.135	0.8973	depleted in CD.dys	96			0	0.2428	4.7481e-06	2.8513	6.43	HILIC-pos
C18n_QI13341			697.472	0.8973	depleted in CD.dys	0			0	1	0.0164627	2.4792	16.86	C18-neg
HILp_QI8541			298.273	0.8972	depleted in CD.dys	0			0	1	0.0201076	2.5468	5.63	HILIC-pos
C18n_QI13421			711.517	0.8972	depleted in CD.dys	22	C34:0 PE		1	0.1197	0.00261619	7.0388	13.65	C18-neg
C8p_QI21952			686.535	0.8971	depleted in CD.dys	22	C34:0 PE		1	0.27	0.0170684	3.8362	7.33	C8-pos
HILp_QI7065			268.118	0.8971	depleted in CD.dys	2	porphobilinogen	Organonitrogen compounds; Keto acids and derivatives	1	0.1589	0.000622798	3.6801	6.35	HILIC-pos
C8p_QI3155			317.248	0.8971	depleted in CD.dys	3	4-nitrophenol	Phenols	1	1.0423	0.0370438	2.6199	5.82	C8-pos
C18n_QI11033			528.264	0.897	enriched in CD.dys	9	creatinine	Tetrapyrroles and derivatives; Carboxylic acids and derivatives; Organooxygen compounds; Purine nucleosides	1	0.3206	0.000161028	2.6721	7.58	C18-neg
C8p_QI5390			369.264	0.897	depleted in CD.dys	3	4-nitrophenol	Phenols	1	0.1508	0.000373869	3.7279	4.29	C8-pos
C18n_QI3825			299.15	0.8968	depleted in CD.dys	217	trigonelline		1	0.2262	0.00381119	3.2915	1.47	C18-neg
C8p_QI24802			762.534	0.8964	depleted in CD.dys	87	C18:1 SM		1	1.8537	0.0895232	3.6006	7.35	C8-pos
C8p_QI4713			355.263	0.8964	depleted in CD.dys	22	C34:0 PE		1	0.1412	0.00758746	6.2656	8.81	C8-pos
C18n_QI7990			429.297	0.8963	depleted in CD.dys	203			0	0.149	0.000930217	3.8575	11.96	C18-neg
C18n_QI13296			687.521	0.8962	depleted in CD.dys	22	C34:0 PE		1	0.3409	0.0418819	5.1156	15.25	C18-neg
HILp_QI7646			279.171	0.8962	depleted in CD.dys	254	pipecolic acid	Carboxylic acids and derivatives	1	0.1277	0.00166281	4.7831	9.23	HILIC-pos
HILn_QI9789			287.15	0.8961	depleted in CD.dys	12			0	0.1591	0.00531543	4.3023	8.6	HILIC-neg
HILp_QI12900			442.223	0.896	depleted in CD.dys	15	4-guanidinobutanoic acid	Carboxylic acids and derivatives	1	1.5213	0.078265	3.2752	5.96	HILIC-pos
C8p_QI13217			517.426	0.8959	depleted in CD.dys	0			0	1	0.0611972	3.3813	7.36	C8-pos
HILp_QI14251			503.279	0.8958	enriched in CD.dys	75	C16 carnitine	Carboxylic acids and derivatives; Fatty Acyls; Hydroxy acids and derivatives	1	0.123	0.00369916	6.1532	9.43	HILIC-pos
HILn_QI8766			305.197	0.8957	depleted in CD.dys	105	corticosterone	Steroids and steroid derivatives	1	0.3308	0.00373678	2.8518	1.14	HILIC-neg
C8p_QI16846			584.561	0.8956	depleted in CD.dys	119	pentadecanoate	Fatty Acyls	1	0.456	0.00030737	2.4606	8.32	C8-pos
HILn_QI5788			205.036	0.8956	enriched in CD.dys	259	5-hydroxytryptophan	Indoles and derivatives	1	0.2573	0.0227332	4.2153	6.66	HILIC-neg
HILn_QI5827			195.034	0.8952	enriched in CD.dys	0			0	1	0.0597063	3.2963	3.58	HILIC-neg
HILn_QI12960			331.192	0.8951	depleted in CD.dys	0			0	1	0.0249798	2.5902	7.23	HILIC-neg
HILn_QI12114			505.354	0.8951	depleted in CD.dys	22	C34:0 PE		1	1.3854	0.0813768	3.3227	3.3	HILIC-neg
C18n_QI4501			319.219	0.8951	depleted in CD.dys	0			0	1	0.0485456	3.0376	10.2	C18-neg
HILn_QI9460			222.077	0.8949	depleted in CD.dys	336			0	0.3123	0.00107828	2.7256	4.49	HILIC-neg
C18n_QI12591			609.329	0.8949	depleted in CD.dys	108	oxymetazoline	Benzene and substituted derivatives	1	0.4156	0.0573254	6.4301	7.38	C18-neg
HILp_QI707			121.065	0.8949	enriched in CD.dys	30	N-acetylhistamine	Organonitrogen compounds; Azoles; Carboxylic acids and derivatives	1	0.4189	0.00569342	2.7358	6.26	HILIC-pos
HILn_QI5150			405.12	0.8946	depleted in CD.dys	2	porphobilinogen	Organonitrogen compounds; Keto acids and derivatives	1	0.1879	0.0178302	5.1553	7.07	HILIC-neg
HILn_QI11913			236.093	0.8946	depleted in CD.dys	336			0	0.3017	0.0245991	3.891	4.25	HILIC-neg
HILp_QI17665			561.356	0.8946	depleted in CD.dys	106	C38:2 PC		1	0.9859	0.028058	2.8843	5.67	HILIC-pos
C18n_QI7463			413.2	0.8945	depleted in CD.dys	0			0	1	0.0530698	3.1212	10.2	C18-neg
HILn_QI8885			380.282	0.8945	enriched in CD.dys	3	4-nitrophenol	Phenols	1	0.5918	0.0529968	4.1527	1.02	HILIC-neg
HILp_QI7208			270.193	0.8943	enriched in CD.dys	259	5-hydroxytryptophan	Indoles and derivatives	1	1.6031	0.0813222	3.2413	7.06	HILIC-pos
C18n_QI13617			759.415	0.8942	depleted in CD.dys	95			0	0.1131	0.00105175	5.2534	15.75	C18-neg
C8p_QI614			216.093	0.8942	depleted in CD.dys	0			0	1	0.0242984	2.5509	4.06	C8-pos
C8p_QI10725			471.287	0.8941	depleted in CD.dys	39	4-pyridoxate	Pyridines and derivatives; Benzene and substituted derivatives	1	0.1075	8.5079e-06	4.7123	4.79	C8-pos
HILn_QI6589			465.232	0.8941	depleted in CD.dys	0			0	1	0.0279468	2.6136	7.08	HILIC-neg
HILp_QI612			118.087	0.8941	depleted in CD.dys	69	sebacate	Fatty Acyls	1	12.4092	0.00729399	1.9748	8.4	HILIC-pos
C8p_QI27421			884.607	0.8941	enriched in CD.dys	25	C16:0 SM	Sphingolipids; Glycerophospholipids	1	0.2489	0.015097	3.6489	7.89	C8-pos
C8p_QI13479			522.238	0.894	depleted in CD.dys	143	2-hydroxyglutarate		1	0.1031	7.98113e-05	5.2895	4.06	C8-pos
HILp_QI12259			417.205	0.8937	depleted in CD.dys	108	oxymetazoline	Benzene and substituted derivatives	1	0.1699	0.00740639	4.0913	2.44	HILIC-pos
HILp_QI6832			262.038	0.8936	enriched in CD.dys	9	creatinine	Tetrapyrroles and derivatives; Carboxylic acids and derivatives; Organooxygen compounds; Purine nucleosides	1	7.8973	0.13894	6.0178	5.71	HILIC-pos
HILn_QI4639			196.061	0.8936	depleted in CD.dys	16	NH4_C48:0 TAG	Organonitrogen compounds	1	0.2799	0.00258745	2.875	4.13	HILIC-neg
HILp_QI22558			637.361	0.8935	depleted in CD.dys	241			0	0.097	0.000320762	8.2596	1.88	HILIC-pos
C8p_QI10671			470.265	0.8935	depleted in CD.dys	108	oxymetazoline	Benzene and substituted derivatives	1	0.2391	0.0186787	3.9233	3.13	C8-pos
C8p_QI28855			977.763	0.8933	depleted in CD.dys	0			0	1	0.00536016	2.1974	10.28	C8-pos
HILp_QI7690			280.202	0.8932	depleted in CD.dys	33	2-aminoadipate	Carboxylic acids and derivatives	1	7.3737	0.0449478	2.42	10.16	HILIC-pos
C8p_QI2772			307.291	0.8932	depleted in CD.dys	3	4-nitrophenol	Phenols	1	0.1334	0.00341171	4.4293	5.56	C8-pos
HILp_QI6699			259.116	0.8931	depleted in CD.dys	2	porphobilinogen	Organonitrogen compounds; Keto acids and derivatives	1	0.1845	0.00960352	4.0055	6.42	HILIC-pos
HILp_QI23746			676.564	0.8931	depleted in CD.dys	22	C34:0 PE		1	0.1914	0.0148613	4.316	1.59	HILIC-pos
C8p_QI6408			389.303	0.8929	depleted in CD.dys	3	4-nitrophenol	Phenols	1	0.2687	0.00742701	3.1199	5.48	C8-pos
C8p_QI21530			677.511	0.8927	depleted in CD.dys	22	C34:0 PE		1	2.9908	0.0570773	2.6492	8.41	C8-pos
HILn_QI26978			159.066	0.8927	depleted in CD.dys	204	ascorbate	Dihydrofurans; Indoles and derivatives	1	0.2927	0.0214833	3.6353	6.84	HILIC-neg
C8p_QI2442			298.274	0.8924	depleted in CD.dys	0			0	1	0.0199318	2.4325	3.8	C8-pos
HILn_QI24	HMDB00448	adipate	145.051	0.8924	depleted in CD.dys	157	adipate	Fatty Acyls	1	1	6.27909e-06	2.0022	6.64	HILIC-neg
HILn_QI8306			380.231	0.8923	depleted in CD.dys	251	dimethylglycine	Carboxylic acids and derivatives	1	1.702	0.0761342	3.06	3.51	HILIC-neg
HILp_QI12036			407.755	0.8923	depleted in CD.dys	175			0	0.4198	0.0380996	3.7501	7.79	HILIC-pos
C8p_QI13701			526.52	0.8922	depleted in CD.dys	227			0	0.509	0.0318259	3.2682	8.14	C8-pos
HILp_QI4090			201.104	0.8922	depleted in CD.dys	0			0	1	0.0328102	2.6381	6.3	HILIC-pos
C8p_QI28401			943.731	0.8921	depleted in CD.dys	119	pentadecanoate	Fatty Acyls	1	0.1278	0.00281925	4.4384	13	C8-pos
HILp_QI21470			611.345	0.892	depleted in CD.dys	10	urobilin	Tetrapyrroles and derivatives	1	0.7942	0.0867644	6.8078	3.72	HILIC-pos
C8p_QI7685			414.321	0.8919	depleted in CD.dys	3	4-nitrophenol	Phenols	1	0.2634	0.00255234	2.8639	5.09	C8-pos
HILp_QI9011			309.088	0.8917	depleted in CD.dys	180	tetrahydro-1-methyl-beta-carboline-3-carboxylate	Harmala alkaloids	1	2.4241	0.0855316	3.1331	2.04	HILIC-pos
C18n_QI3608			291.088	0.8917	enriched in CD.dys	2	porphobilinogen	Organonitrogen compounds; Keto acids and derivatives	1	1.5097	0.0426708	2.5136	1.12	C18-neg
HILp_QI1126			132.102	0.8917	depleted in CD.dys	71	proline betaine	Carboxylic acids and derivatives	1	2.2034	0.0166793	2.1435	9.16	HILIC-pos
C18n_QI5759			361.13	0.8916	depleted in CD.dys	223			0	0.2574	0.00358785	2.9192	2.52	C18-neg
HILp_QI12576			430.271	0.8916	depleted in CD.dys	108	oxymetazoline	Benzene and substituted derivatives	1	1.283	0.112541	4.4121	1.9	HILIC-pos
C18n_QI7000			399.123	0.8915	depleted in CD.dys	108	oxymetazoline	Benzene and substituted derivatives	1	0.2182	0.00612198	3.2414	3.9	C18-neg
C8p_QI1111			242.285	0.8914	depleted in CD.dys	0			0	1	0.040101	2.7394	4.04	C8-pos
C8p_QI26911			857.755	0.8914	depleted in CD.dys	31	C22:1 MAG		1	4.2	0.0244776	2.1848	11.66	C8-pos
HILn_QI6924			371.183	0.8913	depleted in CD.dys	180	tetrahydro-1-methyl-beta-carboline-3-carboxylate	Harmala alkaloids	1	0.1187	0.00239567	4.7385	2.49	HILIC-neg
C18n_QI13345			697.542	0.8912	depleted in CD.dys	22	C34:0 PE		1	0.4624	0.0661502	5.7488	14.07	C18-neg
HILp_QI10287			343.226	0.8911	depleted in CD.dys	0			0	1	0.0662046	3.2542	1.94	HILIC-pos
C18n_QI11070			529.315	0.891	depleted in CD.dys	22	C34:0 PE		1	0.1755	0.0240878	6.664	13.65	C18-neg
HILp_QI7642			279.171	0.891	depleted in CD.dys	353			0	0.1569	0.00664479	4.0064	4.16	HILIC-pos
C8p_QI2754			307.202	0.891	depleted in CD.dys	298			0	0.2969	0.0449764	5.2048	3.49	C8-pos
HILn_QI2400			226.072	0.8908	depleted in CD.dys	16	NH4_C48:0 TAG	Organonitrogen compounds	1	0.5036	0.0335455	3.2704	4.41	HILIC-neg
HILn_QI14563			357.226	0.8907	depleted in CD.dys	251	dimethylglycine	Carboxylic acids and derivatives	1	1.9707	0.0376391	2.3861	2.49	HILIC-neg
C8p_QI17536			597.365	0.8907	depleted in CD.dys	108	oxymetazoline	Benzene and substituted derivatives	1	58.1298	0.137426	4.4664	3.8	C8-pos
HILp_QI6467			254.162	0.8905	enriched in CD.dys	75	C16 carnitine	Carboxylic acids and derivatives; Fatty Acyls; Hydroxy acids and derivatives	1	0.8079	0.0305706	2.8868	7.65	HILIC-pos
HILp_QI1633			144.081	0.8903	enriched in CD.dys	94	linoleoyl ethanolamide	Carboximidic acids and derivatives; Organonitrogen compounds	1	0.3369	0.0245219	3.3868	6.1	HILIC-pos
HILn_QI20901			224.093	0.8903	depleted in CD.dys	276	norepinephrine	Phenols	1	0.4873	0.0221044	2.972	2.14	HILIC-neg
HILp_QI8357			294.134	0.8902	depleted in CD.dys	2	porphobilinogen	Organonitrogen compounds; Keto acids and derivatives	1	0.1825	0.00543451	3.4625	2.98	HILIC-pos
C8p_QI23179			713.512	0.8902	depleted in CD.dys	22	C34:0 PE		1	0.3056	0.0247535	3.5524	7.69	C8-pos
C8p_QI23052			710.532	0.8902	depleted in CD.dys	87	C18:1 SM		1	0.3004	0.0347364	4.0787	8.34	C8-pos
C8p_QI12621			506.349	0.8901	depleted in CD.dys	88	homovanillate	Phenols	1	0.3148	0.0320277	3.8243	3.57	C8-pos
HILp_QI22234			627.34	0.8901	depleted in CD.dys	10	urobilin	Tetrapyrroles and derivatives	1	0.2982	0.0534261	8.4345	3.11	HILIC-pos
C8p_QI15695			563.493	0.8899	depleted in CD.dys	31	C22:1 MAG		1	1.3861	0.0262679	2.2794	9.15	C8-pos
C18n_QI983			173.056	0.8897	enriched in CD.dys	177	acetylalanine	Carboxylic acids and derivatives	1	0.2196	0.0171079	3.7453	0.77	C18-neg
C18n_QI5863			364.263	0.8897	depleted in CD.dys	0			0	1	0.0680599	3.2319	12.35	C18-neg
C8p_QI15350			556.53	0.8895	depleted in CD.dys	119	pentadecanoate	Fatty Acyls	1	2.0501	0.00036254	1.851	7.87	C8-pos
C8p_QI11453			485.287	0.8894	depleted in CD.dys	88	homovanillate	Phenols	1	0.8304	0.0514164	3.3103	3.44	C8-pos
C18n_QI5775			361.203	0.8893	depleted in CD.dys	138	1-methylnicotinamide	Pyridines and derivatives	1	0.2789	0.000895348	2.6328	8.97	C18-neg
C8p_QI4450			349.235	0.8893	depleted in CD.dys	3	4-nitrophenol	Phenols	1	9.0774	0.0130977	1.9882	4.08	C8-pos
HILp_QI22238			627.495	0.8893	depleted in CD.dys	117	C16:0 LPE	Glycerophospholipids	1	0.0946	0.000379483	5.6858	2.88	HILIC-pos
C8p_QI12469			503.48	0.8892	depleted in CD.dys	137			0	0.1539	0.0160752	5.0953	10.31	C8-pos
HILp_QI1008			130.05	0.8891	enriched in CD.dys	0			0	1	0.027978	2.4851	6.15	HILIC-pos
C8p_QI15494			559.543	0.889	depleted in CD.dys	137			0	0.097	0.00134904	6.2951	11.17	C8-pos
HILn_QI15048			267.114	0.8889	enriched in CD.dys	0			0	1	0.0343673	2.5763	1.1	HILIC-neg
HILn_QI17673			313.239	0.8888	depleted in CD.dys	157	adipate	Fatty Acyls	1	0.1188	0.00394443	4.682	6.37	HILIC-neg
HILp_QI24511			712.553	0.8888	depleted in CD.dys	87	C18:1 SM		1	80.2934	0.0750348	2.6442	2.2	HILIC-pos
HILn_QI15292			187.073	0.8888	depleted in CD.dys	270			0	0.1195	0.00398632	4.643	1.43	HILIC-neg
C8p_QI25226			779.56	0.8887	depleted in CD.dys	87	C18:1 SM		1	1.0373	0.0707139	2.9409	7.47	C8-pos
C18n_QI3872			301.072	0.8887	enriched in CD.dys	105	corticosterone	Steroids and steroid derivatives	1	12.7829	0.124433	3.7914	6.82	C18-neg
HILp_QI24700			720.592	0.8887	enriched in CD.dys	25	C16:0 SM	Sphingolipids; Glycerophospholipids	1	0.1785	0.0210806	4.7584	6.68	HILIC-pos
C18n_QI8080			432.312	0.8883	depleted in CD.dys	87	C18:1 SM		1	1.8984	0.0370266	2.3357	9.63	C18-neg
HILp_QI16819			548.347	0.8882	depleted in CD.dys	175			0	0.4387	0.0587424	4.4426	8.81	HILIC-pos
C8p_QI16368			575.538	0.8882	depleted in CD.dys	137			0	0.1187	0.00569885	5.0725	9.63	C8-pos
C18n_QI1157			185.038	0.8881	enriched in CD.dys	0			0	1	0.0642924	3.0885	1.19	C18-neg
HILp_QI4766			216.16	0.8879	depleted in CD.dys	171	acetytyrosine	Carboxylic acids and derivatives	1	0.8903	0.0216778	2.5839	2.15	HILIC-pos
C18n_QI9466			477.286	0.8879	depleted in CD.dys	87	C18:1 SM		1	0.4065	0.000714827	2.3804	7.97	C18-neg
C8p_QI25858			805.61	0.8879	depleted in CD.dys	119	pentadecanoate	Fatty Acyls	1	0.089	1.99136e-05	5.4196	8.12	C8-pos
C18n_QI13639			765.568	0.8877	depleted in CD.dys	163			0	0.1024	0.00420562	7.3583	15.14	C18-neg
HILn_QI5593			231.099	0.8877	depleted in CD.dys	325			0	1	0.0694397	3.1899	2.03	HILIC-neg
HILp_QI5698			237.124	0.8876	depleted in CD.dys	0			0	1	0.0324994	2.5189	3.05	HILIC-pos
C8p_QI29403			1035.78	0.8876	depleted in CD.dys	31	C22:1 MAG		1	0.6274	0.0512201	3.4615	11.08	C8-pos
C8p_QI6751			396.311	0.8876	depleted in CD.dys	3	4-nitrophenol	Phenols	1	0.3529	0.0107074	2.8015	4.87	C8-pos
C18n_QI13023			649.25	0.8875	enriched in CD.dys	105	corticosterone	Steroids and steroid derivatives	1	33.6765	0.133475	3.9391	1.64	C18-neg
C8p_QI9000			439.357	0.8872	depleted in CD.dys	60	4-hydroxybenzaldehyde	Organooxygen compounds	1	0.1076	0.00072364	4.2896	4.76	C8-pos
HILp_QI3650			191.085	0.8871	enriched in CD.dys	296	N1-methyl-2-pyridone-5-carboxamide	Pyridines and derivatives	1	2.4487	0.105725	3.4181	3.68	HILIC-pos
C8p_QI743			219.211	0.8871	depleted in CD.dys	3	4-nitrophenol	Phenols	1	0.3052	0.00747206	2.7993	4.97	C8-pos
C8p_QI22300			693.528	0.8869	depleted in CD.dys	286			0	0.3827	0.0141887	2.8108	8.82	C8-pos
HILp_QI13822			485.23	0.8868	depleted in CD.dys	0			0	1	0.0945094	3.9222	1.91	HILIC-pos
HILp_QI9642			325.113	0.8867	enriched in CD.dys	212	fucose	Organooxygen compounds	1	0.955	0.000898972	2.1157	5.3	HILIC-pos
C18n_QI2218			243.03	0.8866	depleted in CD.dys	138	1-methylnicotinamide	Pyridines and derivatives	1	2.245	0.134222	4.6813	3.04	C18-neg
HILn_QI22641			275.093	0.8866	depleted in CD.dys	154			0	0.1144	0.00476723	4.7911	2.21	HILIC-neg
HILn_QI3957			287.187	0.8865	depleted in CD.dys	157	adipate	Fatty Acyls	1	0.3855	0.0673154	5.6254	3.84	HILIC-neg
HILn_QI12025			234.041	0.8864	depleted in CD.dys	108	oxymetazoline	Benzene and substituted derivatives	1	0.2095	0.0127356	3.3944	5.35	HILIC-neg
HILn_QI7033			365.198	0.8863	depleted in CD.dys	336			0	0.195	0.0261223	4.5261	6.93	HILIC-neg
C18n_QI8603			449.327	0.886	depleted in CD.dys	279			0	0.1418	0.000161028	3.1875	8.77	C18-neg
HILp_QI6893			264.11	0.886	depleted in CD.dys	123			0	0.0893	0.000541471	5.9235	6.38	HILIC-pos
C8p_QI17464			595.471	0.8859	depleted in CD.dys	0			0	1	0.0476744	2.7168	7.36	C8-pos
C18n_QI9626			481.354	0.8858	depleted in CD.dys	279			0	1	0.00225399	2.0155	9.09	C18-neg
HILp_QI15773			529.175	0.8858	enriched in CD.dys	212	fucose	Organooxygen compounds	1	0.8958	0.0449722	2.9612	7.06	HILIC-pos
C8p_QI23141			712.551	0.8858	depleted in CD.dys	87	C18:1 SM		1	2.2096	0.0298822	2.1994	7.78	C8-pos
C8p_QI16193			572.445	0.8857	enriched in CD.dys	0			0	1	0.0982416	4.0118	7.63	C8-pos
HILn_QI2930			133.051	0.8856	enriched in CD.dys	191			0	0.4542	0.00476807	2.4274	3.56	HILIC-neg
C8p_QI25135			775.605	0.8855	depleted in CD.dys	295			0	1	0.112679	5.0022	9.72	C8-pos
C8p_QI21163			669.484	0.8855	depleted in CD.dys	22	C34:0 PE		1	0.3959	0.0501038	3.8944	8.9	C8-pos
C18n_QI3792			298.094	0.8854	depleted in CD.dys	90			0	0.1683	0.0160787	4.0734	0.74	C18-neg
C8p_QI6352			388.306	0.8853	depleted in CD.dys	3	4-nitrophenol	Phenols	1	0.3789	0.0310055	3.2233	4.85	C8-pos
C8p_QI25453			788.71	0.8853	depleted in CD.dys	119	pentadecanoate	Fatty Acyls	1	0.1282	0.0161848	6.5043	10.39	C8-pos
HILp_QI9069			310.165	0.8852	enriched in CD.dys	243			0	0.5686	0.00613177	2.3649	6.69	HILIC-pos
C8p_QI16335			575.345	0.8851	depleted in CD.dys	106	C38:2 PC		1	0.1973	0.0104108	3.3249	5.56	C8-pos
HILp_QI7583			278.134	0.885	depleted in CD.dys	17	5-acetylamino-6-amino-3-methyluracil	Imidazopyrimidines; Organonitrogen compounds; Carboxylic acids and derivatives	1	0.163	0.00569342	3.392	6.41	HILIC-pos
C8p_QI4069			341.115	0.885	depleted in CD.dys	138	1-methylnicotinamide	Pyridines and derivatives	1	0.1498	0.0122227	4.0943	3.15	C8-pos
HILp_QI9948			333.243	0.885	depleted in CD.dys	3	4-nitrophenol	Phenols	1	0.6583	0.0199883	2.5935	1.86	HILIC-pos
C8p_QI26349			828.671	0.8847	depleted in CD.dys	163			0	0.0906	0.0021555	7.3431	7.32	C8-pos
C8p_QI5310			367.357	0.8846	depleted in CD.dys	31	C22:1 MAG		1	0.9485	0.018411	2.4282	6.62	C8-pos
HILn_QI16013			311.078	0.8846	depleted in CD.dys	2	porphobilinogen	Organonitrogen compounds; Keto acids and derivatives	1	0.2307	0.0240878	3.6663	4.07	HILIC-neg
HILp_QI11074			369.097	0.8845	depleted in CD.dys	101			0	0.3332	0.0581732	4.7646	6.2	HILIC-pos
HILn_QI8164			229.156	0.8844	depleted in CD.dys	171	acetytyrosine	Carboxylic acids and derivatives	1	0.1782	0.0215912	4.1957	2.53	HILIC-neg
HILp_QI4726			215.655	0.8844	depleted in CD.dys	254	pipecolic acid	Carboxylic acids and derivatives	1	0.0879	0.000907656	5.9701	13.31	HILIC-pos
C8p_QI11604			488.239	0.8842	depleted in CD.dys	0			0	1	0.0576874	2.8402	3.36	C8-pos
C18n_QI6836			393.229	0.8841	depleted in CD.dys	283			0	0.0978	0.00298395	5.224	8.57	C18-neg
C18n_QI9287			471.242	0.884	enriched in CD.dys	169			0	0.3992	0.0408287	3.385	8.69	C18-neg
HILp_QI6479			255.087	0.8838	depleted in CD.dys	230			0	0.1953	0.0257078	4.1523	2.96	HILIC-pos
C18n_QI13910			837.55	0.8836	enriched in CD.dys	24	cholate	Steroids and steroid derivatives; Azoles; Organonitrogen compounds	1	0.233	0.0511051	6.3631	8.74	C18-neg
C8p_QI8215			424.342	0.8832	depleted in CD.dys	3	4-nitrophenol	Phenols	1	0.2752	0.00394443	2.6237	4.95	C8-pos
C18n_QI6525			385.169	0.8832	depleted in CD.dys	192			0	0.334	0.0137158	2.7735	5.27	C18-neg
C8p_QI7795			416.337	0.8832	depleted in CD.dys	3	4-nitrophenol	Phenols	1	0.1714	0.000161833	2.833	5.58	C8-pos
HILn_QI2037			359.114	0.8832	depleted in CD.dys	2	porphobilinogen	Organonitrogen compounds; Keto acids and derivatives	1	0.3018	0.00816137	2.7107	7.71	HILIC-neg
C18n_QI7017			399.185	0.8832	depleted in CD.dys	130			0	0.0855	0.000110529	5.0221	8.78	C18-neg
C18n_QI2775			263.104	0.8831	enriched in CD.dys	0			0	1	0.0767583	3.1589	0.93	C18-neg
HILn_QI9846			173.082	0.883	depleted in CD.dys	272			0	0.1113	0.00559972	4.6122	5.2	HILIC-neg
C8p_QI18454			613.518	0.883	depleted in CD.dys	22	C34:0 PE		1	0.3746	0.0226462	2.9205	8.4	C8-pos
HILp_QI4249			204.135	0.8828	depleted in CD.dys	0			0	1	0.0972426	3.7277	7.89	HILIC-pos
C8p_QI19986			644.545	0.8827	depleted in CD.dys	22	C34:0 PE		1	0.1168	0.00530259	4.194	7.84	C8-pos
C18n_QI2013			233.093	0.8824	depleted in CD.dys	217	trigonelline		1	0.0924	7.5767e-05	4.221	2.23	C18-neg
HILn_QI5122			503.375	0.8824	depleted in CD.dys	139			0	0.1265	0.0144024	4.9355	1.19	HILIC-neg
HILp_QI11848			399.229	0.8823	depleted in CD.dys	108	oxymetazoline	Benzene and substituted derivatives	1	1.762	0.113245	3.4776	2.28	HILIC-pos
C18n_QI9178			467.338	0.8823	depleted in CD.dys	95			0	0.1714	0.00265071	3.0024	10.1	C18-neg
C18n_QI53	HMDB00506	alpha-muricholate	407.28	0.8822	enriched in CD.dys	140	alpha-muricholate	Steroids and steroid derivatives	1	1	0.0442953	2.5566	7.74	C18-neg
HILp_QI1320	HMDB00699	1-methylnicotinamide	137.071	0.8821	enriched in CD.dys	138	1-methylnicotinamide	Pyridines and derivatives	1	1	0.0828287	3.2172	8.2	HILIC-pos
HILp_QI12132			412.286	0.882	enriched in CD.dys	329	glycocholate	Steroids and steroid derivatives	1	16.603	0.0450766	2.1918	5.24	HILIC-pos
C18n_QI13727			789.573	0.882	depleted in CD.dys	0			0	1	0.100029	3.7738	12.76	C18-neg
C8p_QI4737			355.32	0.8819	depleted in CD.dys	31	C22:1 MAG		1	0.7002	0.0410949	2.8763	5.79	C8-pos
C18n_QI1512			206.067	0.8819	depleted in CD.dys	0			0	1	0.0372713	2.4561	0.69	C18-neg
C8p_QI28588			957.59	0.8818	enriched in CD.dys	0			0	1	0.0675667	2.9207	8.51	C8-pos
HILp_QI6843			262.129	0.8817	enriched in CD.dys	183	acetyl-galactosamine	Organooxygen compounds	1	3.7939	0.0994299	2.9605	8	HILIC-pos
HILp_QI24881			729.578	0.8816	enriched in CD.dys	7	malate	Hydroxy acids and derivatives; Carboxylic acids and derivatives; Fatty Acyls	1	0.3383	0.0464506	3.6976	1.74	HILIC-pos
C8p_QI10335			464.283	0.8815	depleted in CD.dys	87	C18:1 SM		1	0.2023	0.0435577	5.4942	7.48	C8-pos
HILp_QI12260			417.205	0.8814	depleted in CD.dys	108	oxymetazoline	Benzene and substituted derivatives	1	0.135	0.00753302	3.7773	2.4	HILIC-pos
C18n_QI1995			232.101	0.8814	depleted in CD.dys	171	acetytyrosine	Carboxylic acids and derivatives	1	0.0774	1.55766e-05	5.7129	4.6	C18-neg
C8p_QI23639			725.571	0.8812	depleted in CD.dys	22	C34:0 PE		1	0.141	0.0128926	4.0157	8.88	C8-pos
HILp_QI22463			635.344	0.8811	depleted in CD.dys	49	hydroxycotinine	Pyridines and derivatives	1	25.8766	0.0956637	2.738	3.41	HILIC-pos
C8p_QI14628			543.309	0.8809	depleted in CD.dys	0			0	1	0.064712	2.848	3.41	C8-pos
HILn_QI16967			329.103	0.8809	depleted in CD.dys	164	4-methylcatechol	Phenols	1	4.1695	0.00426598	1.8037	2.24	HILIC-neg
C18n_QI12356			593.334	0.8808	depleted in CD.dys	63			0	0.2261	0.0504437	5.3457	8.82	C18-neg
C8p_QI25974			810.571	0.8808	enriched in CD.dys	333	C32:0 PE		1	0.4018	0.0266072	2.8963	7.89	C8-pos
C8p_QI6508			391.318	0.8807	depleted in CD.dys	3	4-nitrophenol	Phenols	1	0.2035	0.0119024	3.1369	5.51	C8-pos
C18n_QI1937			230.013	0.8806	enriched in CD.dys	237			0	0.5522	0.0632142	3.5401	0.89	C18-neg
HILn_QI1880			329.103	0.8806	depleted in CD.dys	157	adipate	Fatty Acyls	1	0.7737	0.0985064	4.8455	8.91	HILIC-neg
C18n_QI9050			463.38	0.8803	depleted in CD.dys	300			0	0.154	0.0333318	6.3072	11.41	C18-neg
HILn_QI6872			401.27	0.8802	depleted in CD.dys	338			0	0.2298	0.0426379	4.2962	3.43	HILIC-neg
HILn_QI9920			258.044	0.8802	depleted in CD.dys	0			0	1	0.056127	2.6791	4.64	HILIC-neg
C18n_QI1577			210.017	0.8801	depleted in CD.dys	33	2-aminoadipate	Carboxylic acids and derivatives	1	0.1132	0.00218401	3.7087	0.66	C18-neg
C18n_QI3504			287.187	0.8799	depleted in CD.dys	157	adipate	Fatty Acyls	1	0.0877	0.000676887	4.6223	2.52	C18-neg
C18n_QI4424			317.14	0.8799	depleted in CD.dys	138	1-methylnicotinamide	Pyridines and derivatives	1	0.3232	0.00652487	2.5228	3.32	C18-neg
HILp_QI10994			365.208	0.8798	depleted in CD.dys	199			0	0.1985	0.0257254	3.7585	3.07	HILIC-pos
C8p_QI13954			531.475	0.8798	depleted in CD.dys	137			0	0.1519	0.0288215	5.1811	8.69	C8-pos
HILp_QI10334			344.316	0.8797	depleted in CD.dys	0			0	1	0.106538	3.8468	1.9	HILIC-pos
HILp_QI10533			349.213	0.8797	depleted in CD.dys	10	urobilin	Tetrapyrroles and derivatives	1	0.2057	0.0191285	3.3517	2.51	HILIC-pos
HILn_QI49	HMDB01227	dTMP	321.05	0.8796	depleted in CD.dys	0			0	1	0.0935059	3.3915	7.3	HILIC-neg
HILp_QI1823			148.097	0.8793	depleted in CD.dys	0			0	1	5.45076e-05	1.8525	8.04	HILIC-pos
HILp_QI11549			385.742	0.8791	depleted in CD.dys	175			0	0.2447	0.0445832	4.0779	7.63	HILIC-pos
C8p_QI21499			676.587	0.8791	depleted in CD.dys	22	C34:0 PE		1	27.5778	0.101781	2.7755	9.36	C8-pos
C18n_QI2591			257.082	0.879	depleted in CD.dys	139			0	0.0764	0.000436208	6.449	6.28	C18-neg
HILp_QI11088			369.202	0.879	depleted in CD.dys	199			0	0.2139	0.017809	3.1978	3.53	HILIC-pos
HILn_QI21897			168.043	0.8789	depleted in CD.dys	168			0	0.094	2.37496e-06	3.7013	3.29	HILIC-neg
C18n_QI13327			695.524	0.8788	depleted in CD.dys	108	oxymetazoline	Benzene and substituted derivatives	1	0.1835	0.0385244	4.8566	12.21	C18-neg
HILp_QI8612			300.136	0.8788	depleted in CD.dys	0			0	1	0.0633397	2.745	2.87	HILIC-pos
HILp_QI5656			236.109	0.8787	depleted in CD.dys	217	trigonelline		1	0.9256	0.0897271	3.8037	2.92	HILIC-pos
C8p_QI4707			355.263	0.8787	depleted in CD.dys	22	C34:0 PE		1	0.315	0.0651933	4.6128	7.62	C8-pos
HILp_QI13417			466.198	0.8786	enriched in CD.dys	49	hydroxycotinine	Pyridines and derivatives	1	15.1516	0.125874	3.1984	3.03	HILIC-pos
C18n_QI10406			506.349	0.8785	enriched in CD.dys	9	creatinine	Tetrapyrroles and derivatives; Carboxylic acids and derivatives; Organooxygen compounds; Purine nucleosides	1	0.1168	5.11691e-06	3.1313	9.42	C18-neg
HILn_QI4620			173.009	0.8785	enriched in CD.dys	259	5-hydroxytryptophan	Indoles and derivatives	1	0.1666	0.0289454	4.3802	6.68	HILIC-neg
HILp_QI2288			158.154	0.8785	enriched in CD.dys	59	gemfibrozil	Phenol ethers	1	4.4181	0.0160762	1.9083	7.06	HILIC-pos
C18n_QI5267			345.099	0.8785	depleted in CD.dys	223			0	0.0862	1.94872e-05	4.0822	2.9	C18-neg
HILn_QI6920			459.239	0.8783	depleted in CD.dys	105	corticosterone	Steroids and steroid derivatives	1	0.6729	0.0819147	3.7675	3.44	HILIC-neg
C8p_QI6155			384.384	0.8783	depleted in CD.dys	0			0	1	0.0496244	2.5384	7.43	C8-pos
C18n_QI11821			563.344	0.8783	depleted in CD.dys	106	C38:2 PC		1	0.1096	0.00753302	4.3781	13.27	C18-neg
HILp_QI20316			593.335	0.8783	depleted in CD.dys	324			0	1	0.0445358	2.465	6.6	HILIC-pos
C8p_QI15030			550.556	0.8782	depleted in CD.dys	137			0	1	0.0189692	2.1545	10.55	C8-pos
HILn_QI10938			264.051	0.8782	depleted in CD.dys	108	oxymetazoline	Benzene and substituted derivatives	1	0.774	0.00693111	2.1692	5.41	HILIC-neg
C18n_QI2680			259.182	0.8781	depleted in CD.dys	108	oxymetazoline	Benzene and substituted derivatives	1	0.1057	0.013795	6.0571	7.07	C18-neg
C18n_QI13416			711.287	0.878	enriched in CD.dys	105	corticosterone	Steroids and steroid derivatives	1	23.8494	0.163813	4.5989	4.9	C18-neg
HILp_QI14181			502.256	0.8779	depleted in CD.dys	10	urobilin	Tetrapyrroles and derivatives	1	0.0834	0.0041523	7.5067	4.27	HILIC-pos
C8p_QI18624			617.387	0.8778	depleted in CD.dys	286			0	0.3468	0.0424979	3.2674	4.78	C8-pos
HILp_QI6496			255.113	0.8778	depleted in CD.dys	17	5-acetylamino-6-amino-3-methyluracil	Imidazopyrimidines; Organonitrogen compounds; Carboxylic acids and derivatives	1	0.112	0.0030331	3.6695	6.39	HILIC-pos
HILn_QI4205			465.287	0.8777	enriched in CD.dys	140	alpha-muricholate	Steroids and steroid derivatives	1	0.1192	0.0171869	5.0012	3.89	HILIC-neg
HILn_QI4277			329.082	0.8776	enriched in CD.dys	2	porphobilinogen	Organonitrogen compounds; Keto acids and derivatives	1	1.183	0.0734102	2.6086	5.76	HILIC-neg
HILp_QI11798			397.213	0.8776	depleted in CD.dys	108	oxymetazoline	Benzene and substituted derivatives	1	2.6588	0.11128	3.0803	2.28	HILIC-pos
HILn_QI8486			152.986	0.8776	depleted in CD.dys	270			0	0.0758	6.01622e-05	5.1311	6.66	HILIC-neg
HILp_QI8112			289.068	0.8775	depleted in CD.dys	286			0	0.1734	0.0319813	4.3143	7.43	HILIC-pos
C18n_QI86	HMDB00020	p-hydroxyphenylacetate	151.039	0.8773	enriched in CD.dys	268	p-hydroxyphenylacetate	Phenols	1	1	0.000201111	1.8428	1.29	C18-neg
C18n_QI4631			324.218	0.8772	enriched in CD.dys	0			0	1	0.117659	4.1017	7.71	C18-neg
C8p_QI18190			609.301	0.8771	depleted in CD.dys	146	serotonin	Indoles and derivatives	1	0.5145	0.035481	2.7767	2.68	C8-pos
HILp_QI12249			416.353	0.8771	depleted in CD.dys	53			0	0.4541	0.0174804	2.5143	5.84	HILIC-pos
C18n_QI7650			417.338	0.8771	depleted in CD.dys	95			0	0.103	0.00143807	3.7058	13.96	C18-neg
HILp_QI10596			352.176	0.877	depleted in CD.dys	49	hydroxycotinine	Pyridines and derivatives	1	11.2468	0.0587885	2.2439	2.39	HILIC-pos
C8p_QI11326			483.308	0.8769	depleted in CD.dys	106	C38:2 PC		1	0.1263	0.00383556	3.3326	5.1	C8-pos
C18n_QI2364			248.129	0.8768	depleted in CD.dys	171	acetytyrosine	Carboxylic acids and derivatives	1	0.6268	0.0089763	2.2447	6.76	C18-neg
HILn_QI10212			389.255	0.8768	depleted in CD.dys	253			0	0.1379	0.00270825	3.0934	1.05	HILIC-neg
HILp_QI9829			330.265	0.8767	depleted in CD.dys	203			0	0.0951	0.00397212	4.3922	2.79	HILIC-pos
C8p_QI14066			533.529	0.8767	depleted in CD.dys	137			0	0.1154	0.00937971	4.1263	9.29	C8-pos
HILp_QI14438			509.31	0.8765	depleted in CD.dys	67	21-deoxycortisol	Steroids and steroid derivatives	1	0.6263	0.0282304	2.5452	1.78	HILIC-pos
C18n_QI4697			327.088	0.8762	depleted in CD.dys	154			0	0.1042	0.00242144	3.7246	6.23	C18-neg
HILn_QI9434			295.083	0.8762	depleted in CD.dys	2	porphobilinogen	Organonitrogen compounds; Keto acids and derivatives	1	0.4788	0.0870171	4.4948	4	HILIC-neg
HILn_QI23654			507.354	0.8761	depleted in CD.dys	0			0	1	0.0509642	2.5002	1.05	HILIC-neg
HILp_QI3593	HMDB01325	N6,N6,N6-trimethyllysine	189.16	0.876	enriched in CD.dys	9	creatinine	Tetrapyrroles and derivatives; Carboxylic acids and derivatives; Organooxygen compounds; Purine nucleosides	1	0.4188	0.0396936	2.961	11.3	HILIC-pos
HILn_QI28974			324.104	0.876	depleted in CD.dys	0			0	1	0.0238219	2.1776	4.36	HILIC-neg
HILp_QI12807			439.142	0.8759	depleted in CD.dys	284			0	0.3347	0.0735109	4.5802	6.33	HILIC-pos
C8p_QI22487			697.537	0.8758	depleted in CD.dys	222			0	0.0973	0.00223421	3.8971	8.7	C8-pos
HILn_QI17061			157.087	0.8757	depleted in CD.dys	129	hydrocinnamate	Phenylpropanoic acids	1	0.0703	9.37615e-05	6.1402	3.88	HILIC-neg
C18n_QI13587			749.574	0.8756	depleted in CD.dys	157	adipate	Fatty Acyls	1	0.1373	0.0299389	5.2266	12.03	C18-neg
C18n_QI3403			285.1	0.8756	depleted in CD.dys	270			0	0.1134	0.00161567	3.3495	1.56	C18-neg
C8p_QI3156			317.248	0.8756	depleted in CD.dys	3	4-nitrophenol	Phenols	1	0.1468	0.00653678	3.167	3.89	C8-pos
C8p_QI14758			545.491	0.8755	depleted in CD.dys	137			0	0.0963	0.00763534	4.8593	9.17	C8-pos
C18n_QI2807			264.124	0.8755	depleted in CD.dys	171	acetytyrosine	Carboxylic acids and derivatives	1	0.4988	0.00254003	2.1502	2.93	C18-neg
C18n_QI5735			360.144	0.8754	depleted in CD.dys	0			0	1	0.0374459	2.3161	5.24	C18-neg
C8p_QI1808			273.221	0.8753	depleted in CD.dys	3	4-nitrophenol	Phenols	1	0.1449	0.0150787	3.6099	4.48	C8-pos
C18n_QI5451			351.085	0.875	depleted in CD.dys	164	4-methylcatechol	Phenols	1	0.1085	0.00221959	3.4914	3.6	C18-neg
C8p_QI14414			539.504	0.875	depleted in CD.dys	31	C22:1 MAG		1	53.647	0.00543451	1.7103	9.15	C8-pos
C8p_QI2989			313.321	0.8749	depleted in CD.dys	0			0	1	0.0676295	2.6953	4.09	C8-pos
C18n_QI3680			294.062	0.8749	enriched in CD.dys	313	hippurate	Benzene and substituted derivatives	1	5.4138	0.0428621	2.0913	0.77	C18-neg
C8p_QI20543			656.56	0.8748	depleted in CD.dys	312			0	0.4982	0.0177213	2.4209	8.92	C8-pos
C8p_QI16613			580.47	0.8748	depleted in CD.dys	119	pentadecanoate	Fatty Acyls	1	0.0978	0.000561591	3.5401	7.67	C8-pos
C18n_QI9912			490.254	0.8747	depleted in CD.dys	106	C38:2 PC		1	0.1074	0.00426598	3.7088	11.16	C18-neg
HILn_QI4683			257.082	0.8745	depleted in CD.dys	139			0	0.0912	0.00839003	5.5875	8.32	HILIC-neg
C18n_QI9625			481.354	0.8744	depleted in CD.dys	279			0	0.3042	0.0555756	3.7292	8.87	C18-neg
C18n_QI13198			671.526	0.8744	depleted in CD.dys	22	C34:0 PE		1	2.1068	0.0449764	2.1635	16.42	C18-neg
HILp_QI12459	HMDB06469	C18:2 carnitine	424.343	0.8743	enriched in CD.dys	75	C16 carnitine	Carboxylic acids and derivatives; Fatty Acyls; Hydroxy acids and derivatives	1	0.4888	0.0300858	2.6314	6.65	HILIC-pos
C18n_QI3171			276.161	0.8743	depleted in CD.dys	160			0	0.3033	0.0859638	7.8243	6.73	C18-neg
C18n_QI10501			510.253	0.8742	enriched in CD.dys	9	creatinine	Tetrapyrroles and derivatives; Carboxylic acids and derivatives; Organooxygen compounds; Purine nucleosides	1	0.2517	0.00174734	2.3805	7.81	C18-neg
HILn_QI9121			371.099	0.8741	enriched in CD.dys	2	porphobilinogen	Organonitrogen compounds; Keto acids and derivatives	1	0.3511	0.0317537	2.8698	5.11	HILIC-neg
C8p_QI4846			358.282	0.874	depleted in CD.dys	22	C34:0 PE		1	0.1486	0.0172793	3.5847	8.26	C8-pos
HILn_QI754			265.056	0.8739	enriched in CD.dys	125			0	0.3933	0.0369191	2.8872	3.53	HILIC-neg
HILn_QI15345			443.318	0.8739	depleted in CD.dys	271			0	0.1563	0.0205558	3.6272	1.1	HILIC-neg
HILn_QI20709			194.083	0.8739	depleted in CD.dys	0			0	1	0.030163	2.214	2.23	HILIC-neg
HILp_QI7778			282.171	0.8739	depleted in CD.dys	96			0	0.1154	0.0120659	4.0474	6.41	HILIC-pos
C18n_QI8517			447.312	0.8738	depleted in CD.dys	22	C34:0 PE		1	0.3124	0.0143612	2.567	12.4	C18-neg
HILp_QI12139			412.322	0.8738	depleted in CD.dys	53			0	0.1274	0.0212292	4.3787	5.09	HILIC-pos
C18n_QI5796			361.26	0.8737	depleted in CD.dys	0			0	1	0.114178	3.6671	11.47	C18-neg
C18n_QI2622			257.176	0.8737	depleted in CD.dys	129	hydrocinnamate	Phenylpropanoic acids	1	0.1098	0.000201119	3.1328	8.82	C18-neg
HILn_QI8368			299.187	0.8735	depleted in CD.dys	69	sebacate	Fatty Acyls	1	0.1311	0.000493347	2.8817	6.2	HILIC-neg
HILn_QI21986			501.344	0.8735	depleted in CD.dys	286			0	0.1519	0.00516035	2.9582	1.12	HILIC-neg
C18n_QI4023			306.135	0.8735	depleted in CD.dys	160			0	0.0951	0.00330295	3.9327	2.51	C18-neg
HILp_QI10840			359.266	0.8735	depleted in CD.dys	251	dimethylglycine	Carboxylic acids and derivatives	1	65.3921	0.0573185	2.1419	8.77	HILIC-pos
C8p_QI11833			492.405	0.8734	depleted in CD.dys	300			0	0.1294	0.0151266	3.7696	5.88	C8-pos
HILp_QI2912			173.165	0.8734	depleted in CD.dys	30	N-acetylhistamine	Organonitrogen compounds; Azoles; Carboxylic acids and derivatives	1	0.2377	0.00117922	2.3738	7.08	HILIC-pos
C8p_QI5699			375.287	0.8734	depleted in CD.dys	3	4-nitrophenol	Phenols	1	0.1172	0.00827454	3.6852	5.1	C8-pos
C18n_QI1936			230.013	0.8733	enriched in CD.dys	237			0	0.1862	0.0324355	3.7359	0.78	C18-neg
HILp_QI24913			731.592	0.8733	enriched in CD.dys	7	malate	Hydroxy acids and derivatives; Carboxylic acids and derivatives; Fatty Acyls	1	0.6452	0.060402	2.9916	1.74	HILIC-pos
HILp_QI10620			353.172	0.8732	depleted in CD.dys	49	hydroxycotinine	Pyridines and derivatives	1	1.0999	0.124001	3.3835	1.88	HILIC-pos
HILp_QI24957			734.572	0.8731	enriched in CD.dys	25	C16:0 SM	Sphingolipids; Glycerophospholipids	1	0.1889	0.0434705	4.2676	6.65	HILIC-pos
C18n_QI13671			771.615	0.8731	depleted in CD.dys	119	pentadecanoate	Fatty Acyls	1	0.1371	0.01722	3.7303	13.51	C18-neg
HILp_QI22464			635.345	0.873	depleted in CD.dys	49	hydroxycotinine	Pyridines and derivatives	1	13.3827	0.133336	3.1125	1.89	HILIC-pos
C18n_QI591			143.07	0.8729	enriched in CD.dys	191			0	0.1223	0.00537684	3.3099	0.88	C18-neg
HILp_QI25047			746.607	0.8728	enriched in CD.dys	25	C16:0 SM	Sphingolipids; Glycerophospholipids	1	0.2598	0.0687515	4.7291	6.62	HILIC-pos
C8p_QI3154			317.248	0.8728	depleted in CD.dys	3	4-nitrophenol	Phenols	1	0.3234	0.0325864	2.9128	4.13	C8-pos
HILp_QI13254			458.193	0.8726	depleted in CD.dys	247			0	0.2117	0.0439302	3.8646	6.52	HILIC-pos
HILp_QI10837			359.264	0.8725	depleted in CD.dys	251	dimethylglycine	Carboxylic acids and derivatives	1	0.9802	0.0706243	2.943	8.92	HILIC-pos
C8p_QI9083			441.261	0.8724	depleted in CD.dys	106	C38:2 PC		1	0.7226	0.0821862	3.3168	4.4	C8-pos
HILp_QI13501			469.334	0.8722	depleted in CD.dys	145			0	0.1436	0.016361	3.5094	1.9	HILIC-pos
HILp_QI21454			610.49	0.8722	depleted in CD.dys	117	C16:0 LPE	Glycerophospholipids	1	0.3169	0.0847821	5.1747	2.59	HILIC-pos
HILn_QI109	HMDB00792	sebacate	201.113	0.8722	depleted in CD.dys	69	sebacate	Fatty Acyls	1	0.9737	0.000530306	1.8953	6.55	HILIC-neg
HILn_QI23298			321.146	0.872	depleted in CD.dys	49	hydroxycotinine	Pyridines and derivatives	1	3.9373	0.00555112	1.7287	3.72	HILIC-neg
C8p_QI20395			653.513	0.872	depleted in CD.dys	22	C34:0 PE		1	2.3545	0.0504482	2.1663	8.05	C8-pos
C18n_QI12484			602.301	0.8719	enriched in CD.dys	49	hydroxycotinine	Pyridines and derivatives	1	3.5196	0.0249798	1.9206	6.23	C18-neg
C8p_QI29240			1015.78	0.8718	depleted in CD.dys	0			0	1	0.084804	2.8633	10.32	C8-pos
C18n_QI2884			267.124	0.8717	enriched in CD.dys	259	5-hydroxytryptophan	Indoles and derivatives	1	0.6288	0.0160762	2.2548	5.54	C18-neg
C18n_QI13585			749.573	0.8715	depleted in CD.dys	156			0	0.0728	0.00225606	6.0137	12.2	C18-neg
HILp_QI5206			227.092	0.8715	depleted in CD.dys	276	norepinephrine	Phenols	1	0.1393	0.0233632	3.907	3.08	HILIC-pos
HILp_QI9012			309.088	0.8714	depleted in CD.dys	180	tetrahydro-1-methyl-beta-carboline-3-carboxylate	Harmala alkaloids	1	1.0292	0.0319559	2.0621	1.87	HILIC-pos
HILp_QI5226			227.126	0.8714	enriched in CD.dys	9	creatinine	Tetrapyrroles and derivatives; Carboxylic acids and derivatives; Organooxygen compounds; Purine nucleosides	1	0.0975	0.0034663	3.6725	6.39	HILIC-pos
C8p_QI18320			611.536	0.8714	depleted in CD.dys	0			0	1	0.121676	3.7401	7.58	C8-pos
C8p_QI4853			358.295	0.8714	enriched in CD.dys	75	C16 carnitine	Carboxylic acids and derivatives; Fatty Acyls; Hydroxy acids and derivatives	1	0.109	0.0232954	5.721	3.99	C8-pos
C18n_QI13420			711.452	0.8713	depleted in CD.dys	0			0	1	0.0759575	2.7115	16.79	C18-neg
C18n_QI63	HMDB00874*	taurohyodeoxycholate/tauroursodeoxycholate	498.29	0.8713	enriched in CD.dys	40	taurocholate	Steroids and steroid derivatives; Organic sulfonic acids and derivatives	1	0.1921	0.00199316	2.5179	7.06	C18-neg
C18n_QI5707			359.19	0.8711	depleted in CD.dys	114			0	0.1292	0.00357738	3.0158	8.25	C18-neg
C18n_QI8963			461.327	0.8711	depleted in CD.dys	22	C34:0 PE		1	4.7238	0.00720979	1.7325	13.65	C18-neg
HILp_QI12081			410.207	0.871	depleted in CD.dys	183	acetyl-galactosamine	Organooxygen compounds	1	1.8773	0.0183094	1.8832	5.27	HILIC-pos
HILn_QI5337			273.182	0.8708	depleted in CD.dys	0			0	1	0.0208975	2.0616	2.66	HILIC-neg
C8p_QI7535			411.362	0.8708	depleted in CD.dys	300			0	0.1616	0.0114998	3.0171	5.74	C8-pos
C8p_QI12866			511.341	0.8707	depleted in CD.dys	336			0	0.0974	0.00473812	3.7545	3.74	C8-pos
C8p_QI10348			464.373	0.8707	depleted in CD.dys	312			0	0.103	0.00584486	3.706	5.84	C8-pos
C8p_QI13226			517.495	0.8707	depleted in CD.dys	137			0	0.1209	0.0305566	5.458	10.51	C8-pos
C18n_QI2469			253.119	0.8707	enriched in CD.dys	255			0	0.176	0.00884509	2.8487	0.87	C18-neg
HILp_QI24483			710.392	0.8706	depleted in CD.dys	155			0	0.088	0.0141171	7.4125	6.38	HILIC-pos
C8p_QI14064			533.491	0.8704	depleted in CD.dys	137			0	0.2627	0.0722414	4.5074	8.97	C8-pos
C18n_QI6101			371.26	0.8704	depleted in CD.dys	3	4-nitrophenol	Phenols	1	0.0634	1.64824e-06	5.803	12.71	C18-neg
C8p_QI28610			958.789	0.8703	depleted in CD.dys	0			0	1	0.0477236	2.3356	10.14	C8-pos
HILn_QI18650			371.078	0.8702	depleted in CD.dys	26			0	1	0.146076	5.013	8.87	HILIC-neg
C8p_QI21267			671.523	0.8702	depleted in CD.dys	22	C34:0 PE		1	0.7417	0.0823645	3.1939	7.33	C8-pos
C8p_QI13538			523.34	0.8701	depleted in CD.dys	106	C38:2 PC		1	0.0925	0.00314772	3.7532	5.57	C8-pos
C18n_QI9843			487.343	0.8699	depleted in CD.dys	60	4-hydroxybenzaldehyde	Organooxygen compounds	1	0.2475	0.0444519	3.357	10.22	C18-neg
C18n_QI8076			432.276	0.8699	depleted in CD.dys	99			0	0.0987	0.00807746	4.0103	15.46	C18-neg
HILp_QI11505			384.175	0.8698	enriched in CD.dys	0			0	1	0.067421	2.5501	6.16	HILIC-pos
HILp_QI933			127.098	0.8697	depleted in CD.dys	0			0	1	0.0415707	2.2515	6.38	HILIC-pos
HILp_QI10081			337.201	0.8697	depleted in CD.dys	0			0	1	0.0606808	2.4699	2.08	HILIC-pos
C18n_QI8305			441.159	0.8697	depleted in CD.dys	0			0	1	0.0354466	2.1912	6.14	C18-neg
HILp_QI6461			254.15	0.8696	depleted in CD.dys	0			0	1	0.0159304	1.9892	5.9	HILIC-pos
HILp_QI10443			347.094	0.8696	enriched in CD.dys	0			0	1	0.0458046	2.2981	4.11	HILIC-pos
HILp_QI10996			365.208	0.8695	depleted in CD.dys	199			0	1	0.10631	3.1967	2.6	HILIC-pos
HILn_QI4370			209.082	0.8694	depleted in CD.dys	223			0	0.6868	0.0210244	2.254	4.89	HILIC-neg
HILp_QI13977			492.235	0.8693	depleted in CD.dys	155			0	0.1762	0.0510132	4.6453	4.54	HILIC-pos
HILp_QI10111			338.161	0.8692	depleted in CD.dys	49	hydroxycotinine	Pyridines and derivatives	1	0.718	0.0473625	2.5888	1.93	HILIC-pos
C18n_QI2740			262.07	0.869	enriched in CD.dys	235			0	0.186	0.0364316	3.5919	3.43	C18-neg
C18n_QI8568			449.185	0.8689	depleted in CD.dys	0			0	1	0.0823075	2.713	7.15	C18-neg
C18n_QI6257			377.14	0.8689	depleted in CD.dys	154			0	0.0972	0.0225192	6.8552	8.51	C18-neg
C8p_QI6115			383.367	0.8689	depleted in CD.dys	0			0	1	0.0848377	2.756	6.24	C8-pos
C18n_QI6114			372.255	0.8688	depleted in CD.dys	160			0	0.1144	0.00280115	3.0955	10.76	C18-neg
HILp_QI1642			144.102	0.8688	enriched in CD.dys	177	acetylalanine	Carboxylic acids and derivatives	1	1.9629	2.33411e-05	1.6203	2.92	HILIC-pos
HILn_QI7899			501.358	0.8688	depleted in CD.dys	286			0	0.2847	0.0494042	3.2605	1.12	HILIC-neg
HILp_QI8806			303.269	0.8688	depleted in CD.dys	3	4-nitrophenol	Phenols	1	100.005	0.150104	3.2263	1.63	HILIC-pos
C18n_QI4042			307.119	0.8688	depleted in CD.dys	0			0	1	0.0547002	2.3778	7.8	C18-neg
HILp_QI9636			325.083	0.8687	depleted in CD.dys	180	tetrahydro-1-methyl-beta-carboline-3-carboxylate	Harmala alkaloids	1	0.1766	0.0438764	4.0329	1.88	HILIC-pos
HILp_QI13337			462.268	0.8686	enriched in CD.dys	40	taurocholate	Steroids and steroid derivatives; Organic sulfonic acids and derivatives	1	0.0818	0.00399633	4.3106	4.68	HILIC-pos
HILn_QI11001			511.342	0.8685	depleted in CD.dys	274	lithocholate	Lipids and lipid-like molecules	1	0.0653	0.000152324	5.1859	3.72	HILIC-neg
C8p_QI11691			489.464	0.8685	depleted in CD.dys	137			0	0.1298	0.0424447	6.0897	10.07	C8-pos
HILp_QI16640			545.313	0.8684	depleted in CD.dys	31	C22:1 MAG		1	3.6937	0.183192	5.1359	5.77	HILIC-pos
C8p_QI27377			881.632	0.8683	depleted in CD.dys	104			0	0.0627	0.000337434	6.6851	8.45	C8-pos
HILp_QI11570			387.273	0.8682	depleted in CD.dys	69	sebacate	Fatty Acyls	1	0.0715	0.00398078	6.0211	1.89	HILIC-pos
HILp_QI23636			670.544	0.8682	depleted in CD.dys	87	C18:1 SM		1	0.8938	0.133088	5.2226	2.24	HILIC-pos
HILp_QI13193			455.364	0.8682	depleted in CD.dys	86			0	0.1237	0.0232523	4.0321	6.05	HILIC-pos
C8p_QI8385			427.357	0.868	depleted in CD.dys	139			0	0.0699	0.00117598	4.8681	4.19	C8-pos
HILp_QI13115			453.167	0.868	enriched in CD.dys	0			0	1	0.112573	3.2591	1.78	HILIC-pos
C18n_QI7721			420.23	0.8679	depleted in CD.dys	108	oxymetazoline	Benzene and substituted derivatives	1	0.2115	0.0257477	3.0002	8.08	C18-neg
C8p_QI15741			564.496	0.8677	depleted in CD.dys	162			0	0.2546	0.00595506	2.3586	7.93	C8-pos
C18n_QI13675			773.431	0.8676	depleted in CD.dys	95			0	0.0707	0.000229694	4.2782	15.94	C18-neg
HILp_QI2450			162.059	0.8675	enriched in CD.dys	268	p-hydroxyphenylacetate	Phenols	1	1.8333	0.103553	2.6756	6.75	HILIC-pos
C18n_QI3821			299.129	0.8675	depleted in CD.dys	0			0	1	0.150207	4.9714	3.01	C18-neg
C18n_QI4841			331.119	0.8675	depleted in CD.dys	154			0	0.1195	0.0071034	3.1913	4	C18-neg
C18n_QI7056			399.312	0.8674	depleted in CD.dys	3	4-nitrophenol	Phenols	1	1.0592	0.022499	1.919	13.14	C18-neg
C18n_QI13412			710.537	0.8674	depleted in CD.dys	87	C18:1 SM		1	1.1115	0.147609	3.7242	17.86	C18-neg
C8p_QI7679			414.3	0.8674	depleted in CD.dys	87	C18:1 SM		1	0.2474	0.0693349	4.1794	8.05	C8-pos
C8p_QI20499			655.528	0.8673	depleted in CD.dys	22	C34:0 PE		1	4.5036	0.0125253	1.7474	8.46	C8-pos
HILn_QI2794			210.077	0.8673	depleted in CD.dys	16	NH4_C48:0 TAG	Organonitrogen compounds	1	0.2382	0.0458909	3.3219	3.94	HILIC-neg
C8p_QI14224			536.54	0.8671	depleted in CD.dys	137			0	0.1376	0.0378459	4.4708	10.33	C8-pos
C18n_QI9800			487.198	0.8669	enriched in CD.dys	105	corticosterone	Steroids and steroid derivatives	1	32.607	0.111403	2.551	2.32	C18-neg
HILp_QI1385			138.091	0.8666	depleted in CD.dys	0			0	1	0.0560177	2.3442	1.96	HILIC-pos
HILn_QI1677			495.315	0.8666	depleted in CD.dys	0			0	1	0.0984177	2.925	3.7	HILIC-neg
C8p_QI25290			781.575	0.8664	depleted in CD.dys	87	C18:1 SM		1	2.5045	0.0607752	2.156	7.86	C8-pos
C8p_QI25129			775.584	0.8663	depleted in CD.dys	274	lithocholate	Lipids and lipid-like molecules	1	0.0601	0.000224203	7.0167	4.82	C8-pos
C8p_QI8921			438.28	0.8663	depleted in CD.dys	175			0	0.1212	0.0100148	3.2313	2.67	C8-pos
HILn_QI5481			311.114	0.8662	depleted in CD.dys	223			0	0.1461	0.0301052	3.6913	4.71	HILIC-neg
HILn_QI17070			292.083	0.8661	depleted in CD.dys	2	porphobilinogen	Organonitrogen compounds; Keto acids and derivatives	1	0.0952	0.0134685	4.2411	4.39	HILIC-neg
C8p_QI2571			301.252	0.8659	depleted in CD.dys	3	4-nitrophenol	Phenols	1	0.1498	0.019252	3.1775	4.07	C8-pos
HILn_QI6842			241.108	0.8659	depleted in CD.dys	123			0	0.1138	1.93876e-05	2.7244	6.44	HILIC-neg
C18n_QI8584			449.257	0.8657	enriched in CD.dys	106	C38:2 PC		1	0.4364	0.0399763	2.611	10.63	C18-neg
C18n_QI13471			723.381	0.8656	enriched in CD.dys	75	C16 carnitine	Carboxylic acids and derivatives; Fatty Acyls; Hydroxy acids and derivatives	1	0.8904	0.0164284	2.0688	11.09	C18-neg
HILp_QI11219			373.129	0.8656	depleted in CD.dys	270			0	0.1292	0.0171754	3.3685	1.78	HILIC-pos
HILn_QI4989			426.196	0.8653	enriched in CD.dys	0			0	1	0.143355	4.0469	3.04	HILIC-neg
HILp_QI9507			321.181	0.8652	depleted in CD.dys	108	oxymetazoline	Benzene and substituted derivatives	1	0.3705	0.0114013	2.2464	4.38	HILIC-pos
HILn_QI5603			257.103	0.8652	depleted in CD.dys	0			0	1	0.130604	3.5704	1.76	HILIC-neg
HILp_QI2015			153.066	0.8648	enriched in CD.dys	0			0	1	0.00347165	1.7806	4.88	HILIC-pos
C8p_QI16902			585.522	0.8647	depleted in CD.dys	162			0	0.0662	3.77655e-05	4.1746	9.94	C8-pos
C18n_QI11731			556.331	0.8647	enriched in CD.dys	40	taurocholate	Steroids and steroid derivatives; Organic sulfonic acids and derivatives	1	0.2679	0.0130843	2.4081	8.63	C18-neg
HILn_QI31928			384.255	0.8647	depleted in CD.dys	16	NH4_C48:0 TAG	Organonitrogen compounds	1	0.1741	0.0437742	3.7124	3.07	HILIC-neg
HILn_QI5412			234.071	0.8645	depleted in CD.dys	2	porphobilinogen	Organonitrogen compounds; Keto acids and derivatives	1	0.1003	0.0147316	3.9582	3.95	HILIC-neg
C8p_QI24968			768.593	0.8645	depleted in CD.dys	137			0	0.08	0.00584486	4.2718	10.57	C8-pos
C18n_QI9654			482.328	0.8645	depleted in CD.dys	163			0	0.0803	0.00703004	4.4153	10.67	C18-neg
C8p_QI26448			832.727	0.8643	depleted in CD.dys	0			0	1	0.103479	2.9367	12.09	C8-pos
C18n_QI4540			321.182	0.8642	depleted in CD.dys	108	oxymetazoline	Benzene and substituted derivatives	1	0.3509	0.0368458	2.6458	5.82	C18-neg
HILn_QI6095			411.186	0.8641	depleted in CD.dys	327			0	0.1495	0.0409841	3.9498	2.91	HILIC-neg
C8p_QI18785			620.525	0.8641	depleted in CD.dys	22	C34:0 PE		1	0.8182	0.0686548	2.6888	8.41	C8-pos
HILp_QI10521			349.177	0.864	depleted in CD.dys	49	hydroxycotinine	Pyridines and derivatives	1	6.6943	0.082569	2.2288	1.9	HILIC-pos
C18n_QI1855			226.072	0.8638	depleted in CD.dys	90			0	0.4016	0.015385	2.2483	0.73	C18-neg
C18n_QI6031			369.28	0.8636	depleted in CD.dys	253			0	0.0932	0.00442215	3.3887	14.57	C18-neg
C8p_QI13011			513.452	0.8635	depleted in CD.dys	338			0	0.3023	0.0573609	3.1527	8.18	C8-pos
HILp_QI11036			367.224	0.8635	depleted in CD.dys	10	urobilin	Tetrapyrroles and derivatives	1	0.5753	0.0890849	3.2489	3.2	HILIC-pos
HILp_QI12811			439.143	0.8634	enriched in CD.dys	75	C16 carnitine	Carboxylic acids and derivatives; Fatty Acyls; Hydroxy acids and derivatives	1	0.4589	0.0485112	2.6568	7.14	HILIC-pos
HILp_QI13154			454.293	0.8634	depleted in CD.dys	106	C38:2 PC		1	0.7448	0.0465954	2.4176	5.91	HILIC-pos
C18n_QI3427			285.171	0.8634	depleted in CD.dys	77			0	0.0739	3.25721e-05	3.5474	1.76	C18-neg
HILp_QI22784			643.336	0.8633	depleted in CD.dys	155			0	0.1085	0.0378459	6.2358	1.89	HILIC-pos
HILp_QI22559			637.361	0.8633	depleted in CD.dys	155			0	0.1038	0.0308926	5.2534	3.99	HILIC-pos
HILn_QI17468			319.13	0.8629	depleted in CD.dys	49	hydroxycotinine	Pyridines and derivatives	1	1.5288	0.0565828	2.11	3.88	HILIC-neg
HILp_QI5756			238.119	0.8629	depleted in CD.dys	0			0	1	0.0968567	2.7656	6.12	HILIC-pos
C8p_QI18783			620.524	0.8629	depleted in CD.dys	22	C34:0 PE		1	0.1776	0.0258424	3.0147	8.32	C8-pos
C18n_QI10404			506.348	0.8628	enriched in CD.dys	9	creatinine	Tetrapyrroles and derivatives; Carboxylic acids and derivatives; Organooxygen compounds; Purine nucleosides	1	0.0682	3.52296e-07	3.7489	9.26	C18-neg
C18n_QI2241			243.124	0.8628	depleted in CD.dys	123			0	0.3227	0.0488154	2.8924	1.55	C18-neg
C8p_QI21446			675.495	0.8627	depleted in CD.dys	22	C34:0 PE		1	0.493	0.0194305	2.2144	8.9	C8-pos
C8p_QI13813			528.499	0.8627	depleted in CD.dys	87	C18:1 SM		1	4.4995	0.0115641	1.6871	8.4	C8-pos
HILp_QI12258			417.204	0.8627	depleted in CD.dys	108	oxymetazoline	Benzene and substituted derivatives	1	0.0776	0.00357738	3.9227	2.75	HILIC-pos
C18n_QI4498			319.205	0.8627	depleted in CD.dys	3	4-nitrophenol	Phenols	1	0.1075	0.00404424	3.0254	9.87	C18-neg
HILp_QI16011			533.529	0.8627	depleted in CD.dys	137			0	0.1137	0.0333882	4.6319	1.48	HILIC-pos
C8p_QI20749			660.593	0.8626	depleted in CD.dys	22	C34:0 PE		1	1.7813	0.133082	2.9592	10.07	C8-pos
C18n_QI8826			456.357	0.8625	depleted in CD.dys	60	4-hydroxybenzaldehyde	Organooxygen compounds	1	0.1327	0.0526832	5.6443	12.89	C18-neg
C18n_QI2698			261.008	0.8625	enriched in CD.dys	237			0	0.3169	0.0515045	2.9464	0.92	C18-neg
HILp_QI4068			200.151	0.8625	depleted in CD.dys	254	pipecolic acid	Carboxylic acids and derivatives	1	0.0604	0.000230459	5.0317	9.4	HILIC-pos
C8p_QI6575			393.26	0.8625	depleted in CD.dys	3	4-nitrophenol	Phenols	1	0.3014	0.0115763	2.2832	4.77	C8-pos
C8p_QI15773			565.351	0.8624	depleted in CD.dys	106	C38:2 PC		1	0.478	0.0320026	2.3714	5.57	C8-pos
C8p_QI21710			681.47	0.8622	depleted in CD.dys	286			0	0.0977	0.0209684	4.3318	8.34	C8-pos
C8p_QI7945			419.277	0.8622	depleted in CD.dys	3	4-nitrophenol	Phenols	1	0.4411	0.0563627	2.7681	4.58	C8-pos
C18n_QI3249			279.614	0.862	enriched in CD.dys	40	taurocholate	Steroids and steroid derivatives; Organic sulfonic acids and derivatives	1	0.1282	0.0459056	4.8399	7	C18-neg
C18n_QI8051			431.317	0.862	depleted in CD.dys	22	C34:0 PE		1	0.1536	0.0394964	3.6371	14.72	C18-neg
C8p_QI16564			579.367	0.862	depleted in CD.dys	106	C38:2 PC		1	0.0915	0.00767155	3.6353	5.74	C8-pos
HILp_QI8438			296.113	0.862	depleted in CD.dys	313	hippurate	Benzene and substituted derivatives	1	7.2101	0.0850928	2.2152	2.92	HILIC-pos
C8p_QI21627			679.526	0.862	depleted in CD.dys	22	C34:0 PE		1	0.0661	0.00058193	4.2152	8.5	C8-pos
HILp_QI23918			679.541	0.8619	depleted in CD.dys	20	gabapentin	Organonitrogen compounds; Carboxylic acids and derivatives	1	0.0609	0.00100439	5.3622	5.94	HILIC-pos
HILn_QI13416			315.124	0.8619	depleted in CD.dys	123			0	0.1108	0.0104886	3.2376	4.51	HILIC-neg
HILn_QI8256			301.166	0.8619	depleted in CD.dys	12			0	0.1264	0.0339135	3.9816	8.65	HILIC-neg
HILp_QI9249			314.177	0.8619	depleted in CD.dys	105	corticosterone	Steroids and steroid derivatives	1	0.197	0.0462396	3.37	6.45	HILIC-pos
C18n_QI7247			407.12	0.8619	depleted in CD.dys	49	hydroxycotinine	Pyridines and derivatives	1	1.7106	0.0229537	1.824	5.19	C18-neg
C8p_QI8207			424.306	0.8617	enriched in CD.dys	24	cholate	Steroids and steroid derivatives; Azoles; Organonitrogen compounds	1	0.08	0.00727311	4.1319	3.76	C8-pos
HILp_QI1447			140.054	0.8617	enriched in CD.dys	2	porphobilinogen	Organonitrogen compounds; Keto acids and derivatives	1	0.1913	0.0468493	3.4421	8.42	HILIC-pos
HILn_QI7994			407.296	0.8617	enriched in CD.dys	59	gemfibrozil	Phenol ethers	1	1.6605	0.00505832	1.6599	1.05	HILIC-neg
C8p_QI21069			667.548	0.8616	depleted in CD.dys	222			0	0.9992	0.0606808	2.4651	8.52	C8-pos
C18n_QI11339			540.264	0.8616	enriched in CD.dys	9	creatinine	Tetrapyrroles and derivatives; Carboxylic acids and derivatives; Organooxygen compounds; Purine nucleosides	1	0.0582	0.000229694	5.3969	10.63	C18-neg
C8p_QI25706			799.532	0.8616	enriched in CD.dys	333	C32:0 PE		1	0.8135	0.108409	3.3628	8.01	C8-pos
C18n_QI2943			269.176	0.8616	depleted in CD.dys	69	sebacate	Fatty Acyls	1	0.0734	0.000966946	3.7332	5.56	C18-neg
HILn_QI15676			299.15	0.8615	depleted in CD.dys	217	trigonelline		1	0.1536	0.0136385	2.8086	3.54	HILIC-neg
C18n_QI8723			453.263	0.8612	depleted in CD.dys	106	C38:2 PC		1	31.7648	0.000385726	1.5225	12.98	C18-neg
C18n_QI8170			435.275	0.8612	enriched in CD.dys	24	cholate	Steroids and steroid derivatives; Azoles; Organonitrogen compounds	1	0.0826	9.13795e-05	3.1283	9.35	C18-neg
C8p_QI17445			595.349	0.861	depleted in CD.dys	85	urobilin	Fatty Acyls; Tetrapyrroles and derivatives	1	0.0904	0.00162031	3.1445	3.25	C8-pos
HILp_QI3478			187.181	0.861	depleted in CD.dys	30	N-acetylhistamine	Organonitrogen compounds; Azoles; Carboxylic acids and derivatives	1	0.126	0.0071034	2.8566	6.79	HILIC-pos
HILp_QI9976			334.238	0.8609	depleted in CD.dys	160			0	0.0902	0.0130274	3.9466	1.82	HILIC-pos
C18n_QI6169		3-oxolithocholic acid***	373.275	0.8608	depleted in CD.dys	156			0	0.2431	0.030065	2.6912	12.2	C18-neg
C8p_QI21099			668.525	0.8608	depleted in CD.dys	22	C34:0 PE		1	0.5266	0.108227	3.7605	7.72	C8-pos
HILp_QI14489			511.285	0.8607	enriched in CD.dys	75	C16 carnitine	Carboxylic acids and derivatives; Fatty Acyls; Hydroxy acids and derivatives	1	0.3326	0.103179	4.5285	9.05	HILIC-pos
HILp_QI13975			492.169	0.8607	enriched in CD.dys	258			0	0.3149	0.0510289	2.879	6.84	HILIC-pos
HILp_QI10331			344.28	0.8606	depleted in CD.dys	203			0	0.2917	0.0418819	2.7494	2.76	HILIC-pos
HILp_QI10010			335.197	0.8604	depleted in CD.dys	108	oxymetazoline	Benzene and substituted derivatives	1	0.0975	0.01688	3.8147	3.49	HILIC-pos
HILn_QI5596			321.207	0.8604	depleted in CD.dys	2	porphobilinogen	Organonitrogen compounds; Keto acids and derivatives	1	1.2731	0.15315	3.3787	4.19	HILIC-neg
C8p_QI10351			464.41	0.8602	depleted in CD.dys	253			0	0.0919	0.0121149	3.7513	6.98	C8-pos
C8p_QI4709			355.263	0.8601	depleted in CD.dys	68			0	0.0816	0.0195226	5.5056	8.05	C8-pos
HILn_QI14280			315.204	0.8601	depleted in CD.dys	251	dimethylglycine	Carboxylic acids and derivatives	1	3.1828	0.0320277	1.8312	2.97	HILIC-neg
HILp_QI6820			261.181	0.8601	depleted in CD.dys	0			0	1	0.0328102	2.0137	8.09	HILIC-pos
C18n_QI3992			305.104	0.8599	depleted in CD.dys	2	porphobilinogen	Organonitrogen compounds; Keto acids and derivatives	1	0.1599	0.00767895	2.5741	1.29	C18-neg
C18n_QI8310			441.195	0.8599	depleted in CD.dys	0			0	1	0.067421	2.3193	9.21	C18-neg
C8p_QI10470			466.353	0.8599	depleted in CD.dys	22	C34:0 PE		1	0.1998	0.0738324	4.3383	5.13	C8-pos
C8p_QI9951			457.222	0.8599	depleted in CD.dys	311			0	0.352	0.114308	5.1191	3.05	C8-pos
HILn_QI10433			295.083	0.8598	depleted in CD.dys	276	norepinephrine	Phenols	1	1.0365	0.0696161	2.2032	3.4	HILIC-neg
C18n_QI2242			243.124	0.8598	depleted in CD.dys	123			0	0.1643	0.00648815	2.509	1.71	C18-neg
HILn_QI2671			209.057	0.8597	depleted in CD.dys	0			0	1	0.0522152	2.1833	7.32	HILIC-neg
C18n_QI11972			569.311	0.8597	depleted in CD.dys	185			0	0.1545	0.0192566	2.8887	10.28	C18-neg
HILp_QI5795			239.139	0.8595	depleted in CD.dys	178	valerate/isovalerate	Indoles and derivatives; Benzene and substituted derivatives	1	0.0795	0.000898972	3.288	5.34	HILIC-pos
HILn_QI4449			347.281	0.8594	depleted in CD.dys	166			0	0.0622	0.00426598	6.0192	1.06	HILIC-neg
C18n_QI2499			254.623	0.8594	enriched in CD.dys	9	creatinine	Tetrapyrroles and derivatives; Carboxylic acids and derivatives; Organooxygen compounds; Purine nucleosides	1	0.1146	0.0135346	3.1658	7.81	C18-neg
HILp_QI10623			353.208	0.8594	depleted in CD.dys	10	urobilin	Tetrapyrroles and derivatives	1	0.1722	0.0402602	3.2538	2.85	HILIC-pos
C8p_QI23367			718.54	0.8594	depleted in CD.dys	87	C18:1 SM		1	0.4128	0.0388816	2.4633	8.61	C8-pos
HILp_QI9817			330.207	0.859	depleted in CD.dys	160			0	0.1254	0.00543666	2.716	1.85	HILIC-pos
C8p_QI22809			704.561	0.859	depleted in CD.dys	22	C34:0 PE		1	0.7811	0.13991	4.3947	9.13	C8-pos
HILp_QI22235			627.34	0.859	depleted in CD.dys	10	urobilin	Tetrapyrroles and derivatives	1	0.2411	0.100238	5.6929	4	HILIC-pos
HILn_QI7518			359.191	0.8587	depleted in CD.dys	114			0	0.074	0.00395227	3.843	6.21	HILIC-neg
C8p_QI21356			673.54	0.8585	depleted in CD.dys	22	C34:0 PE		1	2.5318	0.0780791	2.1577	7.36	C8-pos
C18n_QI11485			545.332	0.8583	depleted in CD.dys	286			0	0.0676	0.00309749	4.1625	12.7	C18-neg
HILn_QI12365			403.286	0.8582	depleted in CD.dys	92			0	0.1539	0.0225572	2.9252	3.41	HILIC-neg
C18n_QI4805			329.233	0.8582	depleted in CD.dys	69	sebacate	Fatty Acyls	1	0.0606	0.000524135	4.4214	8.78	C18-neg
HILn_QI2139			188.987	0.8581	enriched in CD.dys	237			0	0.0967	0.0245219	4.1871	3.38	HILIC-neg
C18n_QI2157			241.108	0.8581	depleted in CD.dys	123			0	0.2738	0.00569342	2.1478	1.81	C18-neg
HILp_QI14005			493.499	0.8579	depleted in CD.dys	137			0	0.1177	0.0495119	5.1919	1.5	HILIC-pos
HILp_QI5236			227.138	0.8577	depleted in CD.dys	0			0	1	0.0842436	2.4412	4.25	HILIC-pos
C8p_QI12376			501.464	0.8577	depleted in CD.dys	137			0	0.0848	0.0152612	4.1008	9.98	C8-pos
HILp_QI6656	HMDB00086	alpha-glycerophosphocholine	258.111	0.8577	enriched in CD.dys	206	choline	Carboxylic acids and derivatives; Glycerophospholipids; Organonitrogen compounds; Hydroxy acids and derivatives; Fatty Acyls	1	0.1558	0.0376852	3.2691	10.5	HILIC-pos
HILn_QI3810			361.166	0.8576	depleted in CD.dys	146	serotonin	Indoles and derivatives	1	0.8948	0.0978474	2.9146	2.79	HILIC-neg
C18n_QI10359			505.209	0.8576	enriched in CD.dys	0			0	1	0.137542	3.2861	1.56	C18-neg
C18n_QI7291			408.252	0.8574	depleted in CD.dys	106	C38:2 PC		1	2.6375	0.0277731	1.7824	10.55	C18-neg
C18n_QI7416			411.267	0.8574	depleted in CD.dys	274	lithocholate	Lipids and lipid-like molecules	1	0.0661	0.00276457	4.1757	12.02	C18-neg
HILp_QI24641			714.567	0.8574	depleted in CD.dys	87	C18:1 SM		1	2.9349	0.167761	3.3236	1.76	HILIC-pos
C18n_QI13460			720.519	0.8574	enriched in CD.dys	0			0	1	0.076678	2.36	12.17	C18-neg
C18n_QI13453			717.533	0.8573	depleted in CD.dys	22	C34:0 PE		1	0.3037	0.0719606	3.1699	16.4	C18-neg
HILp_QI10083			337.202	0.8573	depleted in CD.dys	67	21-deoxycortisol	Steroids and steroid derivatives	1	0.3635	0.0325281	2.3879	1.73	HILIC-pos
HILp_QI12744			436.343	0.857	depleted in CD.dys	3	4-nitrophenol	Phenols	1	9.3681	0.148705	2.8189	5.49	HILIC-pos
C18n_QI9903			489.358	0.857	depleted in CD.dys	95			0	0.0649	0.00295175	4.2964	14.76	C18-neg
C8p_QI25366			784.635	0.857	depleted in CD.dys	353			0	0.1179	0.0334045	3.7771	8.99	C8-pos
C8p_QI26793			850.661	0.8569	depleted in CD.dys	104			0	0.0508	6.22442e-06	6.2014	8.3	C8-pos
C18n_QI13766			799.573	0.8568	enriched in CD.dys	24	cholate	Steroids and steroid derivatives; Azoles; Organonitrogen compounds	1	0.1573	0.0710017	4.8254	8.83	C18-neg
HILn_QI4832			462.269	0.8567	depleted in CD.dys	234	taurodeoxycholate	Steroids and steroid derivatives	1	0.0574	0.00115216	5.0811	3.02	HILIC-neg
HILp_QI9966			334.165	0.8566	depleted in CD.dys	123			0	0.0569	0.0019107	5.743	1.8	HILIC-pos
HILp_QI11467			383.207	0.8566	depleted in CD.dys	146	serotonin	Indoles and derivatives	1	0.7915	0.0967637	2.9131	4.01	HILIC-pos
C8p_QI23340			717.615	0.8566	depleted in CD.dys	87	C18:1 SM		1	0.3064	0.0891776	3.6088	9.33	C8-pos
HILp_QI12756			437.193	0.8565	enriched in CD.dys	176	trimethylbenzene		1	0.454	0.0885197	3.1109	1.78	HILIC-pos
HILp_QI22156			625.553	0.8565	depleted in CD.dys	0			0	1	0.162147	4.0385	5.85	HILIC-pos
C8p_QI4105			341.266	0.8564	depleted in CD.dys	0			0	1	0.149195	3.5791	4.64	C8-pos
C18n_QI13577			747.558	0.8564	depleted in CD.dys	256			0	0.4734	0.0755894	2.8482	13.17	C18-neg
HILn_QI15859			501.289	0.8564	enriched in CD.dys	0			0	1	0.124322	2.9823	3.88	HILIC-neg
C8p_QI7697			414.357	0.8563	depleted in CD.dys	3	4-nitrophenol	Phenols	1	0.4749	0.0256578	2.1906	5.54	C8-pos
HILp_QI19763			587.288	0.8563	enriched in CD.dys	0			0	1	0.164684	4.1717	6.15	HILIC-pos
C8p_QI26093			815.585	0.8563	depleted in CD.dys	222			0	0.0874	0.0172023	3.9739	7.86	C8-pos
C18n_QI6102			371.291	0.8563	depleted in CD.dys	0			0	1	0.109583	2.7445	8.98	C18-neg
HILn_QI6729			403.173	0.8562	enriched in CD.dys	0			0	1	0.111403	2.7728	3.85	HILIC-neg
HILp_QI4772			216.207	0.8561	depleted in CD.dys	55	N-acetylputrescine	Carboxylic acids and derivatives; Carboximidic acids and derivatives; Organonitrogen compounds	1	0.0805	0.00387156	3.327	9.41	HILIC-pos
C8p_QI9439			447.288	0.8561	depleted in CD.dys	3	4-nitrophenol	Phenols	1	0.0662	0.00353527	4.1056	6.47	C8-pos
HILp_QI8995			308.15	0.856	depleted in CD.dys	160			0	0.0566	0.0013261	5.2286	1.89	HILIC-pos
HILp_QI13384			464.284	0.856	enriched in CD.dys	40	taurocholate	Steroids and steroid derivatives; Organic sulfonic acids and derivatives	1	0.1094	0.0172023	3.2343	4.07	HILIC-pos
C18n_QI7991			429.297	0.856	depleted in CD.dys	203			0	0.2767	5.08598e-05	1.9488	11.77	C18-neg
C8p_QI18942			623.501	0.8559	depleted in CD.dys	3	4-nitrophenol	Phenols	1	0.9425	0.109428	3.0235	8.65	C8-pos
C18n_QI6527			385.169	0.8558	depleted in CD.dys	327			0	1	0.040532	2.0128	6.21	C18-neg
C8p_QI5500			371.279	0.8558	depleted in CD.dys	3	4-nitrophenol	Phenols	1	0.2595	0.0152815	2.2786	4.86	C8-pos
C8p_QI13510			522.4	0.8557	depleted in CD.dys	286			0	0.0753	0.0115295	4.2586	5.79	C8-pos
C18n_QI9815			487.238	0.8557	depleted in CD.dys	192			0	1	0.00738595	1.7325	4.26	C18-neg
C8p_QI6796			397.293	0.8557	depleted in CD.dys	3	4-nitrophenol	Phenols	1	0.1907	0.0221845	2.6178	5.09	C8-pos
C8p_QI4874			359.103	0.8556	enriched in CD.dys	296	N1-methyl-2-pyridone-5-carboxamide	Pyridines and derivatives	1	0.1553	0.0739299	4.9645	2.2	C8-pos
C8p_QI3882			337.084	0.8556	depleted in CD.dys	123			0	0.0486	6.94979e-07	9.1891	3.25	C8-pos
HILn_QI4492			414.266	0.8556	depleted in CD.dys	99			0	0.0911	0.0126082	3.4781	3.09	HILIC-neg
HILn_QI23730			423.146	0.8555	depleted in CD.dys	0			0	1	0.0813702	2.3564	4.86	HILIC-neg
HILn_QI10320			411.268	0.8555	depleted in CD.dys	274	lithocholate	Lipids and lipid-like molecules	1	0.066	0.00884509	5.0948	3.76	HILIC-neg
C18n_QI3540			288.62	0.8554	enriched in CD.dys	40	taurocholate	Steroids and steroid derivatives; Organic sulfonic acids and derivatives	1	0.108	0.0465906	5.1313	6.79	C18-neg
C8p_QI4800			357.24	0.8554	depleted in CD.dys	0			0	1	0.0567173	2.1489	4.64	C8-pos
HILp_QI7937			285.179	0.8552	depleted in CD.dys	71	proline betaine	Carboxylic acids and derivatives	1	0.1511	0.0238338	2.8798	9.16	HILIC-pos
C8p_QI9244			443.352	0.8552	depleted in CD.dys	139			0	0.1131	0.0024251	2.6243	4.18	C8-pos
HILp_QI10045			336.216	0.8551	depleted in CD.dys	97			0	0.0977	0.0254642	3.8971	2.26	HILIC-pos
HILn_QI16717			331.119	0.8551	depleted in CD.dys	273			0	0.3338	0.0376778	2.4453	2.59	HILIC-neg
HILp_QI8929			306.214	0.855	depleted in CD.dys	71	proline betaine	Carboxylic acids and derivatives	1	0.0676	0.0120658	5.1996	9.16	HILIC-pos
HILn_QI5583			209.101	0.8549	depleted in CD.dys	88	homovanillate	Phenols	1	0.2135	0.0659157	3.381	1.48	HILIC-neg
C18n_QI3507			287.187	0.8549	depleted in CD.dys	69	sebacate	Fatty Acyls	1	0.0503	6.00888e-05	6.0597	2.07	C18-neg
C8p_QI13316			519.346	0.8549	depleted in CD.dys	3	4-nitrophenol	Phenols	1	0.0854	0.00923466	3.4599	4.03	C8-pos
HILp_QI1903			150.092	0.8548	depleted in CD.dys	105	corticosterone	Steroids and steroid derivatives	1	2.8582	0.0912189	2.2031	6.4	HILIC-pos
C18n_QI49	HMDB00518	chenodeoxycholate	391.286	0.8547	enriched in CD.dys	24	cholate	Steroids and steroid derivatives; Azoles; Organonitrogen compounds	1	0.3802	8.53103e-05	1.8431	10.12	C18-neg
C18n_QI9049			463.379	0.8547	depleted in CD.dys	300			0	0.1504	0.0791853	5.6776	11.32	C18-neg
HILp_QI8431			295.264	0.8546	depleted in CD.dys	3	4-nitrophenol	Phenols	1	0.6494	0.11441	3.3101	1.9	HILIC-pos
C18n_QI59	HMDB00138	glycocholate	464.302	0.8546	enriched in CD.dys	329	glycocholate	Steroids and steroid derivatives	1	1	0.00543451	1.6927	7.74	C18-neg
HILn_QI33313			277.056	0.8545	depleted in CD.dys	322			0	0.15	0.0176778	2.7079	3.91	HILIC-neg
C18n_QI5193			342.265	0.8544	depleted in CD.dys	203			0	0.1043	0.000569068	2.595	12.54	C18-neg
HILn_QI5091			321.146	0.8541	depleted in CD.dys	155			0	0.052	0.00047789	5.6281	1.09	HILIC-neg
HILp_QI16248			538.338	0.8541	enriched in CD.dys	24	cholate	Steroids and steroid derivatives; Azoles; Organonitrogen compounds	1	0.2891	0.122867	6.0653	4.99	HILIC-pos
HILp_QI346			105.071	0.854	enriched in CD.dys	30	N-acetylhistamine	Organonitrogen compounds; Azoles; Carboxylic acids and derivatives	1	0.0628	0.000227072	3.6525	6.19	HILIC-pos
C8p_QI16630			580.603	0.8539	depleted in CD.dys	137			0	0.1136	0.0445622	4.2564	11.28	C8-pos
C18n_QI13497			727.588	0.8539	depleted in CD.dys	22	C34:0 PE		1	0.3078	0.123038	5.2899	15.23	C18-neg
HILn_QI16293			218.086	0.8538	depleted in CD.dys	171	acetytyrosine	Carboxylic acids and derivatives	1	0.6716	0.00346054	1.7991	3.3	HILIC-neg
HILp_QI9606			324.144	0.8538	depleted in CD.dys	2	porphobilinogen	Organonitrogen compounds; Keto acids and derivatives	1	0.1199	0.0417856	3.8069	2.93	HILIC-pos
HILn_QI14195			313.108	0.8538	depleted in CD.dys	123			0	0.5211	0.0238219	2.095	1.56	HILIC-neg
C8p_QI22203			691.547	0.8538	depleted in CD.dys	222			0	0.0618	0.0075791	5.4662	8.73	C8-pos
HILn_QI2278			403.14	0.8538	depleted in CD.dys	154			0	0.0552	0.00119611	4.9732	1.91	HILIC-neg
HILp_QI24442			706.361	0.8537	depleted in CD.dys	49	hydroxycotinine	Pyridines and derivatives	1	29.4931	0.0744791	1.9734	6.29	HILIC-pos
HILp_QI2442			162.05	0.8536	enriched in CD.dys	124	oxalate	Purine nucleosides; Hydroxy acids and derivatives; Carboxylic acids and derivatives; Imidazopyrimidines	1	1.3954	0.00617382	1.6075	7.31	HILIC-pos
HILp_QI10117			338.179	0.8536	depleted in CD.dys	0			0	1	0.0959539	2.4848	3.49	HILIC-pos
C18n_QI6723			391.14	0.8535	depleted in CD.dys	223			0	0.061	0.00213362	4.1806	5.11	C18-neg
HILn_QI15389			483.274	0.8533	enriched in CD.dys	106	C38:2 PC		1	3.5716	0.0285038	1.7245	3.04	HILIC-neg
HILn_QI11305			389.22	0.8532	depleted in CD.dys	34			0	1	0.0534168	2.0828	2.88	HILIC-neg
C18n_QI4776			329.104	0.8532	depleted in CD.dys	273			0	0.2237	1.93876e-05	1.978	1.73	C18-neg
HILn_QI15695			405.12	0.8532	depleted in CD.dys	157	adipate	Fatty Acyls	1	0.0604	0.00138823	4.0758	7.71	HILIC-neg
C18n_QI4481			319.166	0.8531	depleted in CD.dys	108	oxymetazoline	Benzene and substituted derivatives	1	0.1396	0.0727793	5.0929	8.66	C18-neg
HILp_QI6976			266.139	0.8531	enriched in CD.dys	0			0	1	0.0998757	2.5258	6.57	HILIC-pos
C8p_QI28712			965.616	0.8531	enriched in CD.dys	333	C32:0 PE		1	1.2743	0.10805	2.3997	8.33	C8-pos
C18n_QI3405			285.113	0.8529	depleted in CD.dys	157	adipate	Fatty Acyls	1	0.748	0.156535	4.7679	6.57	C18-neg
HILp_QI2479			162.149	0.8529	depleted in CD.dys	168			0	0.0906	0.0283303	4.2328	9.07	HILIC-pos
C8p_QI13081			515.298	0.8527	depleted in CD.dys	286			0	0.2228	0.0818266	3.6138	5.21	C8-pos
C18n_QI982			173.056	0.8525	enriched in CD.dys	177	acetylalanine	Carboxylic acids and derivatives	1	0.1671	0.000855354	2.1709	0.7	C18-neg
C18n_QI13705			781.563	0.8523	depleted in CD.dys	163			0	0.1535	0.0686196	4.0882	13.17	C18-neg
HILn_QI6274			161.082	0.8522	enriched in CD.dys	191			0	0.2647	0.00672595	2.0774	3.34	HILIC-neg
C18n_QI13276			684.521	0.8522	depleted in CD.dys	87	C18:1 SM		1	0.2235	0.0844033	3.6713	17.95	C18-neg
C8p_QI21721			681.542	0.8522	depleted in CD.dys	312			0	0.0644	0.00366695	3.9122	8.13	C8-pos
C8p_QI23530			722.509	0.8519	enriched in CD.dys	333	C32:0 PE		1	0.1678	0.0336585	2.848	7.57	C8-pos
HILn_QI10099			523.312	0.8516	depleted in CD.dys	0			0	1	0.0558489	2.0731	2.86	HILIC-neg
C18n_QI3468			287.023	0.8516	enriched in CD.dys	237			0	0.5457	0.10181	3.0289	1.41	C18-neg
C18n_QI13941			847.647	0.8508	depleted in CD.dys	113	oleanate	Prenol lipids	1	0.0652	0.0162914	5.8191	11.38	C18-neg
HILn_QI12159			239.056	0.8508	depleted in CD.dys	2	porphobilinogen	Organonitrogen compounds; Keto acids and derivatives	1	0.4712	0.0159221	1.9892	7.36	HILIC-neg
C18n_QI2590			257.082	0.8508	depleted in CD.dys	186			0	0.2042	0.0496389	2.9119	7.06	C18-neg
C8p_QI12933			512.386	0.8507	depleted in CD.dys	166			0	0.047	6.62686e-05	6.4599	6.38	C8-pos
C8p_QI10622			469.329	0.8507	depleted in CD.dys	22	C34:0 PE		1	0.1549	0.052101	3.3327	6.22	C8-pos
C8p_QI11583			487.448	0.8506	depleted in CD.dys	137			0	0.1203	0.0585962	4.4366	9.8	C8-pos
HILp_QI5854			240.16	0.8506	depleted in CD.dys	38			0	0.177	0.0430356	2.9242	6.31	HILIC-pos
HILp_QI7248			271.152	0.8506	enriched in CD.dys	259	5-hydroxytryptophan	Indoles and derivatives	1	0.2599	0.0624377	2.8718	8.1	HILIC-pos
C18n_QI13703			781.563	0.8503	depleted in CD.dys	163			0	0.1944	0.086262	3.993	14.38	C18-neg
HILn_QI9825			377.292	0.8503	depleted in CD.dys	0			0	1	0.168483	3.7629	1.11	HILIC-neg
C18n_QI6589			387.109	0.8502	depleted in CD.dys	270			0	0.0593	0.00125584	3.8615	5.56	C18-neg
HILn_QI17679			373.26	0.8502	depleted in CD.dys	69	sebacate	Fatty Acyls	1	0.0952	0.0152766	3.1706	3.26	HILIC-neg
C8p_QI12976			513.256	0.8502	depleted in CD.dys	106	C38:2 PC		1	0.1099	0.0214715	3.0998	4.9	C8-pos
C18n_QI11367			541.208	0.8501	depleted in CD.dys	223			0	0.0769	0.0145327	3.7842	5.53	C18-neg
C18n_QI4855			331.192	0.8501	depleted in CD.dys	0			0	1	0.183364	4.3468	8.56	C18-neg
HILn_QI10342			397.136	0.85	depleted in CD.dys	56	fructose/glucose/galactose	Organooxygen compounds	1	0.1737	0.0606808	3.3249	1.8	HILIC-neg
C18n_QI7579			415.282	0.8499	depleted in CD.dys	203			0	0.2975	4.87863e-06	1.8354	11.2	C18-neg
HILn_QI11646			245.082	0.8498	depleted in CD.dys	164	4-methylcatechol	Phenols	1	0.0879	0.0222673	3.6907	2.05	HILIC-neg
HILp_QI8779			303.134	0.8497	enriched in CD.dys	49	hydroxycotinine	Pyridines and derivatives	1	0.3473	0.0627452	2.6237	4.62	HILIC-pos
HILn_QI7030			233.097	0.8497	depleted in CD.dys	33	2-aminoadipate	Carboxylic acids and derivatives	1	0.1929	0.0333318	2.6259	2.92	HILIC-neg
C18n_QI2048			236.093	0.8497	depleted in CD.dys	157	adipate	Fatty Acyls	1	0.0588	0.00698974	4.9149	3.88	C18-neg
C18n_QI11513			547.348	0.8497	depleted in CD.dys	286			0	0.2236	0.0955356	3.9194	13.73	C18-neg
HILn_QI7192			215.129	0.8496	depleted in CD.dys	0			0	1	0.082767	2.2557	3.66	HILIC-neg
HILp_QI9633	HMDB12252	linoleoyl ethanolamide	324.29	0.8495	enriched in CD.dys	94	linoleoyl ethanolamide	Carboximidic acids and derivatives; Organonitrogen compounds	1	1	0.00758488	1.6716	1.89	HILIC-pos
HILn_QI10626			287.054	0.8495	depleted in CD.dys	286			0	0.6084	0.0304978	2.0528	4.33	HILIC-neg
HILp_QI12246			416.317	0.8495	depleted in CD.dys	87	C18:1 SM		1	53.0105	0.190422	3.1416	2.05	HILIC-pos
HILp_QI11826			398.237	0.8495	enriched in CD.dys	343			0	0.1463	0.0818614	4.7762	5.23	HILIC-pos
C18n_QI6053			371.078	0.8494	depleted in CD.dys	154			0	0.0548	0.000270398	4.0034	2.66	C18-neg
C8p_QI25726			800.603	0.8493	depleted in CD.dys	163			0	0.1218	0.0684099	4.9304	6.22	C8-pos
HILp_QI12671			433.332	0.8493	depleted in CD.dys	39	4-pyridoxate	Pyridines and derivatives; Benzene and substituted derivatives	1	0.6287	0.0566308	2.2829	1.89	HILIC-pos
C18n_QI5757			361.13	0.8492	depleted in CD.dys	223			0	0.3626	0.0387248	2.2899	3.95	C18-neg
C8p_QI9497			448.342	0.849	depleted in CD.dys	53			0	0.0645	0.00999301	4.3112	3.2	C8-pos
HILp_QI13299			460.147	0.849	enriched in CD.dys	125			0	0.0918	0.0186504	3.3311	5.15	HILIC-pos
HILn_QI4013			203.997	0.849	depleted in CD.dys	101			0	0.7754	0.129969	3.2088	7.15	HILIC-neg
C18n_QI1269			188.986	0.8489	enriched in CD.dys	237			0	0.0745	0.0197366	4.2613	1.2	C18-neg
HILn_QI6688			210.114	0.8489	depleted in CD.dys	155			0	0.0526	0.00131128	4.6595	1.05	HILIC-neg
HILn_QI12165			482.328	0.8488	depleted in CD.dys	163			0	0.1612	0.0101643	2.3412	1.23	HILIC-neg
HILp_QI11734			394.259	0.8488	depleted in CD.dys	96			0	0.0759	0.0104338	3.5164	6.35	HILIC-pos
C18n_QI5448			351.085	0.8487	depleted in CD.dys	164	4-methylcatechol	Phenols	1	0.0484	0.000676563	5.5278	2.09	C18-neg
HILp_QI4382			208.134	0.8487	depleted in CD.dys	3	4-nitrophenol	Phenols	1	0.1388	0.0591612	3.6909	6.42	HILIC-pos
C18n_QI5490			352.086	0.8486	enriched in CD.dys	9	creatinine	Tetrapyrroles and derivatives; Carboxylic acids and derivatives; Organooxygen compounds; Purine nucleosides	1	0.058	0.00270825	4.0908	6.15	C18-neg
C8p_QI6340			388.187	0.8484	depleted in CD.dys	154			0	0.0896	0.0437955	5.0007	2.92	C8-pos
HILp_QI10606			352.248	0.8484	depleted in CD.dys	96			0	0.3572	0.0225871	2.1128	5.8	HILIC-pos
HILn_QI3262			326.124	0.8484	depleted in CD.dys	0			0	1	0.117889	2.6208	1.5	HILIC-neg
C8p_QI2900			311.258	0.8483	depleted in CD.dys	3	4-nitrophenol	Phenols	1	4.065	0.0276293	1.665	4.52	C8-pos
C18n_QI8101			433.281	0.8483	depleted in CD.dys	3	4-nitrophenol	Phenols	1	0.3791	0.0890849	2.9365	6.9	C18-neg
C18n_QI13706			781.563	0.8482	depleted in CD.dys	163			0	0.137	0.0602238	3.7405	12.93	C18-neg
HILp_QI1747			146.082	0.8482	enriched in CD.dys	33	2-aminoadipate	Carboxylic acids and derivatives	1	0.3239	0.0211045	2.1299	7.09	HILIC-pos
C8p_QI6532			392.316	0.8481	depleted in CD.dys	156			0	0.0527	0.00133763	4.4932	4.61	C8-pos
C18n_QI8699			453.123	0.8481	enriched in CD.dys	0			0	1	0.121096	2.6474	4.89	C18-neg
C8p_QI26848			853.601	0.848	depleted in CD.dys	104			0	0.049	0.0019199	6.16	7.98	C8-pos
C18n_QI5825			363.193	0.848	depleted in CD.dys	199			0	0.3726	0.0510986	2.3937	6.14	C18-neg
C18n_QI4575			323.118	0.848	enriched in CD.dys	2	porphobilinogen	Organonitrogen compounds; Keto acids and derivatives	1	0.3739	0.0272896	2.1413	1.22	C18-neg
C18n_QI2719			261.135	0.8479	enriched in CD.dys	259	5-hydroxytryptophan	Indoles and derivatives	1	0.9065	0.0875806	2.4602	1.52	C18-neg
HILp_QI12135			412.307	0.8477	enriched in CD.dys	75	C16 carnitine	Carboxylic acids and derivatives; Fatty Acyls; Hydroxy acids and derivatives	1	0.0904	0.0297185	3.7857	7.03	HILIC-pos
HILp_QI9396			317.248	0.8477	depleted in CD.dys	3	4-nitrophenol	Phenols	1	4.9035	0.0479127	1.7767	1.86	HILIC-pos
C18n_QI7149			403.213	0.8477	depleted in CD.dys	130			0	0.0585	0.0055902	4.3499	7.74	C18-neg
C18n_QI9202			469.141	0.8476	depleted in CD.dys	146	serotonin	Indoles and derivatives	1	0.7693	0.00402307	1.7115	5	C18-neg
HILp_QI15511			527.159	0.8476	enriched in CD.dys	334	lactose	Organooxygen compounds	1	0.9755	0.0133227	1.7836	6.9	HILIC-pos
C18n_QI11402			541.484	0.8475	depleted in CD.dys	151			0	0.0442	1.66739e-05	6.4463	14.03	C18-neg
C18n_QI8434			445.19	0.8474	enriched in CD.dys	235			0	0.3387	0.0486153	2.3991	5.15	C18-neg
C8p_QI3048			315.232	0.8473	depleted in CD.dys	3	4-nitrophenol	Phenols	1	0.1427	0.00475854	2.2838	4.03	C8-pos
C18n_QI7239			406.26	0.8473	depleted in CD.dys	99			0	0.0674	3.36959e-07	2.9387	15.16	C18-neg
C18n_QI1789			224.079	0.8473	depleted in CD.dys	2	porphobilinogen	Organonitrogen compounds; Keto acids and derivatives	1	2.9861	0.0990126	2.129	0.71	C18-neg
C8p_QI5794			377.281	0.8472	depleted in CD.dys	31	C22:1 MAG		1	2.0131	0.112918	2.2738	7.34	C8-pos
C8p_QI20501			655.529	0.8472	depleted in CD.dys	68			0	0.0542	0.00720604	5.8521	8	C8-pos
HILn_QI9216			361.178	0.847	depleted in CD.dys	352			0	0.056	0.000827355	3.8034	3.46	HILIC-neg
C18n_QI5984			368.281	0.847	enriched in CD.dys	94	linoleoyl ethanolamide	Carboximidic acids and derivatives; Organonitrogen compounds	1	0.2169	0.00418949	2.0351	12.67	C18-neg
C8p_QI24435			749.553	0.847	depleted in CD.dys	0			0	1	0.168128	3.4895	12.04	C8-pos
C8p_QI17272			592.493	0.8468	depleted in CD.dys	22	C34:0 PE		1	1.2366	0.0891338	2.1174	7.88	C8-pos
HILp_QI10891			361.176	0.8467	depleted in CD.dys	196	biliverdin	Tetrapyrroles and derivatives	1	0.5178	0.0634729	2.3574	2.32	HILIC-pos
HILp_QI13989			492.369	0.8467	depleted in CD.dys	53			0	0.0446	0.000368798	8.3812	6.41	HILIC-pos
HILp_QI6036			245.071	0.8466	depleted in CD.dys	280	biotin	Biotin and derivatives	1	1.8949	0.0196584	1.6304	3.04	HILIC-pos
HILn_QI16900			509.386	0.8465	depleted in CD.dys	103			0	0.0634	0.00884914	4.051	1.04	HILIC-neg
HILp_QI1925			151.062	0.8464	depleted in CD.dys	0			0	1	0.0427064	1.8964	5.16	HILIC-pos
HILp_QI21330			607.392	0.8464	enriched in CD.dys	59	gemfibrozil	Phenol ethers	1	0.4357	0.0629331	2.4135	1.55	HILIC-pos
HILn_QI1259			209.987	0.8463	depleted in CD.dys	16	NH4_C48:0 TAG	Organonitrogen compounds	1	0.3008	0.123758	4.1178	5	HILIC-neg
C8p_QI878			229.086	0.8462	depleted in CD.dys	0			0	1	0.143736	2.9148	3.78	C8-pos
HILp_QI11740			394.296	0.8461	enriched in CD.dys	75	C16 carnitine	Carboxylic acids and derivatives; Fatty Acyls; Hydroxy acids and derivatives	1	0.0912	0.0188183	3.2011	6.8	HILIC-pos
C18n_QI12558			607.385	0.846	enriched in CD.dys	9	creatinine	Tetrapyrroles and derivatives; Carboxylic acids and derivatives; Organooxygen compounds; Purine nucleosides	1	0.0729	0.00913555	3.3998	14.46	C18-neg
HILn_QI2865			330.099	0.846	depleted in CD.dys	2	porphobilinogen	Organonitrogen compounds; Keto acids and derivatives	1	0.2639	0.090181	3.2087	4.8	HILIC-neg
C8p_QI2358			295.263	0.846	depleted in CD.dys	3	4-nitrophenol	Phenols	1	0.5685	0.075607	2.4403	4.52	C8-pos
HILn_QI9369			281.067	0.8459	depleted in CD.dys	2	porphobilinogen	Organonitrogen compounds; Keto acids and derivatives	1	0.3866	0.0732591	2.5939	3.36	HILIC-neg
HILn_QI33230			206.067	0.8457	depleted in CD.dys	204	ascorbate	Dihydrofurans; Indoles and derivatives	1	0.0584	0.00294473	3.7835	4.04	HILIC-neg
C18n_QI10104			496.274	0.8456	enriched in CD.dys	72			0	0.061	0.000384001	3.2509	7.41	C18-neg
HILp_QI6092			246.079	0.8455	depleted in CD.dys	280	biotin	Biotin and derivatives	1	0.0521	0.00130535	4.2069	2.96	HILIC-pos
C18n_QI6516			385.144	0.8455	depleted in CD.dys	108	oxymetazoline	Benzene and substituted derivatives	1	0.1601	0.0163148	2.3829	4.47	C18-neg
HILp_QI7526			277.116	0.8453	enriched in CD.dys	255			0	0.6984	0.0114273	1.7885	6.99	HILIC-pos
HILp_QI13046			449.31	0.8453	depleted in CD.dys	0			0	1	0.180763	3.7315	8.93	HILIC-pos
HILp_QI13600			473.363	0.8453	depleted in CD.dys	145			0	0.0981	0.0157779	2.9229	1.9	HILIC-pos
HILn_QI27248			297.109	0.8453	depleted in CD.dys	88	homovanillate	Phenols	1	0.1457	0.034685	2.7914	4.26	HILIC-neg
C18n_QI2791			263.628	0.8452	enriched in CD.dys	9	creatinine	Tetrapyrroles and derivatives; Carboxylic acids and derivatives; Organooxygen compounds; Purine nucleosides	1	0.0609	0.0133786	4.6877	7.58	C18-neg
C8p_QI26211			821.714	0.8452	depleted in CD.dys	166			0	0.1518	0.099784	5.81	7.67	C8-pos
C18n_QI13556			743.584	0.8452	depleted in CD.dys	3	4-nitrophenol	Phenols	1	0.1398	0.0135996	2.4282	13.13	C18-neg
C18n_QI5332			347.15	0.8451	depleted in CD.dys	164	4-methylcatechol	Phenols	1	0.1873	0.0356679	2.5588	2.47	C18-neg
C18n_QI12049			573.241	0.8451	enriched in CD.dys	187			0	0.1565	0.0280556	2.5913	9.78	C18-neg
C8p_QI15970			568.53	0.845	depleted in CD.dys	227			0	0.1508	0.00107828	2.1083	8.09	C8-pos
C18n_QI11999			570.184	0.845	depleted in CD.dys	16	NH4_C48:0 TAG	Organonitrogen compounds	1	0.179	0.0866657	3.7388	1.13	C18-neg
C18n_QI13018			647.526	0.845	depleted in CD.dys	283			0	0.0472	0.000660982	4.9547	11.35	C18-neg
C8p_QI6301			387.274	0.8449	depleted in CD.dys	158			0	0.0549	0.00732875	4.924	3.66	C8-pos
HILn_QI6434			451.307	0.8449	enriched in CD.dys	24	cholate	Steroids and steroid derivatives; Azoles; Organonitrogen compounds	1	0.1736	0.00622202	2.1553	3.86	HILIC-neg
C18n_QI7662			418.235	0.8448	depleted in CD.dys	108	oxymetazoline	Benzene and substituted derivatives	1	0.0559	0.00710877	4.6204	5.66	C18-neg
C8p_QI12806			510.371	0.8447	depleted in CD.dys	119	pentadecanoate	Fatty Acyls	1	0.3106	0.09655	3.0917	6.22	C8-pos
HILp_QI1101			132.048	0.8446	depleted in CD.dys	0			0	1	0.0878492	2.2128	2.74	HILIC-pos
HILp_QI22554			637.325	0.8445	depleted in CD.dys	49	hydroxycotinine	Pyridines and derivatives	1	226.277	0.035481	1.6273	3.1	HILIC-pos
C8p_QI20491			655.491	0.8444	depleted in CD.dys	222			0	0.1805	0.0256578	2.4194	8.05	C8-pos
C18n_QI12087			575.468	0.8444	depleted in CD.dys	62	myristate	Fatty Acyls; Steroids and steroid derivatives	1	0.0467	0.00122778	5.3878	12.17	C18-neg
C8p_QI12852			511.283	0.8444	enriched in CD.dys	75	C16 carnitine	Carboxylic acids and derivatives; Fatty Acyls; Hydroxy acids and derivatives	1	0.0823	0.0377853	4.3945	3.59	C8-pos
HILp_QI11161			371.209	0.8442	depleted in CD.dys	0			0	1	0.0870171	2.1974	1.76	HILIC-pos
HILn_QI32070			170.083	0.8439	depleted in CD.dys	0			0	1	0.0687792	2.0505	2.66	HILIC-neg
C18n_QI12533			605.419	0.8439	enriched in CD.dys	138	1-methylnicotinamide	Pyridines and derivatives	1	0.2216	0.060318	2.7501	14.03	C18-neg
HILp_QI9081			310.209	0.8439	depleted in CD.dys	0			0	1	0.0819261	2.1456	2.39	HILIC-pos
HILp_QI15756			528.838	0.8439	depleted in CD.dys	159			0	0.6271	0.123644	3.0193	15.98	HILIC-pos
C18n_QI12757			621.51	0.8439	depleted in CD.dys	3	4-nitrophenol	Phenols	1	1.7303	0.105196	2.1611	14.24	C18-neg
HILp_QI4702			215.138	0.8438	enriched in CD.dys	15	4-guanidinobutanoic acid	Carboxylic acids and derivatives	1	0.887	0.154384	3.4677	7.35	HILIC-pos
HILp_QI8017			287.114	0.8438	depleted in CD.dys	270			0	1	0.0696161	2.0568	3.45	HILIC-pos
C8p_QI21015			666.501	0.8437	depleted in CD.dys	0			0	1	0.154508	3.0195	8.33	C8-pos
C18n_QI6163			373.26	0.8437	depleted in CD.dys	31	C22:1 MAG		1	2.0963	0.188999	3.1595	9.11	C18-neg
HILp_QI2796			170.118	0.8436	enriched in CD.dys	59	gemfibrozil	Phenol ethers	1	0.1982	0.0363253	2.4811	1.61	HILIC-pos
C18n_QI7058			399.323	0.8436	depleted in CD.dys	0			0	1	0.0987384	2.2894	9.99	C18-neg
HILp_QI72			81.0707	0.8435	depleted in CD.dys	176	trimethylbenzene		1	0.0423	1.2518e-05	6.0659	1.92	HILIC-pos
HILp_QI22007			621.309	0.8435	depleted in CD.dys	112			0	0.8143	0.115728	2.7348	1.6	HILIC-pos
C18n_QI1925			229.144	0.8435	depleted in CD.dys	129	hydrocinnamate	Phenylpropanoic acids	1	1.0117	0.0502748	1.8251	7.46	C18-neg
HILp_QI24305			698.542	0.8434	enriched in CD.dys	84			0	1	0.103203	2.3313	3.6	HILIC-pos
C8p_QI13900			530.493	0.8434	depleted in CD.dys	137			0	0.0822	0.0251288	3.5945	9.54	C8-pos
C18n_QI8111			433.296	0.8433	depleted in CD.dys	22	C34:0 PE		1	1.7606	0.0430112	1.7405	12.18	C18-neg
HILn_QI9026			237.125	0.8432	depleted in CD.dys	38			0	0.0617	0.018128	4.8573	3.87	HILIC-neg
C8p_QI9555			449.339	0.8432	depleted in CD.dys	139			0	0.1842	0.0611111	2.9501	4.97	C8-pos
C18n_QI7214			405.265	0.8431	enriched in CD.dys	140	alpha-muricholate	Steroids and steroid derivatives	1	0.3439	0.0459422	2.2708	7.33	C18-neg
C18n_QI10269			502.285	0.8431	depleted in CD.dys	3	4-nitrophenol	Phenols	1	0.2639	0.0426047	2.3502	10.17	C18-neg
HILn_QI6982			257.139	0.843	depleted in CD.dys	105	corticosterone	Steroids and steroid derivatives	1	0.6768	0.106211	2.6657	3.65	HILIC-neg
C8p_QI2788			308.185	0.843	enriched in CD.dys	33	2-aminoadipate	Carboxylic acids and derivatives	1	0.3089	0.0826719	2.7712	3.13	C8-pos
C8p_QI28783			972.734	0.8429	enriched in CD.dys	25	C16:0 SM	Sphingolipids; Glycerophospholipids	1	0.1845	0.0977817	3.9697	9.32	C8-pos
C18n_QI13546			742.346	0.8428	depleted in CD.dys	260			0	0.1466	0.0869891	4.1599	6.74	C18-neg
C18n_QI3897			301.166	0.8427	depleted in CD.dys	217	trigonelline		1	0.1578	0.036048	2.6403	1.55	C18-neg
C18n_QI5597			356.089	0.8427	enriched in CD.dys	2	porphobilinogen	Organonitrogen compounds; Keto acids and derivatives	1	34.5029	0.0994589	1.9806	5.33	C18-neg
C8p_QI21500			676.587	0.8427	depleted in CD.dys	22	C34:0 PE		1	4.6406	0.0520195	1.7424	9.28	C8-pos
HILn_QI25589			198.077	0.8426	depleted in CD.dys	244			0	0.1277	0.00139717	2.1829	2.2	HILIC-neg
C8p_QI16014			569.382	0.8425	depleted in CD.dys	0			0	1	0.112725	2.4056	3.87	C8-pos
C8p_QI5344			368.316	0.8425	depleted in CD.dys	3	4-nitrophenol	Phenols	1	0.5896	0.0891394	2.4989	4.02	C8-pos
C8p_QI14062			533.47	0.8425	depleted in CD.dys	137			0	0.0742	0.0385536	5.1791	10.53	C8-pos
HILn_QI10131			358.13	0.8425	depleted in CD.dys	154			0	0.0711	0.0288606	4.4974	2.33	HILIC-neg
HILn_QI20875			167.071	0.8423	depleted in CD.dys	164	4-methylcatechol	Phenols	1	0.1611	0.0178962	2.331	1.47	HILIC-neg
HILn_QI2246			246.992	0.8422	enriched in CD.dys	237			0	0.0952	0.00732875	2.6272	7.9	HILIC-neg
HILp_QI8346			293.223	0.8421	depleted in CD.dys	33	2-aminoadipate	Carboxylic acids and derivatives	1	0.5975	0.0433744	2.0499	9.62	HILIC-pos
C18n_QI7401			411.216	0.8418	depleted in CD.dys	106	C38:2 PC		1	1.1605	0.0378972	1.7145	10.02	C18-neg
HILp_QI9458			319.166	0.8417	depleted in CD.dys	241			0	0.9518	0.146357	3.111	1.92	HILIC-pos
C18n_QI13247			677.514	0.8417	depleted in CD.dys	22	C34:0 PE		1	0.4085	0.110577	3.004	17.9	C18-neg
HILn_QI9056			331.11	0.8417	depleted in CD.dys	164	4-methylcatechol	Phenols	1	0.0468	0.0013128	4.7559	2.23	HILIC-neg
C8p_QI13493			522.32	0.8417	enriched in CD.dys	0			0	1	0.180336	3.4487	3.94	C8-pos
HILn_QI19850			313.12	0.8417	enriched in CD.dys	49	hydroxycotinine	Pyridines and derivatives	1	0.321	0.0737153	2.59	4.57	HILIC-neg
C8p_QI4657			354.3	0.8416	depleted in CD.dys	3	4-nitrophenol	Phenols	1	0.1214	0.0282658	2.7709	4.85	C8-pos
C18n_QI11034			528.264	0.8416	enriched in CD.dys	9	creatinine	Tetrapyrroles and derivatives; Carboxylic acids and derivatives; Organooxygen compounds; Purine nucleosides	1	0.1113	3.57356e-05	2.1832	6.58	C18-neg
HILn_QI20398			317.067	0.8416	enriched in CD.dys	2	porphobilinogen	Organonitrogen compounds; Keto acids and derivatives	1	0.0916	0.0363807	3.5523	4.55	HILIC-neg
C18n_QI5600			356.118	0.8415	depleted in CD.dys	237			0	0.4248	0.12119	3.1641	6.16	C18-neg
C8p_QI13044			514.462	0.8415	depleted in CD.dys	338			0	0.084	0.0216468	3.2479	7.86	C8-pos
C18n_QI2433			251.129	0.841	depleted in CD.dys	123			0	0.0711	0.0439928	7.7239	6.61	C18-neg
HILn_QI10759			349.203	0.841	depleted in CD.dys	336			0	0.064	0.00734684	3.4183	7.12	HILIC-neg
HILp_QI8376			294.206	0.8409	depleted in CD.dys	96			0	0.072	0.0167908	3.4865	6.36	HILIC-pos
C18n_QI7086			401.2	0.8409	depleted in CD.dys	130			0	0.1032	0.00738595	2.5019	8.86	C18-neg
HILp_QI1441			140.034	0.8408	enriched in CD.dys	3	4-nitrophenol	Phenols	1	0.1092	0.0574045	3.7605	4.07	HILIC-pos
HILp_QI3081			178.108	0.8407	depleted in CD.dys	279			0	0.0471	0.00154422	4.5246	4.58	HILIC-pos
C18n_QI6172			373.275	0.8406	depleted in CD.dys	256			0	0.0936	0.00501492	2.5302	12.35	C18-neg
HILn_QI7354			155.046	0.8405	depleted in CD.dys	0			0	1	0.107513	2.3077	1.49	HILIC-neg
HILn_QI2995			181.051	0.8404	enriched in CD.dys	191			0	0.5455	0.0302366	1.9406	5.13	HILIC-neg
C8p_QI24035			736.546	0.8403	depleted in CD.dys	0			0	1	0.1419	2.6742	11.96	C8-pos
C18n_QI10329			503.338	0.8403	depleted in CD.dys	60	4-hydroxybenzaldehyde	Organooxygen compounds	1	0.2102	0.0791853	2.9915	7.71	C18-neg
HILp_QI10525			349.177	0.84	depleted in CD.dys	241			0	0.0747	0.005015	2.8656	4.46	HILIC-pos
HILp_QI6723			259.177	0.8398	depleted in CD.dys	340	N6-acetyllysine	Carboxylic acids and derivatives	1	0.0547	0.00206627	3.551	7.36	HILIC-pos
C8p_QI27054			864.595	0.8398	depleted in CD.dys	104			0	0.0509	0.0104496	5.5234	8.78	C8-pos
HILn_QI22556			710.541	0.8397	enriched in CD.dys	87	C18:1 SM		1	0.5496	0.0911041	2.4817	2.99	HILIC-neg
C8p_QI15961			568.494	0.8397	depleted in CD.dys	119	pentadecanoate	Fatty Acyls	1	0.051	0.000745623	3.6535	8.27	C8-pos
HILp_QI1756	HMDB13716*	2-aminoheptanoic acid	146.118	0.8397	depleted in CD.dys	44	2-aminoheptanoic acid		1	1	0.0370681	1.7813	6.39	HILIC-pos
HILp_QI6466			254.152	0.8397	depleted in CD.dys	33	2-aminoadipate	Carboxylic acids and derivatives	1	0.3986	0.0293111	2.0019	5.13	HILIC-pos
HILn_QI10425			393.242	0.8396	depleted in CD.dys	151			0	0.0463	2.69382e-06	3.8545	2.85	HILIC-neg
C18n_QI8339			441.286	0.8396	depleted in CD.dys	3	4-nitrophenol	Phenols	1	0.3598	0.0684099	2.4025	12.64	C18-neg
C18n_QI2768			263.09	0.8395	enriched in CD.dys	259	5-hydroxytryptophan	Indoles and derivatives	1	0.4185	0.0425896	2.0963	3.22	C18-neg
HILp_QI1690			145.098	0.8394	enriched in CD.dys	0			0	1	0.0935479	2.1699	6.98	HILIC-pos
HILn_QI5376			470.291	0.8394	depleted in CD.dys	195			0	0.1323	0.0111443	2.3042	3.06	HILIC-neg
HILp_QI9964			334.155	0.8394	depleted in CD.dys	164	4-methylcatechol	Phenols	1	0.1698	0.0604545	2.8822	5.75	HILIC-pos
C8p_QI9240			443.351	0.8392	depleted in CD.dys	139			0	0.1839	0.0070739	2.047	4.57	C8-pos
HILn_QI5018			254.097	0.8391	depleted in CD.dys	0			0	1	0.112425	2.3221	4.26	HILIC-neg
C18n_QI13586			749.573	0.8391	depleted in CD.dys	129	hydrocinnamate	Phenylpropanoic acids	1	0.0646	0.0324994	5.4038	17.22	C18-neg
C18n_QI7571			415.271	0.8391	depleted in CD.dys	3	4-nitrophenol	Phenols	1	0.1101	0.0132393	2.5069	8.99	C18-neg
C18n_QI4750			328.162	0.839	enriched in CD.dys	9	creatinine	Tetrapyrroles and derivatives; Carboxylic acids and derivatives; Organooxygen compounds; Purine nucleosides	1	0.0923	0.0247047	3.0337	9.23	C18-neg
C18n_QI10065			495.166	0.839	depleted in CD.dys	164	4-methylcatechol	Phenols	1	0.162	0.074519	3.1936	2.13	C18-neg
C8p_QI13746			527.355	0.839	depleted in CD.dys	286			0	0.1346	0.032578	2.6402	5.79	C8-pos
HILp_QI11602			389.123	0.8389	depleted in CD.dys	270			0	0.0585	0.0248712	6.192	1.77	HILIC-pos
HILn_QI8956			235.134	0.8389	depleted in CD.dys	146	serotonin	Indoles and derivatives	1	0.1022	0.0451679	3.3735	2.83	HILIC-neg
C18n_QI2292			245.093	0.8389	enriched in CD.dys	171	acetytyrosine	Carboxylic acids and derivatives	1	0.5557	0.0130977	1.7715	2.42	C18-neg
C8p_QI13996			532.353	0.8389	depleted in CD.dys	119	pentadecanoate	Fatty Acyls	1	0.078	0.0179329	3.1805	6.19	C8-pos
HILp_QI17283			556.365	0.8388	enriched in CD.dys	24	cholate	Steroids and steroid derivatives; Azoles; Organonitrogen compounds	1	0.0455	0.00536154	6.4334	4.39	HILIC-pos
HILp_QI13416			466.198	0.8387	enriched in CD.dys	49	hydroxycotinine	Pyridines and derivatives	1	3.0498	0.219656	3.521	2.89	HILIC-pos
C8p_QI22244			692.523	0.8387	depleted in CD.dys	60	4-hydroxybenzaldehyde	Organooxygen compounds	1	0.0586	0.017009	4.4355	7.61	C8-pos
HILn_QI2527			307.098	0.8387	depleted in CD.dys	348			0	0.9005	0.106234	2.4449	2.29	HILIC-neg
C18n_QI8560			448.307	0.8386	depleted in CD.dys	87	C18:1 SM		1	0.6089	0.0768496	2.2694	8.08	C18-neg
HILp_QI8890			305.187	0.8386	depleted in CD.dys	108	oxymetazoline	Benzene and substituted derivatives	1	32.2103	0.126594	2.0989	1.89	HILIC-pos
C18n_QI1711			219.027	0.8386	enriched in CD.dys	268	p-hydroxyphenylacetate	Phenols	1	0.0939	0.00122984	2.3447	1.29	C18-neg
HILp_QI11568			387.272	0.8385	depleted in CD.dys	251	dimethylglycine	Carboxylic acids and derivatives	1	21.3895	0.0612773	1.7095	8.55	HILIC-pos
HILp_QI17056			551.267	0.8384	depleted in CD.dys	112			0	0.0782	0.0494042	4.8693	1.75	HILIC-pos
HILn_QI6663			315.124	0.8384	depleted in CD.dys	0			0	1	0.134721	2.5305	2.41	HILIC-neg
HILn_QI8700			281.143	0.8382	depleted in CD.dys	0			0	1	0.0459275	1.8182	2.91	HILIC-neg
C18n_QI6244			376.249	0.8381	depleted in CD.dys	99			0	0.2648	0.112607	3.3118	14.11	C18-neg
HILp_QI19549	HMDB00054	bilirubin	585.272	0.8381	enriched in CD.dys	9	creatinine	Tetrapyrroles and derivatives; Carboxylic acids and derivatives; Organooxygen compounds; Purine nucleosides	1	0.4776	0.103203	2.6543	1.6	HILIC-pos
C8p_QI23009			709.503	0.838	depleted in CD.dys	286			0	0.1053	0.0461089	3.2671	8.82	C8-pos
HILn_QI23949			363.193	0.838	depleted in CD.dys	199			0	0.092	0.0145202	2.7281	3.36	HILIC-neg
C8p_QI22306			693.563	0.838	depleted in CD.dys	104			0	0.676	0.00635472	1.6642	8.71	C8-pos
C8p_QI13999			532.373	0.838	depleted in CD.dys	3	4-nitrophenol	Phenols	1	0.1353	0.053707	2.9986	4.01	C8-pos
C8p_QI8568			431.276	0.8379	enriched in CD.dys	24	cholate	Steroids and steroid derivatives; Azoles; Organonitrogen compounds	1	0.0599	0.00109322	3.0367	4.03	C8-pos
C18n_QI13409			710.44	0.8378	depleted in CD.dys	0			0	1	0.161955	2.9027	16.71	C18-neg
C18n_QI9176			467.338	0.8378	depleted in CD.dys	95			0	0.1207	0.00109666	2.1295	10.2	C18-neg
HILn_QI7268			197.082	0.8378	depleted in CD.dys	2	porphobilinogen	Organonitrogen compounds; Keto acids and derivatives	1	0.0556	0.00512958	3.6129	1.64	HILIC-neg
HILn_QI19747			185.043	0.8378	enriched in CD.dys	0			0	1	0.0660729	1.9389	3.77	HILIC-neg
HILn_QI4734			387.142	0.8378	depleted in CD.dys	146	serotonin	Indoles and derivatives	1	1.7803	0.194198	3.0112	3.72	HILIC-neg
HILn_QI2586			112.052	0.8377	enriched in CD.dys	9	creatinine	Tetrapyrroles and derivatives; Carboxylic acids and derivatives; Organooxygen compounds; Purine nucleosides	1	0.0755	0.000384001	2.5281	1.39	HILIC-neg
C18n_QI10656			515.316	0.8376	depleted in CD.dys	254	pipecolic acid	Carboxylic acids and derivatives	1	0.0418	0.000337539	5.0191	14.03	C18-neg
HILp_QI4528			211.108	0.8375	depleted in CD.dys	120			0	0.2408	0.00531543	1.8756	2.95	HILIC-pos
HILp_QI5943			243.123	0.8375	depleted in CD.dys	145			0	0.1073	0.0189814	2.6151	1.95	HILIC-pos
C18n_QI4329			315.124	0.8375	depleted in CD.dys	273			0	0.1053	0.0554457	3.5358	3.02	C18-neg
C18n_QI11934			567.354	0.8374	depleted in CD.dys	0			0	1	0.174194	3.0963	7.22	C18-neg
HILp_QI5169			226.119	0.8374	depleted in CD.dys	355			0	0.4224	0.0683461	2.2818	7.83	HILIC-pos
C18n_QI10743			518.304	0.8374	depleted in CD.dys	163			0	0.1004	0.00294473	2.3181	11.49	C18-neg
C18n_QI7161			403.27	0.8373	depleted in CD.dys	272			0	0.0403	1.089e-06	4.9199	7.95	C18-neg
C8p_QI7532			411.362	0.8373	depleted in CD.dys	300			0	0.0531	0.00552353	3.8228	4.21	C8-pos
C18n_QI503			135.044	0.8373	enriched in CD.dys	191			0	0.0958	0.000887109	2.2791	1.23	C18-neg
HILp_QI11165			371.234	0.8372	enriched in CD.dys	59	gemfibrozil	Phenol ethers	1	1.3092	0.0749508	1.8686	6.21	HILIC-pos
HILp_QI14991			520.204	0.8372	depleted in CD.dys	221	C22:6 LPE	Glycerophospholipids	1	0.3229	0.123633	3.2659	6.49	HILIC-pos
C8p_QI5339			368.28	0.8371	depleted in CD.dys	3	4-nitrophenol	Phenols	1	0.2029	0.0333318	2.2815	4.81	C8-pos
HILn_QI22585			367.094	0.837	depleted in CD.dys	2	porphobilinogen	Organonitrogen compounds; Keto acids and derivatives	1	0.1959	0.112607	3.8614	3.37	HILIC-neg
HILp_QI11527			385.213	0.837	depleted in CD.dys	12			0	1	0.0978408	2.1592	1.89	HILIC-pos
HILp_QI13799			484.282	0.8369	depleted in CD.dys	13			0	0.0533	0.0182487	5.6343	4.38	HILIC-pos
C18n_QI7123			401.291	0.8368	depleted in CD.dys	3	4-nitrophenol	Phenols	1	0.0434	0.000404703	4.3724	11.11	C18-neg
HILn_QI16312			223.061	0.8368	depleted in CD.dys	270			0	0.0581	0.00161567	3.122	1.63	HILIC-neg
HILp_QI273			101.06	0.8368	depleted in CD.dys	44	2-aminoheptanoic acid		1	0.0537	0.00202062	3.3979	6.36	HILIC-pos
HILp_QI9036			309.181	0.8368	depleted in CD.dys	10	urobilin	Tetrapyrroles and derivatives	1	0.1801	0.0464124	2.5191	4.43	HILIC-pos
HILp_QI15504			526.521	0.8367	depleted in CD.dys	227			0	1	0.184035	3.2409	1.79	HILIC-pos
HILp_QI10526			349.178	0.8367	depleted in CD.dys	296	N1-methyl-2-pyridone-5-carboxamide	Pyridines and derivatives	1	0.1475	0.00932456	2.1563	3.11	HILIC-pos
HILp_QI22686			639.34	0.8366	depleted in CD.dys	85	urobilin	Fatty Acyls; Tetrapyrroles and derivatives	1	0.0419	0.00136945	5.5658	3.04	HILIC-pos
HILp_QI4661			214.108	0.8366	depleted in CD.dys	328			0	0.087	0.0295719	3.1722	4.97	HILIC-pos
C18n_QI2588			257.082	0.8366	depleted in CD.dys	186			0	0.0654	0.0301942	4.4199	7.31	C18-neg
C18n_QI4290			314.067	0.8365	depleted in CD.dys	39	4-pyridoxate	Pyridines and derivatives; Benzene and substituted derivatives	1	0.066	0.0286745	4.1952	1.76	C18-neg
HILn_QI11981			182.045	0.8365	depleted in CD.dys	0			0	1	0.0738324	1.9729	4.7	HILIC-neg
HILp_QI2737			169.061	0.8364	enriched in CD.dys	0			0	1	0.10983	2.2507	3.61	HILIC-pos
C18n_QI5465			351.217	0.8364	depleted in CD.dys	69	sebacate	Fatty Acyls	1	0.0598	0.0160752	3.9332	8.62	C18-neg
HILp_QI6037			245.093	0.8364	depleted in CD.dys	313	hippurate	Benzene and substituted derivatives	1	4.8352	0.164567	2.449	6.21	HILIC-pos
C18n_QI6834			393.229	0.8364	depleted in CD.dys	283			0	0.1182	0.0108233	2.3296	8.67	C18-neg
C18n_QI10334			503.338	0.8363	depleted in CD.dys	60	4-hydroxybenzaldehyde	Organooxygen compounds	1	0.0595	0.00738097	3.3907	7.02	C18-neg
HILp_QI6601			257.102	0.8362	depleted in CD.dys	2	porphobilinogen	Organonitrogen compounds; Keto acids and derivatives	1	0.1312	0.0557428	2.9977	3.25	HILIC-pos
C18n_QI13882			829.585	0.8362	depleted in CD.dys	286			0	0.1106	0.0407902	2.9675	13.72	C18-neg
HILp_QI9603			324.144	0.8361	depleted in CD.dys	2	porphobilinogen	Organonitrogen compounds; Keto acids and derivatives	1	0.169	0.0559535	2.6899	2.85	HILIC-pos
HILn_QI8059			514.325	0.836	enriched in CD.dys	197			0	0.1868	0.0901318	3.2057	3.06	HILIC-neg
C8p_QI28054			918.687	0.836	enriched in CD.dys	194	C38:5 DAG		1	0.1137	0.0676072	3.6052	8.85	C8-pos
HILn_QI6527			331.156	0.8359	depleted in CD.dys	164	4-methylcatechol	Phenols	1	0.1123	0.0426379	2.9696	1.71	HILIC-neg
C8p_QI4149			342.264	0.8359	enriched in CD.dys	75	C16 carnitine	Carboxylic acids and derivatives; Fatty Acyls; Hydroxy acids and derivatives	1	0.0836	0.0529721	4.2165	3.8	C8-pos
HILp_QI12177			414.301	0.8359	enriched in CD.dys	329	glycocholate	Steroids and steroid derivatives	1	49.776	0.021392	1.487	4.1	HILIC-pos
HILp_QI21321			607.314	0.8357	depleted in CD.dys	50			0	0.2503	0.0145115	1.9493	3.54	HILIC-pos
C18n_QI13535			739.516	0.8356	depleted in CD.dys	97			0	0.108	0.0431033	3.0343	9.32	C18-neg
HILn_QI10696			507.274	0.8356	enriched in CD.dys	106	C38:2 PC		1	1.0066	0.091841	1.9792	3.04	HILIC-neg
C18n_QI13070			653.446	0.8356	depleted in CD.dys	0			0	1	0.0524644	1.8276	16.88	C18-neg
C18n_QI12279			589.172	0.8355	depleted in CD.dys	154			0	0.1031	0.0837686	4.8989	6.84	C18-neg
HILp_QI11167			371.24	0.8355	depleted in CD.dys	43	ethyl glucuronide	Carboxylic acids and derivatives; Organooxygen compounds	1	0.2178	0.0365357	2.2428	9.61	HILIC-pos
C8p_QI15349			556.53	0.8353	depleted in CD.dys	31	C22:1 MAG		1	26.6158	0.0224175	1.4921	9.15	C8-pos
C18n_QI5637			357.174	0.8353	depleted in CD.dys	114			0	0.0695	0.0469503	5.3995	8.05	C18-neg
C18n_QI388			123.044	0.835	depleted in CD.dys	164	4-methylcatechol	Phenols	1	0.1781	0.00373678	1.9359	2.52	C18-neg
C8p_QI23643			725.608	0.835	depleted in CD.dys	202	cholesterol	Steroids and steroid derivatives	1	0.0612	0.0238338	4.2229	9.25	C8-pos
C8p_QI7900			418.353	0.8349	depleted in CD.dys	62	myristate	Fatty Acyls; Steroids and steroid derivatives	1	0.142	0.0308459	2.4544	5.9	C8-pos
HILn_QI6178			369.104	0.8349	enriched in CD.dys	212	fucose	Organooxygen compounds	1	1.1373	0.13037	2.2345	1.83	HILIC-neg
HILp_QI12298			418.299	0.8349	depleted in CD.dys	254	pipecolic acid	Carboxylic acids and derivatives	1	0.0373	3.31102e-05	7.5316	5.53	HILIC-pos
HILp_QI6141			247.108	0.8348	depleted in CD.dys	180	tetrahydro-1-methyl-beta-carboline-3-carboxylate	Harmala alkaloids	1	0.1764	0.000603341	1.8676	6.31	HILIC-pos
C8p_QI12106			497.324	0.8348	depleted in CD.dys	271			0	0.1113	0.0148415	2.4149	4.11	C8-pos
HILn_QI3174			316.083	0.8347	depleted in CD.dys	16	NH4_C48:0 TAG	Organonitrogen compounds	1	0.2625	0.0702056	2.4794	5.28	HILIC-neg
HILp_QI9623			324.192	0.8347	depleted in CD.dys	108	oxymetazoline	Benzene and substituted derivatives	1	0.336	0.156226	4.1008	7.35	HILIC-pos
C8p_QI24769			761.569	0.8345	depleted in CD.dys	168			0	0.057	0.0175526	4.1693	8.54	C8-pos
C8p_QI21396			674.571	0.8345	depleted in CD.dys	312			0	0.4382	0.130875	2.9958	8.81	C8-pos
HILp_QI13370			463.343	0.8344	depleted in CD.dys	67	21-deoxycortisol	Steroids and steroid derivatives	1	0.3068	0.131327	3.3525	1.95	HILIC-pos
C8p_QI10350			464.389	0.8343	depleted in CD.dys	0			0	1	0.117138	2.2641	4.35	C8-pos
HILp_QI4806			217.159	0.8342	depleted in CD.dys	3	4-nitrophenol	Phenols	1	0.0425	0.000313839	4.1873	1.92	HILIC-pos
C18n_QI13373			701.432	0.8342	depleted in CD.dys	86			0	0.0369	3.54087e-06	6.9255	13.55	C18-neg
C8p_QI12174			498.488	0.8341	depleted in CD.dys	227			0	0.0633	0.0396914	5.4168	7.63	C8-pos
HILn_QI2588			237.113	0.8341	depleted in CD.dys	69	sebacate	Fatty Acyls	1	0.0471	0.00129308	3.7332	4.72	HILIC-neg
C18n_QI4699			327.088	0.8341	depleted in CD.dys	157	adipate	Fatty Acyls	1	0.0694	0.00127803	2.6181	2.92	C18-neg
C8p_QI22390			695.522	0.8341	depleted in CD.dys	222			0	0.0409	0.00152208	5.3015	8.64	C8-pos
C8p_QI18814			621.307	0.834	depleted in CD.dys	112			0	0.1149	0.0861869	4.1557	5.45	C8-pos
C8p_QI17382			594.378	0.834	depleted in CD.dys	65			0	0.0486	0.00318238	3.7716	3.43	C8-pos
C18n_QI8926			459.348	0.8339	depleted in CD.dys	300			0	0.0752	0.0472204	4.2942	14.03	C18-neg
C18n_QI9634			481.354	0.8339	depleted in CD.dys	279			0	0.0427	0.00622202	7.164	8.53	C18-neg
C8p_QI4917			359.294	0.8338	depleted in CD.dys	312			0	0.0378	0.000309016	7.2018	9.23	C8-pos
C18n_QI2700			261.029	0.8337	enriched in CD.dys	97			0	0.0428	0.00169751	4.5493	0.67	C18-neg
HILn_QI8475			270.098	0.8337	depleted in CD.dys	16	NH4_C48:0 TAG	Organonitrogen compounds	1	0.0854	0.0534261	3.9048	4.5	HILIC-neg
HILn_QI6869			215.093	0.8336	depleted in CD.dys	2	porphobilinogen	Organonitrogen compounds; Keto acids and derivatives	1	0.5191	0.0494042	1.9982	6.81	HILIC-neg
HILp_QI18114			567.5	0.8335	depleted in CD.dys	104			0	0.0411	0.00275152	5.7711	1.7	HILIC-pos
C18n_QI7798			423.276	0.8335	depleted in CD.dys	3	4-nitrophenol	Phenols	1	0.834	0.0991763	2.2784	13.82	C18-neg
C18n_QI13708			781.563	0.8335	enriched in CD.dys	140	alpha-muricholate	Steroids and steroid derivatives	1	0.2731	0.120497	3.205	9.34	C18-neg
HILp_QI22738			641.354	0.8335	depleted in CD.dys	10	urobilin	Tetrapyrroles and derivatives	1	0.0902	0.0843941	6.6876	3.1	HILIC-pos
HILn_QI3472			273.125	0.8334	depleted in CD.dys	0			0	1	0.108709	2.1818	3.55	HILIC-neg
C8p_QI298			205.196	0.8334	depleted in CD.dys	0			0	1	0.0829277	1.9798	5.43	C8-pos
C18n_QI4322			315.099	0.8334	depleted in CD.dys	2	porphobilinogen	Organonitrogen compounds; Keto acids and derivatives	1	0.4135	0.0463617	2.0367	0.89	C18-neg
C18n_QI8688			452.183	0.8333	depleted in CD.dys	260			0	0.0557	0.00584486	3.3655	5.28	C18-neg
C18n_QI8435			445.19	0.8333	enriched in CD.dys	235			0	0.2573	0.0204795	1.9662	5.3	C18-neg
HILp_QI7409			274.144	0.8332	enriched in CD.dys	100	atenolol	Benzene and substituted derivatives	1	0.0705	0.0238338	3.3731	2.25	HILIC-pos
HILn_QI25187			240.054	0.8332	depleted in CD.dys	0			0	1	0.0908556	2.0418	6.86	HILIC-neg
C18n_QI7958			429.195	0.8331	enriched in CD.dys	235			0	0.1649	0.00467891	1.9609	6.03	C18-neg
HILn_QI7424			165.041	0.8331	enriched in CD.dys	207	succinate	Organooxygen compounds; Carboxylic acids and derivatives	1	0.4462	0.0091958	1.711	4.43	HILIC-neg
HILp_QI3759			194.166	0.8329	depleted in CD.dys	294			0	0.3975	0.084804	2.3676	9.49	HILIC-pos
HILp_QI19946			590.483	0.8329	depleted in CD.dys	10	urobilin	Tetrapyrroles and derivatives	1	0.0417	6.463e-05	4.0583	1.53	HILIC-pos
HILn_QI4593			426.184	0.8328	enriched in CD.dys	0			0	1	0.156603	2.6493	6.01	HILIC-neg
HILn_QI17758			277.06	0.8327	depleted in CD.dys	215	cytidine	Pyrimidine nucleosides; Diazines	1	0.0573	0.00870075	3.3996	1.3	HILIC-neg
C18n_QI8957			461.291	0.8326	depleted in CD.dys	87	C18:1 SM		1	0.3249	0.000342841	1.6476	9.17	C18-neg
C18n_QI4886			332.223	0.8326	depleted in CD.dys	160			0	0.0382	0.000706773	6.3872	9.52	C18-neg
HILp_QI3866			196.145	0.8325	depleted in CD.dys	30	N-acetylhistamine	Organonitrogen compounds; Azoles; Carboxylic acids and derivatives	1	0.0382	0.000689113	6.1429	6.69	HILIC-pos
HILp_QI2656			167.081	0.8324	enriched in CD.dys	138	1-methylnicotinamide	Pyridines and derivatives	1	0.2222	0.104136	3.0724	7.92	HILIC-pos
HILn_QI28986			288.109	0.8323	depleted in CD.dys	88	homovanillate	Phenols	1	0.0645	0.0357461	4.3313	4.28	HILIC-neg
HILn_QI12496			483.315	0.8323	depleted in CD.dys	95			0	0.1285	0.0176544	2.2798	3	HILIC-neg
C18n_QI13794			807.579	0.8323	depleted in CD.dys	92			0	0.0475	0.01321	5.1159	13.1	C18-neg
C8p_QI9838			455.207	0.8322	depleted in CD.dys	311			0	0.262	0.10533	2.91	3.13	C8-pos
HILn_QI15412			429.297	0.8321	depleted in CD.dys	203			0	0.0364	6.94979e-07	6.1601	3.24	HILIC-neg
HILp_QI21452			610.433	0.832	enriched in CD.dys	193	phytosphingosine	Organonitrogen compounds	1	0.2475	0.113003	3.1063	1.84	HILIC-pos
HILp_QI20453			595.129	0.8319	depleted in CD.dys	153			0	1	0.0745045	1.9103	9.7	HILIC-pos
C18n_QI3890			301.145	0.8317	depleted in CD.dys	123			0	0.039	0.00257492	7.1916	3.08	C18-neg
C8p_QI14397			539.355	0.8317	depleted in CD.dys	286			0	0.0491	0.00858629	4.0988	5.72	C8-pos
C8p_QI6417			389.339	0.8317	depleted in CD.dys	31	C22:1 MAG		1	4.5778	0.145559	2.175	8	C8-pos
C18n_QI13823			814.391	0.8315	enriched in CD.dys	197			0	0.114	0.0879383	4.011	6.27	C18-neg
C18n_QI2439			252.034	0.8315	depleted in CD.dys	336			0	0.0609	0.00113931	2.7593	1.7	C18-neg
HILp_QI12416			422.327	0.8315	enriched in CD.dys	75	C16 carnitine	Carboxylic acids and derivatives; Fatty Acyls; Hydroxy acids and derivatives	1	0.0992	0.0749891	4.0021	6.69	HILIC-pos
C18n_QI10636			515.268	0.8314	depleted in CD.dys	227			0	0.0549	0.0124335	3.7071	7.78	C18-neg
C8p_QI8266			425.342	0.8314	depleted in CD.dys	146	serotonin	Indoles and derivatives	1	0.2152	0.0850275	2.7213	3.79	C8-pos
C8p_QI4559			352.284	0.8314	depleted in CD.dys	3	4-nitrophenol	Phenols	1	0.1398	0.0229288	2.2733	4.8	C8-pos
HILn_QI11573			224.104	0.8314	depleted in CD.dys	355			0	0.1505	0.0487449	2.557	3.84	HILIC-neg
HILp_QI12578			430.271	0.8312	enriched in CD.dys	108	oxymetazoline	Benzene and substituted derivatives	1	10.4074	0.0856762	1.7648	3.52	HILIC-pos
C18n_QI6271			377.197	0.8312	depleted in CD.dys	146	serotonin	Indoles and derivatives	1	0.2662	0.0123963	1.8459	6.83	C18-neg
HILn_QI13642			258.098	0.8312	depleted in CD.dys	0			0	1	0.179605	2.9221	2.46	HILIC-neg
HILp_QI10058			336.302	0.8312	enriched in CD.dys	71	proline betaine	Carboxylic acids and derivatives	1	1.34	0.204592	2.9767	4.9	HILIC-pos
HILn_QI16860			363.182	0.8311	depleted in CD.dys	336			0	0.0932	0.0639873	3.7294	7.04	HILIC-neg
C18n_QI9840			487.343	0.831	depleted in CD.dys	60	4-hydroxybenzaldehyde	Organooxygen compounds	1	0.4331	0.10761	2.5501	8.03	C18-neg
C18n_QI1039			179.034	0.831	enriched in CD.dys	191			0	0.0676	0.00249497	2.6199	1.25	C18-neg
C8p_QI22643			701.371	0.8309	enriched in CD.dys	75	C16 carnitine	Carboxylic acids and derivatives; Fatty Acyls; Hydroxy acids and derivatives	1	0.1677	0.111731	3.6861	4.52	C8-pos
C8p_QI23725			727.561	0.8308	enriched in CD.dys	0			0	1	0.211415	3.5968	7	C8-pos
C8p_QI7630			413.305	0.8308	depleted in CD.dys	157	adipate	Fatty Acyls	1	0.0457	0.0145408	6.1182	5.72	C8-pos
C18n_QI13030			649.505	0.8306	depleted in CD.dys	62	myristate	Fatty Acyls; Steroids and steroid derivatives	1	0.1189	0.0960567	4.1151	11.34	C18-neg
HILp_QI9607			324.144	0.8306	depleted in CD.dys	2	porphobilinogen	Organonitrogen compounds; Keto acids and derivatives	1	0.0931	0.0599497	3.5675	2.96	HILIC-pos
HILn_QI21010			300.088	0.8304	depleted in CD.dys	270			0	0.0396	0.0012062	4.8245	4.14	HILIC-neg
C8p_QI9862			455.313	0.8304	depleted in CD.dys	39	4-pyridoxate	Pyridines and derivatives; Benzene and substituted derivatives	1	0.1271	0.00500643	2.058	4.46	C8-pos
HILp_QI7773			282.147	0.8304	depleted in CD.dys	17	5-acetylamino-6-amino-3-methyluracil	Imidazopyrimidines; Organonitrogen compounds; Carboxylic acids and derivatives	1	0.0923	0.0449726	3.1478	6.12	HILIC-pos
HILp_QI3377			185.129	0.8304	depleted in CD.dys	155			0	0.1104	0.0565448	3.0682	4.26	HILIC-pos
C18n_QI12180			583.182	0.8304	depleted in CD.dys	157	adipate	Fatty Acyls	1	0.0579	0.0295459	4.5048	5.86	C18-neg
HILn_QI2015			261.007	0.8303	enriched in CD.dys	237			0	0.8003	0.0380484	1.7892	7.64	HILIC-neg
C8p_QI14140			535.271	0.8302	depleted in CD.dys	0			0	1	0.221741	3.9715	4.81	C8-pos
HILn_QI11226			172.062	0.8302	depleted in CD.dys	33	2-aminoadipate	Carboxylic acids and derivatives	1	4.2775	0.0011978	1.3462	4.44	HILIC-neg
C8p_QI23980			734.86	0.83	depleted in CD.dys	278			0	0.4167	0.111821	2.596	3.52	C8-pos
C8p_QI10389			465.298	0.83	depleted in CD.dys	271			0	0.0673	0.00453347	2.6739	4.37	C8-pos
C18n_QI10220			501.214	0.83	depleted in CD.dys	311			0	0.8248	0.0866518	2.1054	6.6	C18-neg
C18n_QI6662			388.307	0.8299	depleted in CD.dys	0			0	1	0.0137867	1.5369	13.06	C18-neg
C8p_QI2730			306.278	0.8299	enriched in CD.dys	333	C32:0 PE		1	0.0737	0.0330627	3.3604	7.56	C8-pos
C18n_QI7296			408.268	0.8299	depleted in CD.dys	39	4-pyridoxate	Pyridines and derivatives; Benzene and substituted derivatives	1	0.0352	1.7301e-05	6.9197	15.26	C18-neg
C8p_QI931			233.077	0.8299	enriched in CD.dys	0			0	1	0.0916753	1.9956	2.69	C8-pos
C18n_QI6647			387.276	0.8298	depleted in CD.dys	185			0	0.0401	0.00191807	4.7823	7.89	C18-neg
C8p_QI27457			885.784	0.8298	depleted in CD.dys	31	C22:1 MAG		1	2.2139	0.182205	2.5329	12.03	C8-pos
C18n_QI13783			805.56	0.8297	depleted in CD.dys	28	deoxycholate	Steroids and steroid derivatives	1	0.2244	0.047811	2.2315	10.3	C18-neg
C8p_QI9865			455.313	0.8297	depleted in CD.dys	39	4-pyridoxate	Pyridines and derivatives; Benzene and substituted derivatives	1	0.0366	2.30556e-05	5.165	4.37	C8-pos
C8p_QI27081			865.637	0.8297	depleted in CD.dys	254	pipecolic acid	Carboxylic acids and derivatives	1	0.0703	0.0643227	6.4284	8.59	C8-pos
HILn_QI12157			303.124	0.8296	depleted in CD.dys	164	4-methylcatechol	Phenols	1	0.2149	0.147141	4.355	2.4	HILIC-neg
HILp_QI22146			625.325	0.8296	depleted in CD.dys	324			0	0.0726	0.0495119	4.1032	3.26	HILIC-pos
C18n_QI9849			487.343	0.8295	depleted in CD.dys	113	oleanate	Prenol lipids	1	0.3019	0.0313691	1.956	9.43	C18-neg
HILp_QI5281			228.087	0.8295	depleted in CD.dys	230			0	0.0465	0.00161602	3.4806	3	HILIC-pos
HILn_QI6306			181.053	0.8294	enriched in CD.dys	0			0	1	0.118783	2.187	4.23	HILIC-neg
HILn_QI4539			199.036	0.8294	enriched in CD.dys	0			0	1	0.222466	3.9189	1.73	HILIC-neg
C18n_QI10434			507.332	0.8294	depleted in CD.dys	22	C34:0 PE		1	0.3326	0.00951556	1.7373	13.59	C18-neg
HILp_QI11614			389.234	0.8292	depleted in CD.dys	67	21-deoxycortisol	Steroids and steroid derivatives	1	0.1683	0.0536331	2.4694	1.85	HILIC-pos
C8p_QI4710			355.263	0.8292	depleted in CD.dys	68			0	0.0428	0.0112367	6.5158	8.41	C8-pos
C8p_QI25423			787.572	0.8291	depleted in CD.dys	353			0	0.1103	0.0534671	2.9569	8.7	C8-pos
HILp_QI6903			264.144	0.829	enriched in CD.dys	54	pyridoxine	Pyridines and derivatives	1	0.0801	0.0219106	2.8332	8.12	HILIC-pos
C18n_QI10383			505.354	0.8288	depleted in CD.dys	139			0	0.2114	0.0114013	1.8833	9.7	C18-neg
C18n_QI4696			327.088	0.8287	depleted in CD.dys	154			0	0.0653	0.0136895	2.9995	4.69	C18-neg
C8p_QI20124			647.501	0.8287	enriched in CD.dys	31	C22:1 MAG		1	3.2307	0.212318	2.8634	8.43	C8-pos
HILp_QI11851			399.242	0.8285	depleted in CD.dys	175			0	0.0757	0.0441195	3.5587	7.79	HILIC-pos
C8p_QI28373			941.741	0.8285	enriched in CD.dys	127			0	0.0387	0.00412592	6.4626	6.37	C8-pos
HILn_QI1855			211.029	0.8285	depleted in CD.dys	0			0	1	0.162133	2.584	6.92	HILIC-neg
HILn_QI26412			409.312	0.8285	enriched in CD.dys	59	gemfibrozil	Phenol ethers	1	2.1745	0.105318	1.8984	1.26	HILIC-neg
C18n_QI11316			539.306	0.8284	enriched in CD.dys	0			0	1	0.0738324	1.8573	10.88	C18-neg
C18n_QI2774			263.104	0.8283	enriched in CD.dys	9	creatinine	Tetrapyrroles and derivatives; Carboxylic acids and derivatives; Organooxygen compounds; Purine nucleosides	1	0.0464	0.000165102	3.19	1.27	C18-neg
HILp_QI1095			131.155	0.8283	depleted in CD.dys	49	hydroxycotinine	Pyridines and derivatives	1	3.6837	0.0995871	1.8392	10.06	HILIC-pos
C18n_QI7259			407.21	0.8282	depleted in CD.dys	283			0	0.0407	0.00261133	4.4738	7.33	C18-neg
C18n_QI13365			699.594	0.8282	depleted in CD.dys	256			0	0.0472	0.0176544	5.0949	15.75	C18-neg
C8p_QI1914			278.175	0.8282	depleted in CD.dys	160			0	0.1556	0.145638	7.0015	3.33	C8-pos
HILp_QI6580			256.13	0.8282	depleted in CD.dys	2	porphobilinogen	Organonitrogen compounds; Keto acids and derivatives	1	0.1374	0.0617616	2.7373	6.34	HILIC-pos
HILn_QI12329			387.109	0.8281	depleted in CD.dys	270			0	0.0707	0.0133846	2.7976	8.43	HILIC-neg
HILn_QI11853			227.129	0.8281	depleted in CD.dys	129	hydrocinnamate	Phenylpropanoic acids	1	0.0727	7.31977e-05	2.3046	6.55	HILIC-neg
C18n_QI1658			215.092	0.8281	depleted in CD.dys	2	porphobilinogen	Organonitrogen compounds; Keto acids and derivatives	1	0.1376	0.0394559	2.4122	0.74	C18-neg
HILp_QI6919			265.082	0.8281	depleted in CD.dys	157	adipate	Fatty Acyls	1	0.0345	6.99033e-07	6.1166	3.19	HILIC-pos
C18n_QI3340			283.082	0.828	depleted in CD.dys	2	porphobilinogen	Organonitrogen compounds; Keto acids and derivatives	1	0.1953	0.00273467	1.7946	1.24	C18-neg
HILp_QI6323			251.164	0.828	depleted in CD.dys	145			0	0.1012	0.00357306	2.147	1.89	HILIC-pos
HILp_QI13427			466.301	0.828	depleted in CD.dys	87	C18:1 SM		1	13.3318	0.023536	1.4479	1.9	HILIC-pos
C8p_QI23257			715.548	0.828	depleted in CD.dys	87	C18:1 SM		1	0.1123	0.0666478	3.1279	8.26	C8-pos
HILn_QI8099			431.12	0.828	depleted in CD.dys	0			0	1	0.171436	2.6968	4.5	HILIC-neg
C8p_QI22295			693.506	0.8279	depleted in CD.dys	22	C34:0 PE		1	0.2204	0.108849	2.9762	6.8	C8-pos
HILn_QI5722			383.177	0.8279	depleted in CD.dys	185			0	0.2143	0.0901352	2.7084	3.32	HILIC-neg
C8p_QI16134			571.507	0.8278	depleted in CD.dys	137			0	0.0688	0.0307338	3.3652	9.28	C8-pos
C8p_QI3571			329.173	0.8277	depleted in CD.dys	326	alpha-CEHC	Benzopyrans	1	0.5002	0.0699028	2.0697	3.8	C8-pos
C18n_QI590			143.07	0.8277	enriched in CD.dys	191			0	0.0787	0.0645317	4.2127	0.76	C18-neg
C8p_QI19140			627.387	0.8277	depleted in CD.dys	3	4-nitrophenol	Phenols	1	0.1354	0.0728594	2.9247	4.08	C8-pos
HILp_QI10792			358.229	0.8276	enriched in CD.dys	0			0	1	0.165252	2.6078	5.77	HILIC-pos
HILp_QI10838			359.265	0.8276	depleted in CD.dys	251	dimethylglycine	Carboxylic acids and derivatives	1	1.2844	0.0781091	1.7701	8.96	HILIC-pos
C18n_QI13075			653.515	0.8275	depleted in CD.dys	22	C34:0 PE		1	0.2787	0.112814	2.8066	17.94	C18-neg
C18n_QI9695			483.333	0.8274	depleted in CD.dys	95			0	0.0538	1.10085e-06	2.7006	8.93	C18-neg
C8p_QI5181			365.209	0.8273	depleted in CD.dys	3	4-nitrophenol	Phenols	1	5.4679	0.0407902	1.5282	4.09	C8-pos
C18n_QI7091			401.201	0.8273	depleted in CD.dys	130			0	0.0373	8.06269e-08	4.2321	8.64	C18-neg
HILp_QI10035			336.145	0.8272	depleted in CD.dys	241			0	0.0969	0.0590758	3.2081	1.75	HILIC-pos
HILn_QI3246			499.307	0.8272	depleted in CD.dys	0			0	1	0.210688	3.3142	7	HILIC-neg
HILn_QI6899			364.098	0.8272	depleted in CD.dys	0			0	1	0.0990832	2.002	4.17	HILIC-neg
C8p_QI8419			428.301	0.827	depleted in CD.dys	3	4-nitrophenol	Phenols	1	0.0739	0.002293	2.3862	3.97	C8-pos
HILp_QI4241	HMDB00201	C2 carnitine	204.124	0.827	enriched in CD.dys	128	C16:0 LPC	Organonitrogen compounds; Fatty Acyls; Glycerophospholipids	1	0.2506	0.0266072	1.9421	8.69	HILIC-pos
HILp_QI13825			485.268	0.8269	enriched in CD.dys	343			0	0.124	0.102148	3.8717	7.24	HILIC-pos
C8p_QI3447			325.31	0.8269	depleted in CD.dys	3	4-nitrophenol	Phenols	1	0.1627	0.0439928	2.3168	5.57	C8-pos
C8p_QI23102			711.517	0.8269	depleted in CD.dys	22	C34:0 PE		1	0.7856	0.166864	2.9416	6.22	C8-pos
C8p_QI23145			712.552	0.8268	depleted in CD.dys	22	C34:0 PE		1	0.3112	0.0502748	2.0546	7.51	C8-pos
C8p_QI15770			565.335	0.8268	depleted in CD.dys	88	homovanillate	Phenols	1	0.0417	0.000826263	3.7505	3.51	C8-pos
C18n_QI12151			581.237	0.8267	enriched in CD.dys	197			0	0.1369	0.112251	3.9052	1.3	C18-neg
C18n_QI8604			449.327	0.8267	depleted in CD.dys	279			0	0.1049	0.0440752	2.7506	8.68	C18-neg
C18n_QI2964			270.099	0.8267	depleted in CD.dys	90			0	0.1807	0.00574697	1.852	0.74	C18-neg
C8p_QI21767			682.546	0.8266	depleted in CD.dys	22	C34:0 PE		1	0.9307	0.13207	2.3951	8.41	C8-pos
C18n_QI2219			243.03	0.8265	depleted in CD.dys	138	1-methylnicotinamide	Pyridines and derivatives	1	1.6262	0.267828	5.0742	2.52	C18-neg
HILn_QI4988			423.24	0.8264	enriched in CD.dys	124	oxalate	Purine nucleosides; Hydroxy acids and derivatives; Carboxylic acids and derivatives; Imidazopyrimidines	1	0.124	0.0752639	3.0468	1.19	HILIC-neg
C18n_QI13833			816.54	0.8264	depleted in CD.dys	117	C16:0 LPE	Glycerophospholipids	1	0.0706	0.0227935	2.9849	10.33	C18-neg
C18n_QI435			129.018	0.8263	enriched in CD.dys	143	2-hydroxyglutarate		1	0.1693	0.00168287	1.8046	0.72	C18-neg
HILn_QI11985			253.119	0.8263	enriched in CD.dys	255			0	0.5142	0.010644	1.6279	2.84	HILIC-neg
C18n_QI11607			551.342	0.8262	depleted in CD.dys	60	4-hydroxybenzaldehyde	Organooxygen compounds	1	0.0429	0.00312807	3.8272	12.89	C18-neg
C8p_QI9748			453.297	0.8261	depleted in CD.dys	39	4-pyridoxate	Pyridines and derivatives; Benzene and substituted derivatives	1	0.1903	0.016727	1.9512	4.29	C8-pos
HILp_QI10382			345.202	0.8261	depleted in CD.dys	38			0	0.1461	0.082686	2.9196	8.22	HILIC-pos
HILp_QI11987			405.214	0.8261	depleted in CD.dys	15	4-guanidinobutanoic acid	Carboxylic acids and derivatives	1	0.0457	0.00807997	3.9865	6.39	HILIC-pos
C18n_QI8846			457.28	0.8261	depleted in CD.dys	3	4-nitrophenol	Phenols	1	0.0687	0.00767155	2.6358	10.04	C18-neg
HILn_QI13916			229.083	0.826	depleted in CD.dys	325			0	0.068	0.00590364	2.5864	1.69	HILIC-neg
HILp_QI7468			275.196	0.826	depleted in CD.dys	0			0	1	0.115657	2.1009	7.8	HILIC-pos
C18n_QI50	HMDB00626	deoxycholate	391.286	0.826	depleted in CD.dys	28	deoxycholate	Steroids and steroid derivatives	1	1	0.0108233	1.4855	10.32	C18-neg
C8p_QI7397			409.31	0.826	depleted in CD.dys	271			0	0.0659	0.0180393	2.9874	5.15	C8-pos
C18n_QI11248			537.289	0.8259	depleted in CD.dys	139			0	0.1146	0.00578033	2.0669	7.82	C18-neg
C18n_QI2911			269.046	0.8258	enriched in CD.dys	9	creatinine	Tetrapyrroles and derivatives; Carboxylic acids and derivatives; Organooxygen compounds; Purine nucleosides	1	0.0918	0.00614902	2.2429	6.42	C18-neg
HILn_QI18667			197.08	0.8258	depleted in CD.dys	177	acetylalanine	Carboxylic acids and derivatives	1	0.0694	0.0100155	2.6609	3.67	HILIC-neg
C18n_QI950			169.061	0.8257	enriched in CD.dys	0			0	1	0.0850267	1.8826	0.69	C18-neg
HILn_QI9515			517.317	0.8257	depleted in CD.dys	60	4-hydroxybenzaldehyde	Organooxygen compounds	1	0.0825	0.0502568	3.2825	7.27	HILIC-neg
C8p_QI5280			367.282	0.8257	depleted in CD.dys	158			0	0.4887	0.0818266	2.1256	4.65	C8-pos
C18n_QI9630			481.354	0.8256	depleted in CD.dys	279			0	0.045	0.00862995	4.0646	8.66	C18-neg
HILp_QI868	HMDB00251	taurine	126.022	0.8255	enriched in CD.dys	40	taurocholate	Steroids and steroid derivatives; Organic sulfonic acids and derivatives	1	0.3556	0.142517	2.9816	5.95	HILIC-pos
HILn_QI11397			169.062	0.8254	enriched in CD.dys	0			0	1	0.19276	2.9021	3.9	HILIC-neg
C18n_QI3716			295.119	0.8254	enriched in CD.dys	0			0	1	0.0269334	1.5749	1.54	C18-neg
HILp_QI12089			410.29	0.8253	enriched in CD.dys	75	C16 carnitine	Carboxylic acids and derivatives; Fatty Acyls; Hydroxy acids and derivatives	1	0.0674	0.0121728	2.7485	6.88	HILIC-pos
C8p_QI19429			633.327	0.8253	enriched in CD.dys	0			0	1	0.207471	3.1613	3.88	C8-pos
C8p_QI18941			623.501	0.8252	depleted in CD.dys	312			0	0.0423	0.00947729	4.7812	8.86	C8-pos
HILn_QI9462			272.114	0.8252	depleted in CD.dys	0			0	1	0.186987	2.8151	2.61	HILIC-neg
C18n_QI6757			391.214	0.8252	depleted in CD.dys	283			0	0.1594	0.0418819	2.268	8.85	C18-neg
HILp_QI22145			625.325	0.8252	depleted in CD.dys	324			0	0.0392	0.00648815	5.4696	4.01	HILIC-pos
HILp_QI21618			613.327	0.825	depleted in CD.dys	167			0	1	0.195843	2.9324	4.42	HILIC-pos
HILp_QI2927			174.092	0.825	depleted in CD.dys	105	corticosterone	Steroids and steroid derivatives	1	0.9737	0.120278	2.2563	4.4	HILIC-pos
C18n_QI5446			351.072	0.8249	enriched in CD.dys	2	porphobilinogen	Organonitrogen compounds; Keto acids and derivatives	1	0.3237	0.15486	3.3316	0.95	C18-neg
HILn_QI7448			377.271	0.8248	depleted in CD.dys	3	4-nitrophenol	Phenols	1	4.1697	0.137881	2.0048	0.98	HILIC-neg
C18n_QI13483			725.397	0.8247	enriched in CD.dys	75	C16 carnitine	Carboxylic acids and derivatives; Fatty Acyls; Hydroxy acids and derivatives	1	0.126	0.0909389	3.2845	11.94	C18-neg
C18n_QI4550			321.207	0.8246	depleted in CD.dys	123			0	0.0513	0.0384693	6.7049	8.26	C18-neg
C8p_QI9626			451.267	0.8246	depleted in CD.dys	3	4-nitrophenol	Phenols	1	2.3693	0.0998757	1.8148	3.65	C8-pos
C18n_QI4278			313.239	0.8246	depleted in CD.dys	157	adipate	Fatty Acyls	1	0.4979	0.0217961	1.6937	11.66	C18-neg
C8p_QI24741			760.519	0.8245	depleted in CD.dys	87	C18:1 SM		1	0.1909	0.132617	3.5577	6.97	C8-pos
HILn_QI14020			255.135	0.8244	enriched in CD.dys	0			0	1	0.167074	2.5269	3.36	HILIC-neg
C18n_QI4927			333.265	0.8244	depleted in CD.dys	3	4-nitrophenol	Phenols	1	0.0791	0.031839	2.8944	12.42	C18-neg
HILn_QI30383			455.314	0.8244	depleted in CD.dys	271			0	0.0404	0.00479394	4.3502	1.03	HILIC-neg
C8p_QI17596			598.458	0.8242	enriched in CD.dys	0			0	1	0.149801	2.3462	7.81	C8-pos
C8p_QI26837			852.802	0.8242	depleted in CD.dys	31	C22:1 MAG		1	0.885	0.142146	2.46	11.65	C8-pos
C8p_QI17391			594.486	0.8242	depleted in CD.dys	119	pentadecanoate	Fatty Acyls	1	0.8881	0.000320762	1.4355	7.92	C8-pos
C8p_QI20442			654.545	0.8241	depleted in CD.dys	22	C34:0 PE		1	0.5714	0.121999	2.4022	9.08	C8-pos
HILn_QI5510			151.04	0.8241	enriched in CD.dys	268	p-hydroxyphenylacetate	Phenols	1	1.1241	0.0330785	1.5261	4.5	HILIC-neg
HILp_QI13606			473.795	0.8241	depleted in CD.dys	175			0	0.3043	0.165197	3.6731	8.3	HILIC-pos
C8p_QI7805			416.373	0.8241	depleted in CD.dys	31	C22:1 MAG		1	0.8533	0.0549911	1.808	6.61	C8-pos
HILn_QI63	HMDB00138	glycocholate	464.302	0.824	enriched in CD.dys	329	glycocholate	Steroids and steroid derivatives	1	0.1433	0.0169867	2.0502	3.78	HILIC-neg
HILn_QI25726			210.076	0.824	depleted in CD.dys	0			0	1	0.0364514	1.6073	2.08	HILIC-neg
C8p_QI21837			683.522	0.8238	depleted in CD.dys	222			0	0.2726	0.0202463	1.8191	8.52	C8-pos
HILp_QI8200			290.154	0.8238	depleted in CD.dys	0			0	1	0.173683	2.5928	6.08	HILIC-pos
HILn_QI20071			403.25	0.8238	enriched in CD.dys	46			0	0.4087	0.119674	2.5207	3.68	HILIC-neg
C8p_QI8182			423.362	0.8237	depleted in CD.dys	103			0	0.063	0.00577715	2.6428	5.93	C8-pos
C18n_QI56	HMDB00637	glycochenodeoxycholate	448.307	0.8237	enriched in CD.dys	329	glycocholate	Steroids and steroid derivatives	1	0.8662	0.00543451	1.4953	8.84	C18-neg
C8p_QI10124			460.293	0.8235	depleted in CD.dys	175			0	0.1233	0.0426515	2.443	2.74	C8-pos
C18n_QI13361			699.381	0.8234	enriched in CD.dys	75	C16 carnitine	Carboxylic acids and derivatives; Fatty Acyls; Hydroxy acids and derivatives	1	0.3068	0.00858458	1.6815	11.65	C18-neg
HILp_QI1565			142.961	0.8234	enriched in CD.dys	0			0	1	0.0890741	1.8789	15.21	HILIC-pos
C18n_QI3342			283.083	0.8233	depleted in CD.dys	2	porphobilinogen	Organonitrogen compounds; Keto acids and derivatives	1	0.2095	0.0583125	2.2409	1.67	C18-neg
HILp_QI10520			349.176	0.8233	depleted in CD.dys	296	N1-methyl-2-pyridone-5-carboxamide	Pyridines and derivatives	1	0.0955	0.005015	2.1318	3.01	HILIC-pos
HILn_QI5988			255.088	0.8232	depleted in CD.dys	276	norepinephrine	Phenols	1	0.3773	0.148991	2.9755	3.73	HILIC-neg
HILp_QI2877			172.145	0.8232	depleted in CD.dys	254	pipecolic acid	Carboxylic acids and derivatives	1	0.0324	9.36883e-06	7.527	9.62	HILIC-pos
HILp_QI11779			396.312	0.8231	enriched in CD.dys	75	C16 carnitine	Carboxylic acids and derivatives; Fatty Acyls; Hydroxy acids and derivatives	1	0.2156	0.0817813	2.4295	6.75	HILIC-pos
HILp_QI11703			393.202	0.8231	depleted in CD.dys	38			0	0.0897	0.0576007	3.1476	7.64	HILIC-pos
HILn_QI5153			361.203	0.823	depleted in CD.dys	146	serotonin	Indoles and derivatives	1	1.2394	0.053816	1.6074	2.84	HILIC-neg
HILn_QI13356			319.166	0.823	depleted in CD.dys	10	urobilin	Tetrapyrroles and derivatives	1	0.0659	0.0117188	2.702	3.65	HILIC-neg
C18n_QI8008			430.26	0.823	depleted in CD.dys	99			0	0.0394	0.00518307	4.4974	12.77	C18-neg
HILp_QI11432			382.151	0.8229	depleted in CD.dys	180	tetrahydro-1-methyl-beta-carboline-3-carboxylate	Harmala alkaloids	1	3.7433	0.117418	1.8633	4.6	HILIC-pos
HILp_QI10759			357.25	0.8228	enriched in CD.dys	9	creatinine	Tetrapyrroles and derivatives; Carboxylic acids and derivatives; Organooxygen compounds; Purine nucleosides	1	1.19	0.271199	4.9089	11.61	HILIC-pos
HILp_QI15953			532.329	0.8228	depleted in CD.dys	195			0	0.367	0.0832777	2.1787	1.87	HILIC-pos
HILn_QI2430			285.113	0.8227	depleted in CD.dys	157	adipate	Fatty Acyls	1	0.4063	0.216211	6.5162	8.21	HILIC-neg
HILp_QI4849			218.139	0.8226	depleted in CD.dys	88	homovanillate	Phenols	1	0.0346	7.34184e-06	4.4592	6.36	HILIC-pos
C18n_QI13379			703.573	0.8225	depleted in CD.dys	286			0	0.0872	0.0769226	3.7566	12.77	C18-neg
C8p_QI15492			559.506	0.8225	depleted in CD.dys	162			0	0.033	0.000150756	6.4326	9.83	C8-pos
HILn_QI12748			367.082	0.8223	depleted in CD.dys	101			0	0.3233	0.128933	2.7268	4.41	HILIC-neg
C18n_QI1441			201.113	0.8222	depleted in CD.dys	69	sebacate	Fatty Acyls	1	1.1208	0.10792	1.8755	5.63	C18-neg
C8p_QI17206			591.372	0.8222	depleted in CD.dys	286			0	0.0528	0.0233204	3.7366	4.6	C8-pos
HILp_QI15172			523.34	0.8221	depleted in CD.dys	106	C38:2 PC		1	0.4029	0.0507866	1.9089	5.09	HILIC-pos
C8p_QI17649			599.434	0.8221	depleted in CD.dys	349			0	0.1311	0.019523	2.0976	5.35	C8-pos
C18n_QI9065			464.302	0.822	enriched in CD.dys	7	malate	Hydroxy acids and derivatives; Carboxylic acids and derivatives; Fatty Acyls	1	1.7766	0.000183907	1.3	6.7	C18-neg
C18n_QI3542			288.62	0.822	enriched in CD.dys	40	taurocholate	Steroids and steroid derivatives; Organic sulfonic acids and derivatives	1	0.0391	0.0133227	7.5625	5.79	C18-neg
C8p_QI14214			536.466	0.822	depleted in CD.dys	162			0	0.0345	0.000846097	5.1739	7.42	C8-pos
C8p_QI4921			359.294	0.822	depleted in CD.dys	312			0	0.0328	0.000312131	6.962	8.13	C8-pos
C8p_QI22526			698.571	0.8219	depleted in CD.dys	68			0	0.0936	0.0793025	3.5219	8.38	C8-pos
HILp_QI15508			526.836	0.8219	depleted in CD.dys	175			0	0.3298	0.117889	2.5639	8.64	HILIC-pos
C8p_QI7635			413.337	0.8219	depleted in CD.dys	0			0	1	0.1697	2.4927	5	C8-pos
C18n_QI13640			765.568	0.8218	depleted in CD.dys	163			0	0.0494	0.014611	3.5524	14.58	C18-neg
C8p_QI17158			590.478	0.8217	depleted in CD.dys	22	C34:0 PE		1	0.2244	0.10631	2.6853	7.18	C8-pos
C18n_QI6281			377.234	0.8217	depleted in CD.dys	138	1-methylnicotinamide	Pyridines and derivatives	1	0.3738	0.0830156	2.1489	10.66	C18-neg
HILp_QI2577			165.103	0.8217	depleted in CD.dys	294			0	0.0344	6.62686e-05	4.528	6.34	HILIC-pos
C18n_QI9181			467.353	0.8216	depleted in CD.dys	0			0	1	0.120904	2.0614	16.47	C18-neg
HILn_QI4062			333.098	0.8216	depleted in CD.dys	88	homovanillate	Phenols	1	0.3147	0.134971	2.8241	8.96	HILIC-neg
HILn_QI4696			612.361	0.8216	enriched in CD.dys	125			0	0.1405	0.120442	3.674	5.74	HILIC-neg
C8p_QI8839			436.378	0.8216	depleted in CD.dys	95			0	0.0385	0.00516035	4.5853	5.77	C8-pos
C18n_QI481			133.049	0.8214	enriched in CD.dys	191			0	0.0588	0.0222932	3.2153	0.73	C18-neg
C18n_QI8649			451.201	0.8214	depleted in CD.dys	0			0	1	0.0841079	1.8213	7.07	C18-neg
C18n_QI10709			517.317	0.8212	depleted in CD.dys	60	4-hydroxybenzaldehyde	Organooxygen compounds	1	0.0775	0.0075791	2.3384	8.02	C18-neg
C8p_QI24717			759.574	0.8212	depleted in CD.dys	3	4-nitrophenol	Phenols	1	0.631	0.128084	2.3524	5.21	C8-pos
C8p_QI21948			686.521	0.8212	depleted in CD.dys	87	C18:1 SM		1	0.9416	0.11715	2.1601	9.23	C8-pos
HILn_QI5551			243.16	0.8211	depleted in CD.dys	157	adipate	Fatty Acyls	1	0.0422	0.0166793	5.088	3.67	HILIC-neg
HILp_QI5730			237.185	0.8211	depleted in CD.dys	176	trimethylbenzene		1	0.2248	0.0182177	1.8278	1.9	HILIC-pos
HILn_QI2048			409.134	0.8211	depleted in CD.dys	150			0	0.0555	0.0123987	3.0299	2.81	HILIC-neg
HILp_QI12346			420.275	0.821	depleted in CD.dys	96			0	0.2567	0.0340242	1.9006	6.16	HILIC-pos
HILn_QI13485			255.051	0.8209	depleted in CD.dys	2	porphobilinogen	Organonitrogen compounds; Keto acids and derivatives	1	0.1476	0.0150267	1.9633	6.95	HILIC-neg
HILp_TF42	HMDB02820	methylimidazole acetic acid	141.066	0.8209	depleted in CD.dys	173	methylimidazole acetic acid	Peptidomimetics; Azoles	1	1	0.0249986	1.5255	8.83	HILIC-pos
HILn_QI6983			383.154	0.8209	depleted in CD.dys	327			0	0.0764	0.0749518	4.1346	2.95	HILIC-neg
C8p_QI10734			471.324	0.8208	depleted in CD.dys	86			0	0.8062	0.060164	1.8052	6.26	C8-pos
C18n_QI13724			787.597	0.8208	depleted in CD.dys	0			0	1	0.160155	2.3586	13.59	C18-neg
HILp_QI9354			316.322	0.8207	depleted in CD.dys	135	sphinganine	Organonitrogen compounds	1	0.2475	0.00770406	1.6939	5.75	HILIC-pos
HILn_QI19164			229.087	0.8207	depleted in CD.dys	279			0	0.0765	0.0153374	2.4888	1.48	HILIC-neg
HILp_QI4898			220.106	0.8207	enriched in CD.dys	2	porphobilinogen	Organonitrogen compounds; Keto acids and derivatives	1	0.5936	0.140085	2.49	10.34	HILIC-pos
HILp_QI9031			309.181	0.8206	depleted in CD.dys	254	pipecolic acid	Carboxylic acids and derivatives	1	0.0982	0.0909389	3.6878	7.84	HILIC-pos
HILn_QI27813			288.108	0.8205	depleted in CD.dys	0			0	1	0.18448	2.6132	3.45	HILIC-neg
HILn_QI8305			389.125	0.8203	depleted in CD.dys	270			0	0.0359	0.00270918	4.8598	7.52	HILIC-neg
HILn_QI8206			261.098	0.8203	depleted in CD.dys	0			0	1	0.131834	2.1118	2.95	HILIC-neg
HILn_QI19104			391.271	0.8202	depleted in CD.dys	253			0	0.0548	0.00841025	2.9157	1.09	HILIC-neg
C18n_QI7649			417.337	0.8201	depleted in CD.dys	95			0	0.074	0.00745944	2.363	13.51	C18-neg
HILn_QI7594			283.13	0.8201	depleted in CD.dys	33	2-aminoadipate	Carboxylic acids and derivatives	1	0.1753	0.121011	3.1592	2.71	HILIC-neg
C8p_QI25903			807.605	0.82	depleted in CD.dys	119	pentadecanoate	Fatty Acyls	1	0.0507	0.0329216	4.3737	11.61	C8-pos
HILn_QI11181			172.098	0.82	depleted in CD.dys	105	corticosterone	Steroids and steroid derivatives	1	0.2577	0.0460791	1.9759	1.96	HILIC-neg
C8p_QI10334			464.283	0.8199	depleted in CD.dys	87	C18:1 SM		1	0.1095	0.0782801	3.03	7.37	C8-pos
C18n_QI6379			381.029	0.8199	enriched in CD.dys	79			0	0.0567	0.0526038	5.0601	5.18	C18-neg
HILp_QI1751			146.093	0.8199	enriched in CD.dys	9	creatinine	Tetrapyrroles and derivatives; Carboxylic acids and derivatives; Organooxygen compounds; Purine nucleosides	1	0.0515	0.044512	5.4202	6.52	HILIC-pos
HILp_QI3976			198.124	0.8198	enriched in CD.dys	2	porphobilinogen	Organonitrogen compounds; Keto acids and derivatives	1	3.7229	0.208082	2.4905	10.33	HILIC-pos
C8p_QI7289			407.327	0.8198	depleted in CD.dys	216			0	0.0801	0.0632007	3.3775	3.93	C8-pos
C8p_QI11567			487.355	0.8197	depleted in CD.dys	300			0	0.3952	0.202159	4.1332	5.32	C8-pos
HILn_QI4066			381.193	0.8196	depleted in CD.dys	336			0	0.1819	0.145025	3.6936	6.94	HILIC-neg
HILn_QI16616			385.257	0.8196	depleted in CD.dys	251	dimethylglycine	Carboxylic acids and derivatives	1	6.0096	0.0618182	1.551	2.04	HILIC-neg
HILp_QI12415			422.312	0.8196	depleted in CD.dys	272			0	0.0317	0.000205194	7.054	1.92	HILIC-pos
C8p_QI3056			315.232	0.8196	depleted in CD.dys	3	4-nitrophenol	Phenols	1	0.0556	0.0154892	3.0597	3.82	C8-pos
HILn_QI26505			233.093	0.8194	depleted in CD.dys	217	trigonelline		1	0.1199	0.000559437	1.8343	1.33	HILIC-neg
C18n_QI6732			391.177	0.8194	depleted in CD.dys	3	4-nitrophenol	Phenols	1	0.2121	0.00460904	1.6877	7.04	C18-neg
C18n_QI13740			792.577	0.8194	enriched in CD.dys	80	eicosenoate	Fatty Acyls	1	0.2998	0.0469254	1.9298	11.74	C18-neg
HILn_QI15564			128.072	0.8194	depleted in CD.dys	33	2-aminoadipate	Carboxylic acids and derivatives	1	0.1768	0.0314606	2.0105	4.44	HILIC-neg
HILp_QI6027			244.202	0.8193	depleted in CD.dys	55	N-acetylputrescine	Carboxylic acids and derivatives; Carboximidic acids and derivatives; Organonitrogen compounds	1	0.2003	0.0687515	2.2767	8.25	HILIC-pos
HILn_QI16644			183.066	0.8193	depleted in CD.dys	276	norepinephrine	Phenols	1	0.0727	0.00165683	2.2163	3.42	HILIC-neg
HILp_QI10865			360.151	0.8193	enriched in CD.dys	212	fucose	Organooxygen compounds	1	0.0951	0.0607361	2.9263	5.4	HILIC-pos
C8p_QI4852			358.295	0.8192	depleted in CD.dys	0			0	1	0.156733	2.2961	4.37	C8-pos
HILp_QI19409			583.326	0.8192	enriched in CD.dys	25	C16:0 SM	Sphingolipids; Glycerophospholipids	1	0.0819	0.0642125	3.2934	5.55	HILIC-pos
HILn_QI1525			343.25	0.8191	depleted in CD.dys	3	4-nitrophenol	Phenols	1	1.5407	0.195251	2.432	1.06	HILIC-neg
HILn_QI8694			225.041	0.8191	depleted in CD.dys	273			0	0.1172	0.0353	2.2919	8.07	HILIC-neg
HILp_QI4037			200.092	0.819	depleted in CD.dys	244			0	0.2969	0.00114925	1.5617	5.54	HILIC-pos
HILp_QI7495			276.139	0.8189	depleted in CD.dys	0			0	1	0.209342	2.9028	6.13	HILIC-pos
HILp_QI6683			258.28	0.8188	depleted in CD.dys	269	2-hydroxyhexadecanoate	Fatty Acyls	1	0.0874	0.00184404	2.0523	5.78	HILIC-pos
HILn_QI17147			307.119	0.8188	depleted in CD.dys	224			0	1	0.138463	2.1368	7.57	HILIC-neg
HILp_QI11075			369.098	0.8188	depleted in CD.dys	101			0	0.1144	0.107851	3.6361	5.93	HILIC-pos
HILp_QI8107			288.29	0.8187	depleted in CD.dys	135	sphinganine	Organonitrogen compounds	1	0.3897	0.00503755	1.5543	5.81	HILIC-pos
C8p_QI3755			333.242	0.8187	depleted in CD.dys	3	4-nitrophenol	Phenols	1	0.0551	0.0248712	3.3819	3.82	C8-pos
C18n_QI5256			344.223	0.8186	depleted in CD.dys	160			0	0.0359	0.0024251	4.4797	9.63	C18-neg
HILn_QI8317			222.099	0.8186	enriched in CD.dys	9	creatinine	Tetrapyrroles and derivatives; Carboxylic acids and derivatives; Organooxygen compounds; Purine nucleosides	1	0.0774	9.12666e-07	2.0424	1.67	HILIC-neg
C8p_QI5024			361.308	0.8186	depleted in CD.dys	31	C22:1 MAG		1	4.1901	0.0641735	1.5582	7.37	C8-pos
C8p_QI20960			665.513	0.8186	depleted in CD.dys	254	pipecolic acid	Carboxylic acids and derivatives	1	0.0556	0.00732046	2.768	8.37	C8-pos
HILp_QI19550			585.273	0.8184	enriched in CD.dys	9	creatinine	Tetrapyrroles and derivatives; Carboxylic acids and derivatives; Organooxygen compounds; Purine nucleosides	1	0.052	0.0105213	3.015	1.89	HILIC-pos
HILp_QI7249			271.154	0.8182	depleted in CD.dys	174			0	0.0691	0.046262	3.246	2.86	HILIC-pos
HILn_QI13178			176.036	0.8182	depleted in CD.dys	0			0	1	0.202495	2.7703	4.83	HILIC-neg
C18n_QI2793			263.628	0.8181	enriched in CD.dys	9	creatinine	Tetrapyrroles and derivatives; Carboxylic acids and derivatives; Organooxygen compounds; Purine nucleosides	1	0.0319	0.000714827	6.6429	6.58	C18-neg
HILp_QI2735			169.036	0.8179	depleted in CD.dys	42	2-deoxyadenosine	Purine nucleosides; Carboxylic acids and derivatives; Imidazopyrimidines; Diazines; Pteridines and derivatives; Nucleoside and nucleotide analogues; Pyrimidine nucleosides	1	0.0363	0.00139717	4.0449	4.19	HILIC-pos
HILn_QI11881			301.202	0.8179	depleted in CD.dys	69	sebacate	Fatty Acyls	1	0.4178	0.00626028	1.5473	6.35	HILIC-neg
C8p_QI11133			479.35	0.8178	depleted in CD.dys	186			0	0.0848	0.0197144	2.3685	4.6	C8-pos
HILp_QI13683			478.294	0.8178	enriched in CD.dys	9	creatinine	Tetrapyrroles and derivatives; Carboxylic acids and derivatives; Organooxygen compounds; Purine nucleosides	1	0.0398	0.0130843	4.6628	5.65	HILIC-pos
C18n_QI2887			267.124	0.8177	enriched in CD.dys	259	5-hydroxytryptophan	Indoles and derivatives	1	0.0666	0.0417275	3.1878	6.37	C18-neg
HILp_QI2953			174.149	0.8176	enriched in CD.dys	59	gemfibrozil	Phenol ethers	1	3.9388	0.0197628	1.38	4.98	HILIC-pos
C8p_QI23058			710.535	0.8176	depleted in CD.dys	87	C18:1 SM		1	0.1949	0.116617	2.8459	7.74	C8-pos
HILp_QI13185			455.278	0.8176	depleted in CD.dys	106	C38:2 PC		1	12.1765	0.0796566	1.5899	5.21	HILIC-pos
HILn_QI8309			483.298	0.8175	depleted in CD.dys	0			0	1	0.100081	1.8675	2.95	HILIC-neg
C18n_QI5871			365.08	0.8175	depleted in CD.dys	164	4-methylcatechol	Phenols	1	0.085	0.0598242	3.0388	2.11	C18-neg
C8p_QI20308			651.497	0.8175	depleted in CD.dys	22	C34:0 PE		1	0.5673	0.0686397	1.8702	7.84	C8-pos
C8p_QI19055			625.498	0.8174	depleted in CD.dys	222			0	0.047	0.0059238	3.0754	7.8	C8-pos
C18n_QI7288			408.193	0.8174	depleted in CD.dys	146	serotonin	Indoles and derivatives	1	0.2383	0.0734102	2.179	5.27	C18-neg
HILp_QI14544			512.339	0.8174	depleted in CD.dys	144			0	0.1344	0.0707669	2.55	2.2	HILIC-pos
HILp_QI12040			408.166	0.8174	depleted in CD.dys	270			0	0.6139	0.14726	2.4727	1.81	HILIC-pos
C8p_QI17910			603.535	0.8172	depleted in CD.dys	0			0	1	0.223569	3.098	7.88	C8-pos
C8p_QI2357			295.263	0.8172	depleted in CD.dys	3	4-nitrophenol	Phenols	1	1.8547	0.0373423	1.4669	4.9	C8-pos
HILp_QI4755			216.124	0.8171	enriched in CD.dys	262	4-hydroxy-3-methylacetophenone	Organooxygen compounds	1	2.733	0.180609	2.2032	3.94	HILIC-pos
C8p_QI9860			455.313	0.817	depleted in CD.dys	39	4-pyridoxate	Pyridines and derivatives; Benzene and substituted derivatives	1	0.2309	0.00863775	1.6836	4.81	C8-pos
HILp_QI12659			433.237	0.8168	enriched in CD.dys	75	C16 carnitine	Carboxylic acids and derivatives; Fatty Acyls; Hydroxy acids and derivatives	1	0.3449	0.217631	5.3601	9.56	HILIC-pos
HILp_QI4458			210.077	0.8168	depleted in CD.dys	16	NH4_C48:0 TAG	Organonitrogen compounds	1	0.3215	0.156103	2.9629	2.41	HILIC-pos
C8p_QI11406			484.342	0.8168	depleted in CD.dys	163			0	0.0323	2.87073e-05	4.6169	4.49	C8-pos
HILn_QI6450			417.338	0.8168	depleted in CD.dys	95			0	0.0522	0.0500159	5.1571	3.54	HILIC-neg
HILp_QI12307			419.229	0.8167	depleted in CD.dys	240			0	0.0936	0.0470332	2.6297	4.81	HILIC-pos
HILn_QI2268			326.089	0.8166	depleted in CD.dys	2	porphobilinogen	Organonitrogen compounds; Keto acids and derivatives	1	0.3162	0.168168	3.197	7.09	HILIC-neg
C18n_QI9910			490.231	0.8166	enriched in CD.dys	91			0	0.0565	0.0474719	4.0952	1.4	C18-neg
HILp_QI7191			270.164	0.8165	depleted in CD.dys	254	pipecolic acid	Carboxylic acids and derivatives	1	0.3779	0.117603	2.3446	9.53	HILIC-pos
HILn_QI20361			403.148	0.8165	enriched in CD.dys	0			0	1	0.115497	1.9472	4.56	HILIC-neg
HILp_QI6127			246.218	0.8163	depleted in CD.dys	217	trigonelline		1	0.2161	0.0973994	2.4449	10.09	HILIC-pos
C8p_QI15890			567.42	0.8162	depleted in CD.dys	0			0	1	0.101429	1.8575	6.55	C8-pos
C18n_QI8752			453.338	0.8161	depleted in CD.dys	60	4-hydroxybenzaldehyde	Organooxygen compounds	1	0.3227	0.201508	4.1456	14.13	C18-neg
HILp_QI2959			175.071	0.816	enriched in CD.dys	183	acetyl-galactosamine	Organooxygen compounds	1	1.1577	0.260065	3.4818	7.65	HILIC-pos
HILn_QI27010			169.087	0.816	depleted in CD.dys	2	porphobilinogen	Organonitrogen compounds; Keto acids and derivatives	1	0.0474	0.000509204	2.6782	3.41	HILIC-neg
C18n_QI4712			327.182	0.8159	depleted in CD.dys	105	corticosterone	Steroids and steroid derivatives	1	0.1832	0.0586328	2.1719	6.1	C18-neg
C18n_QI3429			285.171	0.8158	depleted in CD.dys	157	adipate	Fatty Acyls	1	0.3033	0.0894909	2.1801	2.38	C18-neg
C8p_QI1175			245.227	0.8157	depleted in CD.dys	0			0	1	0.142692	2.1088	7.62	C8-pos
C8p_QI22939			707.577	0.8157	depleted in CD.dys	222			0	0.0622	0.0496244	3.5903	9.01	C8-pos
C8p_QI11251			481.329	0.8156	depleted in CD.dys	139			0	0.0373	0.00136945	3.5989	4.14	C8-pos
HILp_QI9307			315.233	0.8155	depleted in CD.dys	3	4-nitrophenol	Phenols	1	0.2665	0.166563	3.2844	1.88	HILIC-pos
HILp_QI5070			224.128	0.8155	depleted in CD.dys	10	urobilin	Tetrapyrroles and derivatives	1	0.0396	0.0144001	4.4607	1.88	HILIC-pos
HILp_QI4654			214.059	0.8153	depleted in CD.dys	131	glutamate	Carboxylic acids and derivatives	1	0.0762	0.00531543	2.1846	8.3	HILIC-pos
HILp_QI8270			292.118	0.8153	enriched in CD.dys	75	C16 carnitine	Carboxylic acids and derivatives; Fatty Acyls; Hydroxy acids and derivatives	1	0.0595	0.0644944	4.5652	7.64	HILIC-pos
C8p_QI4236			344.279	0.8153	enriched in CD.dys	75	C16 carnitine	Carboxylic acids and derivatives; Fatty Acyls; Hydroxy acids and derivatives	1	0.0614	0.0165161	2.697	3.9	C8-pos
HILp_QI10054			336.29	0.8152	depleted in CD.dys	3	4-nitrophenol	Phenols	1	1.3198	0.211415	2.5252	5.74	HILIC-pos
HILp_QI20630			597.366	0.8152	depleted in CD.dys	108	oxymetazoline	Benzene and substituted derivatives	1	281.939	0.300517	4.2204	1.89	HILIC-pos
C18n_QI11101			531.224	0.8152	enriched in CD.dys	105	corticosterone	Steroids and steroid derivatives	1	12.7768	0.250802	2.833	8.19	C18-neg
HILp_QI5202			227.091	0.8152	depleted in CD.dys	276	norepinephrine	Phenols	1	0.288	0.187803	3.7583	3	HILIC-pos
C8p_QI24355			747.574	0.8151	depleted in CD.dys	104			0	0.0772	0.0263284	2.5207	9.31	C8-pos
HILp_QI7050			268.082	0.8151	depleted in CD.dys	314			0	0.2487	0.0247827	1.7753	3.98	HILIC-pos
C18n_QI13463			721.43	0.8151	depleted in CD.dys	57	12.13-diHOME	Fatty Acyls	1	0.0938	0.0913147	3.4288	9.22	C18-neg
C8p_QI9496			448.342	0.8151	depleted in CD.dys	53			0	0.1515	0.11081	2.9278	3.32	C8-pos
HILp_QI24202			693.557	0.815	depleted in CD.dys	20	gabapentin	Organonitrogen compounds; Carboxylic acids and derivatives	1	0.0476	0.0285265	3.9412	5.91	HILIC-pos
HILn_QI7381			313.12	0.815	enriched in CD.dys	177	acetylalanine	Carboxylic acids and derivatives	1	0.6529	0.0331526	1.6193	1.12	HILIC-neg
HILp_QI10799			358.294	0.815	depleted in CD.dys	185			0	0.2573	0.0496701	1.9282	5.83	HILIC-pos
HILn_QI7132			270.098	0.8149	depleted in CD.dys	328			0	0.062	0.025675	2.8934	4.72	HILIC-neg
HILn_QI31933			401.205	0.8149	enriched in CD.dys	0			0	1	0.0850444	1.7499	1.05	HILIC-neg
C18n_QI9698			483.362	0.8149	depleted in CD.dys	300			0	0.1368	0.0662386	2.4062	13.75	C18-neg
C8p_QI11290			482.307	0.8148	depleted in CD.dys	175			0	0.0716	0.0401936	2.8776	3.01	C8-pos
HILp_QI8218			291.095	0.8148	enriched in CD.dys	230			0	0.0835	0.0549911	2.8763	3.97	HILIC-pos
HILp_QI10171			340.13	0.8147	enriched in CD.dys	313	hippurate	Benzene and substituted derivatives	1	9.2805	0.113522	1.7118	5.23	HILIC-pos
HILp_QI9682			326.162	0.8147	depleted in CD.dys	243			0	0.0436	0.0114461	3.4584	6.42	HILIC-pos
C18n_QI12131			579.499	0.8147	depleted in CD.dys	162			0	0.0515	0.0534671	5.2289	14.15	C18-neg
C18n_QI3811			299.093	0.8146	depleted in CD.dys	273			0	0.0805	0.0349896	2.5717	2.01	C18-neg
HILp_QI3490			188.072	0.8145	depleted in CD.dys	180	tetrahydro-1-methyl-beta-carboline-3-carboxylate	Harmala alkaloids	1	0.0951	0.0122513	2.0915	6.22	HILIC-pos
HILn_QI4446			139.051	0.8145	depleted in CD.dys	3	4-nitrophenol	Phenols	1	0.047	0.00957885	3.0928	2.99	HILIC-neg
C18n_QI7164			403.286	0.8144	depleted in CD.dys	92			0	0.7084	0.0224056	1.5486	13.1	C18-neg
C18n_QI6827			393.228	0.8144	depleted in CD.dys	283			0	0.1266	0.00152194	1.7731	9.26	C18-neg
C18n_QI4622			324.023	0.8144	enriched in CD.dys	333	C32:0 PE		1	0.1692	0.100312	2.6266	0.88	C18-neg
HILp_QI13624			474.359	0.8143	depleted in CD.dys	53			0	0.0331	0.00601681	7.6704	6.28	HILIC-pos
C18n_QI10254			501.322	0.8143	depleted in CD.dys	60	4-hydroxybenzaldehyde	Organooxygen compounds	1	0.515	0.0451905	1.7133	9.76	C18-neg
HILp_QI2223			157.134	0.8143	depleted in CD.dys	254	pipecolic acid	Carboxylic acids and derivatives	1	0.0653	0.0063766	2.3456	8.05	HILIC-pos
C8p_QI7495			411.272	0.8142	depleted in CD.dys	3	4-nitrophenol	Phenols	1	0.1294	0.0180896	1.9609	3.78	C8-pos
C8p_QI23899			732.576	0.8142	depleted in CD.dys	87	C18:1 SM		1	0.5508	0.205544	3.2889	7.13	C8-pos
C8p_QI23459			720.555	0.8142	depleted in CD.dys	87	C18:1 SM		1	0.8592	0.0639763	1.7307	8.93	C8-pos
C8p_QI29333			1025.8	0.8142	depleted in CD.dys	353			0	0.0999	0.0724651	2.8473	11.22	C8-pos
HILp_QI10882			361.093	0.8142	depleted in CD.dys	150			0	0.0785	0.0829323	3.6386	2.26	HILIC-pos
C18n_QI64	HMDB00932*	tauro-alpha-muricholate/tauro-beta-muricholate	514.284	0.8142	enriched in CD.dys	40	taurocholate	Steroids and steroid derivatives; Organic sulfonic acids and derivatives	1	0.0369	0.012095	4.9853	6.15	C18-neg
HILn_QI23712			507.314	0.8141	depleted in CD.dys	286			0	0.7456	0.00220301	1.4073	3.07	HILIC-neg
C18n_QI650			147.029	0.814	enriched in CD.dys	143	2-hydroxyglutarate		1	0.5331	4.16845e-05	1.4024	0.74	C18-neg
C18n_QI8364			443.175	0.8139	enriched in CD.dys	235			0	0.1774	0.00141171	1.6412	5.66	C18-neg
C18n_QI6702			389.283	0.8139	depleted in CD.dys	286			0	0.2484	0.00202062	1.5625	15.54	C18-neg
HILp_QI6681			258.218	0.8139	depleted in CD.dys	55	N-acetylputrescine	Carboxylic acids and derivatives; Carboximidic acids and derivatives; Organonitrogen compounds	1	0.0399	0.00959451	3.7826	7.92	HILIC-pos
C8p_QI21173			669.506	0.8138	depleted in CD.dys	222			0	0.1998	0.0363253	1.915	8.32	C8-pos
HILp_QI1135			132.139	0.8138	depleted in CD.dys	254	pipecolic acid	Carboxylic acids and derivatives	1	0.1176	0.0143606	1.9678	8.78	HILIC-pos
C8p_QI9120			441.372	0.8138	depleted in CD.dys	148			0	0.077	0.0123968	2.2639	5.76	C8-pos
C8p_QI22004			687.495	0.8138	depleted in CD.dys	130			0	0.1487	0.0820831	2.4739	9.19	C8-pos
HILp_QI7609			279.065	0.8138	depleted in CD.dys	101			0	0.0907	0.117363	4.6214	4.27	HILIC-pos
C18n_QI6754			391.213	0.8138	depleted in CD.dys	283			0	0.0469	0.00257872	2.767	7.83	C18-neg
HILn_QI16120			507.37	0.8137	enriched in CD.dys	59	gemfibrozil	Phenol ethers	1	0.0941	0.0356133	2.3683	2.6	HILIC-neg
HILn_QI12843			273.109	0.8137	depleted in CD.dys	277			0	0.0376	0.00852735	4.1727	1.38	HILIC-neg
HILn_QI15443			261.098	0.8137	depleted in CD.dys	276	norepinephrine	Phenols	1	0.1818	0.0863702	2.3754	3.42	HILIC-neg
HILp_TF58	HMDB00883	valine	118.087	0.8137	enriched in CD.dys	220	valine	Organic carbonic acids and derivatives; Carboxylic acids and derivatives	1	1	0.016001	1.4211	7.33	HILIC-pos
C8p_QI17827			602.255	0.8137	depleted in CD.dys	0			0	1	0.134203	2.014	3.32	C8-pos
C18n_QI13433			712.551	0.8137	enriched in CD.dys	7	malate	Hydroxy acids and derivatives; Carboxylic acids and derivatives; Fatty Acyls	1	1.2217	0.0742321	1.6021	17.67	C18-neg
HILn_QI3006			510.323	0.8135	depleted in CD.dys	144			0	0.1055	0.0606999	2.574	3.64	HILIC-neg
HILp_QI13213			456.312	0.8135	depleted in CD.dys	195			0	0.04	0.0113055	3.8431	2.03	HILIC-pos
C18n_QI8234			437.327	0.8134	depleted in CD.dys	302			0	0.1045	0.0394383	2.3138	13.77	C18-neg
C8p_QI19217			628.599	0.8134	depleted in CD.dys	119	pentadecanoate	Fatty Acyls	1	0.0299	0.000375843	6.2256	8.13	C8-pos
C8p_QI8054			421.307	0.8133	depleted in CD.dys	286			0	0.035	0.00476723	4.3681	6.84	C8-pos
C18n_QI3008			271.155	0.8133	depleted in CD.dys	31	C22:1 MAG		1	0.2122	0.100526	2.4175	8.13	C18-neg
C18n_QI8781			455.248	0.8133	enriched in CD.dys	169			0	0.6296	0.144644	2.3246	9.89	C18-neg
C18n_QI9744			485.222	0.8133	depleted in CD.dys	192			0	0.1233	0.0115432	1.9016	4.71	C18-neg
C8p_QI7195			405.288	0.813	depleted in CD.dys	3	4-nitrophenol	Phenols	1	1.6628	0.0900128	1.6515	5.19	C8-pos
HILp_QI12828			439.321	0.813	depleted in CD.dys	145			0	0.1056	0.0684099	2.6538	1.9	HILIC-pos
C8p_QI9282			444.347	0.813	depleted in CD.dys	271			0	0.1582	0.10631	2.7257	5.4	C8-pos
HILn_QI15737			447.297	0.813	depleted in CD.dys	3	4-nitrophenol	Phenols	1	0.0753	0.0568501	3.0305	1.07	HILIC-neg
HILp_QI8954			307.166	0.8129	depleted in CD.dys	10	urobilin	Tetrapyrroles and derivatives	1	0.1826	0.00562332	1.6781	3.25	HILIC-pos
C8p_QI17489			596.378	0.8128	depleted in CD.dys	65			0	0.0405	0.006724	3.4171	3.26	C8-pos
C8p_QI11250			481.329	0.8128	depleted in CD.dys	139			0	0.0365	0.000214828	3.3138	4.27	C8-pos
C18n_QI12592			609.329	0.8128	depleted in CD.dys	10	urobilin	Tetrapyrroles and derivatives	1	0.0473	0.0457288	5.0663	5.75	C18-neg
HILp_QI2876			172.135	0.8128	enriched in CD.dys	355			0	0.9105	0.170959	2.4701	7.17	HILIC-pos
HILn_QI11978			387.109	0.8128	depleted in CD.dys	270			0	0.0471	0.0293965	3.8218	8.07	HILIC-neg
HILp_QI12591			430.331	0.8127	depleted in CD.dys	53			0	0.0449	0.0372951	4.8533	5.26	HILIC-pos
C8p_QI7008			401.266	0.8127	depleted in CD.dys	3	4-nitrophenol	Phenols	1	0.0919	0.0356307	2.3723	5.13	C8-pos
HILn_QI1126			204.981	0.8126	enriched in CD.dys	191			0	0.0415	0.0222589	4.3516	4.98	HILIC-neg
HILp_QI6206			248.15	0.8126	depleted in CD.dys	296	N1-methyl-2-pyridone-5-carboxamide	Pyridines and derivatives	1	3.4568	0.186501	2.1495	2.37	HILIC-pos
HILn_QI14242			183.078	0.8126	depleted in CD.dys	283			0	0.0342	0.00154431	3.9775	3.77	HILIC-neg
C8p_QI4246			344.316	0.8125	depleted in CD.dys	0			0	1	0.163504	2.217	4.97	C8-pos
C8p_QI23056			710.535	0.8125	depleted in CD.dys	87	C18:1 SM		1	4.2964	0.0300455	1.3818	7.39	C8-pos
C8p_QI7058			402.321	0.8124	depleted in CD.dys	3	4-nitrophenol	Phenols	1	0.0563	0.0158789	2.755	4.77	C8-pos
C8p_QI25617			796.59	0.8124	enriched in CD.dys	333	C32:0 PE		1	0.4758	0.164454	2.6464	8.31	C8-pos
C18n_QI6451			383.154	0.8124	depleted in CD.dys	327			0	0.2674	0.0581556	1.9343	6.56	C18-neg
HILn_QI11250			309.098	0.8124	depleted in CD.dys	2	porphobilinogen	Organonitrogen compounds; Keto acids and derivatives	1	0.6009	0.126404	2.1717	3.04	HILIC-neg
HILp_QI3172			181.12	0.8123	depleted in CD.dys	0			0	1	0.10599	1.8317	2.06	HILIC-pos
HILp_QI14159			500.305	0.8123	enriched in CD.dys	91			0	1	0.107702	1.8393	4.1	HILIC-pos
HILp_QI11212	HMDB05066	C14 carnitine	372.312	0.8123	enriched in CD.dys	75	C16 carnitine	Carboxylic acids and derivatives; Fatty Acyls; Hydroxy acids and derivatives	1	0.2388	0.113741	2.4495	6.81	HILIC-pos
C8p_QI26627			841.6	0.8122	depleted in CD.dys	222			0	0.0673	0.0772898	3.9614	8.06	C8-pos
HILp_QI15738			528.334	0.8122	depleted in CD.dys	144			0	0.1453	0.143377	3.5493	1.9	HILIC-pos
HILp_QI11246			374.291	0.8121	depleted in CD.dys	185			0	0.4886	0.0993315	2.0287	5.87	HILIC-pos
C8p_QI6254			386.29	0.812	enriched in CD.dys	75	C16 carnitine	Carboxylic acids and derivatives; Fatty Acyls; Hydroxy acids and derivatives	1	0.1289	0.0364059	2.098	3.85	C8-pos
HILn_QI8108			441.162	0.812	depleted in CD.dys	1	C20:0 LPE	Glycerophospholipids; Organooxygen compounds	1	0.0336	0.00357059	4.3882	1.38	HILIC-neg
C8p_QI10097			459.345	0.812	depleted in CD.dys	288			0	0.3463	0.000930683	1.4673	3.99	C8-pos
HILp_QI10090			337.253	0.812	enriched in CD.dys	24	cholate	Steroids and steroid derivatives; Azoles; Organonitrogen compounds	1	0.0331	0.00453166	4.914	3.11	HILIC-pos
C18n_QI3129			275.093	0.8119	depleted in CD.dys	154			0	0.0772	0.0374459	2.5952	2.11	C18-neg
HILn_QI4793			319.192	0.8119	depleted in CD.dys	326	alpha-CEHC	Benzopyrans	1	8.1801	0.184035	2.0709	3.59	HILIC-neg
C18n_QI7045			399.275	0.8118	depleted in CD.dys	3	4-nitrophenol	Phenols	1	0.5953	0.103088	2.0014	10.47	C18-neg
HILn_QI5950			382.297	0.8118	enriched in CD.dys	94	linoleoyl ethanolamide	Carboximidic acids and derivatives; Organonitrogen compounds	1	0.2321	0.0730085	2.0817	1.01	HILIC-neg
C8p_QI20070			646.54	0.8117	depleted in CD.dys	22	C34:0 PE		1	3.2027	0.0729307	1.5375	8.53	C8-pos
C18n_QI12065			573.452	0.8117	depleted in CD.dys	62	myristate	Fatty Acyls; Steroids and steroid derivatives	1	0.0351	0.00528522	4.1852	12.2	C18-neg
C18n_QI12597			609.393	0.8117	enriched in CD.dys	7	malate	Hydroxy acids and derivatives; Carboxylic acids and derivatives; Fatty Acyls	1	1.7176	0.0966559	1.6637	15.88	C18-neg
C18n_QI6059			371.151	0.8116	depleted in CD.dys	3	4-nitrophenol	Phenols	1	0.2018	0.0431559	1.9292	6.98	C18-neg
C8p_QI17947			604.566	0.8116	depleted in CD.dys	269	2-hydroxyhexadecanoate	Fatty Acyls	1	0.0444	0.0335454	4.4223	9.37	C8-pos
C8p_QI5338			368.279	0.8115	enriched in CD.dys	75	C16 carnitine	Carboxylic acids and derivatives; Fatty Acyls; Hydroxy acids and derivatives	1	0.0589	0.0503399	3.5159	3.9	C8-pos
HILp_QI16777			547.329	0.8113	depleted in CD.dys	63			0	0.0326	0.00684092	6.2211	1.88	HILIC-pos
C8p_QI28433			946.719	0.8112	enriched in CD.dys	25	C16:0 SM	Sphingolipids; Glycerophospholipids	1	0.0428	0.0312614	4.5889	9.27	C8-pos
HILp_QI12295			418.263	0.8112	enriched in CD.dys	9	creatinine	Tetrapyrroles and derivatives; Carboxylic acids and derivatives; Organooxygen compounds; Purine nucleosides	1	0.0387	0.0122469	3.9311	5.59	HILIC-pos
C18n_QI11329			539.359	0.8112	depleted in CD.dys	8			0	0.0349	0.00047257	3.5071	8.78	C18-neg
C8p_QI22151			690.567	0.8111	depleted in CD.dys	22	C34:0 PE		1	0.6029	0.124671	2.1404	8.26	C8-pos
C18n_QI10660			515.337	0.8111	depleted in CD.dys	0			0	1	0.240944	3.1234	9.41	C18-neg
HILp_QI7411			274.144	0.811	enriched in CD.dys	100	atenolol	Benzene and substituted derivatives	1	0.0603	0.0534872	3.5082	1.88	HILIC-pos
C18n_QI13494			727.552	0.811	depleted in CD.dys	256			0	0.0303	0.00177081	6.063	13.3	C18-neg
C18n_QI3860			300.193	0.8109	enriched in CD.dys	132			0	0.2598	0.0633747	1.9571	1.09	C18-neg
C8p_QI94	redundant ion	NH4_C22:1 MAG	430.388	0.8109	depleted in CD.dys	31	C22:1 MAG		1	0.2989	0.111766	2.2778	6.9	C8-pos
C8p_QI2594			302.232	0.8109	enriched in CD.dys	75	C16 carnitine	Carboxylic acids and derivatives; Fatty Acyls; Hydroxy acids and derivatives	1	0.0563	0.0487897	3.6226	3.42	C8-pos
HILp_QI5654			236.104	0.8108	depleted in CD.dys	46			0	0.0295	0.00094039	6.3412	6.41	HILIC-pos
C18n_QI5550			354.301	0.8108	depleted in CD.dys	320			0	0.2079	0.111039	2.4848	14.14	C18-neg
HILn_QI71	HMDB00764	hydrocinnamate	149.061	0.8108	depleted in CD.dys	129	hydrocinnamate	Phenylpropanoic acids	1	1	0.0872164	1.7066	3.62	HILIC-neg
HILn_QI3020			180.03	0.8106	depleted in CD.dys	70			0	0.0724	0.0904311	4.0434	4.05	HILIC-neg
HILp_QI6053			245.138	0.8104	depleted in CD.dys	145			0	0.0686	0.0277762	2.5676	2.01	HILIC-pos
HILp_QI8994			308.15	0.8104	depleted in CD.dys	160			0	0.1263	0.0125839	1.8598	2.27	HILIC-pos
C8p_QI13378			520.47	0.8103	depleted in CD.dys	227			0	0.0312	0.00285075	5.237	7.61	C8-pos
C18n_QI8662			451.27	0.8102	enriched in CD.dys	24	cholate	Steroids and steroid derivatives; Azoles; Organonitrogen compounds	1	0.0797	0.000315791	1.9266	8.02	C18-neg
C8p_QI20170			648.556	0.8102	depleted in CD.dys	22	C34:0 PE		1	33.0304	0.13779	1.7599	8.9	C8-pos
C18n_QI9767			485.313	0.8102	depleted in CD.dys	12			0	0.035	0.00778939	4.405	8.65	C18-neg
C18n_QI73	HMDB14420	olmesartan	445.2	0.8102	enriched in CD.dys	0			0	1	0.0222932	1.425	4.98	C18-neg
HILn_QI19393			347.187	0.8101	depleted in CD.dys	273			0	0.0427	0.00258288	2.8786	6.95	HILIC-neg
HILn_QI8980			202.036	0.8101	enriched in CD.dys	2	porphobilinogen	Organonitrogen compounds; Keto acids and derivatives	1	0.0531	0.0313484	3.1935	6.66	HILIC-neg
HILp_QI14962			519.325	0.8101	depleted in CD.dys	175			0	0.1291	0.129214	3.2758	8.51	HILIC-pos
C18n_QI10557			512.269	0.81	enriched in CD.dys	40	taurocholate	Steroids and steroid derivatives; Organic sulfonic acids and derivatives	1	0.0323	0.000338492	3.9173	6.44	C18-neg
HILp_QI6536			255.159	0.8099	depleted in CD.dys	37			0	0.0386	0.0106802	3.7425	3.04	HILIC-pos
C18n_QI2589			257.082	0.8099	depleted in CD.dys	164	4-methylcatechol	Phenols	1	0.2488	0.127818	2.5037	7.15	C18-neg
C8p_QI13642			525.34	0.8099	depleted in CD.dys	286			0	0.4121	0.0818093	1.9141	5.34	C8-pos
HILp_QI8390			295.122	0.8098	depleted in CD.dys	347			0	0.0313	0.0027034	4.9135	9.53	HILIC-pos
C8p_QI2853			310.201	0.8097	enriched in CD.dys	75	C16 carnitine	Carboxylic acids and derivatives; Fatty Acyls; Hydroxy acids and derivatives	1	0.0413	0.0238541	4.145	3.24	C8-pos
C8p_QI9898			455.388	0.8097	depleted in CD.dys	338			0	0.2365	0.0455906	1.8548	7.31	C8-pos
C8p_QI16358			575.48	0.8096	depleted in CD.dys	137			0	0.3237	0.0418973	1.74	9.82	C8-pos
HILp_QI12573			430.245	0.8096	enriched in CD.dys	59	gemfibrozil	Phenol ethers	1	2.7295	0.0395636	1.4051	5.84	HILIC-pos
C8p_QI21631			679.538	0.8095	depleted in CD.dys	117	C16:0 LPE	Glycerophospholipids	1	0.0449	0.000171479	2.5519	7.79	C8-pos
C18n_QI1682			217.017	0.8094	enriched in CD.dys	0			0	1	0.099499	1.7624	0.96	C18-neg
HILn_QI21916			319.134	0.8094	enriched in CD.dys	296	N1-methyl-2-pyridone-5-carboxamide	Pyridines and derivatives	1	0.3879	0.0593567	1.7979	1.07	HILIC-neg
HILn_QI2370			482.295	0.8094	depleted in CD.dys	234	taurodeoxycholate	Steroids and steroid derivatives	1	0.0454	0.0229836	3.4519	3.22	HILIC-neg
HILn_QI5745			201.113	0.8094	depleted in CD.dys	105	corticosterone	Steroids and steroid derivatives	1	0.3846	0.170848	2.7593	4.03	HILIC-neg
C18n_QI10456			508.308	0.8094	depleted in CD.dys	144			0	0.1396	0.0617054	2.2269	11.89	C18-neg
HILp_QI4445			210.044	0.8093	depleted in CD.dys	101			0	0.2165	0.207149	4.945	6.15	HILIC-pos
HILn_QI1440			385.115	0.8093	depleted in CD.dys	88	homovanillate	Phenols	1	0.0579	0.0330496	2.9712	3.91	HILIC-neg
HILp_QI11022			366.317	0.8093	depleted in CD.dys	3	4-nitrophenol	Phenols	1	0.1781	0.0948767	2.3707	1.56	HILIC-pos
C18n_QI10327			503.338	0.8092	depleted in CD.dys	60	4-hydroxybenzaldehyde	Organooxygen compounds	1	0.1158	0.0343868	2.1027	6.9	C18-neg
C8p_QI9447			447.311	0.8092	depleted in CD.dys	157	adipate	Fatty Acyls	1	0.0347	0.00801721	4.3629	4.63	C8-pos
C18n_QI5749			361.073	0.8092	enriched in CD.dys	284			0	0.1142	0.0481431	2.2512	0.78	C18-neg
C8p_QI7451			410.29	0.8092	enriched in CD.dys	75	C16 carnitine	Carboxylic acids and derivatives; Fatty Acyls; Hydroxy acids and derivatives	1	0.0724	0.0608096	3.0269	3.88	C8-pos
HILp_QI8499			297.178	0.8092	depleted in CD.dys	71	proline betaine	Carboxylic acids and derivatives	1	0.0554	0.0616846	4.0867	9.16	HILIC-pos
C18n_QI13612			757.635	0.8091	depleted in CD.dys	166			0	0.0433	0.0453428	5.8584	13.41	C18-neg
C18n_QI8714			453.232	0.8088	enriched in CD.dys	64			0	1	0.223967	2.7586	9.14	C18-neg
C8p_QI12564			505.402	0.8087	depleted in CD.dys	338			0	0.5898	0.108496	1.9884	7.92	C8-pos
HILp_QI5256			227.155	0.8087	depleted in CD.dys	38			0	0.0594	0.0120012	2.4523	6.36	HILIC-pos
HILn_QI4774			220.098	0.8085	depleted in CD.dys	0			0	1	0.0724651	1.615	6.58	HILIC-neg
HILp_QI4709			215.139	0.8085	enriched in CD.dys	9	creatinine	Tetrapyrroles and derivatives; Carboxylic acids and derivatives; Organooxygen compounds; Purine nucleosides	1	0.2431	0.186657	3.4768	9.42	HILIC-pos
C18n_QI13466			721.578	0.8085	depleted in CD.dys	245			0	0.0374	0.0132568	3.9953	13.95	C18-neg
C18n_QI10772			519.333	0.8085	depleted in CD.dys	60	4-hydroxybenzaldehyde	Organooxygen compounds	1	0.0448	0.0335235	3.9598	3.54	C18-neg
HILn_QI10031			381.192	0.8084	depleted in CD.dys	146	serotonin	Indoles and derivatives	1	2.3598	0.240227	2.5812	3.48	HILIC-neg
HILn_QI5562			391.107	0.8083	depleted in CD.dys	2	porphobilinogen	Organonitrogen compounds; Keto acids and derivatives	1	0.2011	0.140517	2.818	6.98	HILIC-neg
HILp_QI12792			438.299	0.8082	enriched in CD.dys	25	C16:0 SM	Sphingolipids; Glycerophospholipids	1	0.0491	0.0228974	3.0913	4.54	HILIC-pos
C8p_QI10406			465.332	0.8082	enriched in CD.dys	72			0	0.0563	0.0216081	2.7341	3.76	C8-pos
C18n_QI12129			579.499	0.8082	depleted in CD.dys	166			0	0.0351	0.018634	5.9139	13.39	C18-neg
HILn_QI33261			203.056	0.8081	depleted in CD.dys	88	homovanillate	Phenols	1	0.0357	0.00707956	3.861	4.3	HILIC-neg
HILp_QI7847			283.243	0.808	depleted in CD.dys	3	4-nitrophenol	Phenols	1	1.0983	0.218753	2.4384	1.67	HILIC-pos
HILp_QI10532			349.213	0.8079	depleted in CD.dys	10	urobilin	Tetrapyrroles and derivatives	1	0.1099	0.00942533	1.8679	1.89	HILIC-pos
C18n_QI10385			505.354	0.8078	depleted in CD.dys	122			0	0.0504	0.000245231	2.3271	10.16	C18-neg
HILn_QI6913			269.176	0.8078	depleted in CD.dys	69	sebacate	Fatty Acyls	1	0.0499	0.0343191	3.3574	3.34	HILIC-neg
HILn_QI28425			240.075	0.8077	depleted in CD.dys	114			0	0.0529	0.0296143	3.0354	6.57	HILIC-neg
C8p_QI28457			948.763	0.8077	depleted in CD.dys	119	pentadecanoate	Fatty Acyls	1	0.0646	0.034445	2.6906	10.46	C8-pos
C18n_QI8468			446.237	0.8077	enriched in CD.dys	343			0	0.1247	0.156083	4.1372	10.43	C18-neg
HILp_QI6660			258.114	0.8077	depleted in CD.dys	313	hippurate	Benzene and substituted derivatives	1	19.9986	0.231208	2.3425	6.12	HILIC-pos
C18n_QI4257			313.13	0.8076	enriched in CD.dys	138	1-methylnicotinamide	Pyridines and derivatives	1	0.2593	0.124708	2.3861	0.9	C18-neg
C18n_QI4912			333.171	0.8074	depleted in CD.dys	300			0	0.3259	0.238717	5.3016	9.16	C18-neg
HILn_QI1918			259.166	0.8073	depleted in CD.dys	0			0	1	0.178067	2.2237	2.74	HILIC-neg
HILn_QI5895			204.076	0.8072	enriched in CD.dys	319			0	0.0583	0.058469	3.5089	3.84	HILIC-neg
HILp_QI11245			374.291	0.8071	depleted in CD.dys	96			0	0.3029	0.0246473	1.6299	6.08	HILIC-pos
HILp_QI23682			673.225	0.8071	enriched in CD.dys	11			0	0.1428	0.0361466	1.9598	8.28	HILIC-pos
C18n_QI6410			381.229	0.807	depleted in CD.dys	283			0	0.0624	0.0219001	2.5199	8.44	C18-neg
C18n_QI7324			409.223	0.807	depleted in CD.dys	283			0	0.0715	0.00493837	2.0713	7.72	C18-neg
HILn_QI6123			226.039	0.807	depleted in CD.dys	101			0	0.1452	0.180597	4.7022	3.74	HILIC-neg
C8p_QI20630			657.617	0.8069	depleted in CD.dys	31	C22:1 MAG		1	0.614	0.132518	2.1077	10.54	C8-pos
C8p_QI27010			862.595	0.8069	depleted in CD.dys	138	1-methylnicotinamide	Pyridines and derivatives	1	0.5495	0.0984798	1.9121	9.33	C8-pos
C18n_QI13464			721.43	0.8069	depleted in CD.dys	57	12.13-diHOME	Fatty Acyls	1	0.0496	0.0519076	4.061	9.05	C18-neg
C8p_QI7020			401.305	0.8069	depleted in CD.dys	300			0	0.031	0.000163679	3.8293	4.07	C8-pos
C18n_QI4593			323.161	0.8069	depleted in CD.dys	10	urobilin	Tetrapyrroles and derivatives	1	0.0286	6.01666e-06	4.4922	2.91	C18-neg
C18n_QI6837			393.229	0.8068	depleted in CD.dys	283			0	0.107	0.000490691	1.7252	8.97	C18-neg
HILn_QI9760			191.002	0.8068	depleted in CD.dys	101			0	0.148	0.157289	3.5397	4.68	HILIC-neg
HILp_QI12405			422.245	0.8068	depleted in CD.dys	298			0	0.046	0.0462571	4.3364	1.88	HILIC-pos
C18n_QI1620			213.091	0.8067	depleted in CD.dys	178	valerate/isovalerate	Indoles and derivatives; Benzene and substituted derivatives	1	0.0266	1.34687e-05	8.0845	5.08	C18-neg
HILn_QI11338			203.093	0.8066	depleted in CD.dys	2	porphobilinogen	Organonitrogen compounds; Keto acids and derivatives	1	0.047	0.0424669	3.8718	3.86	HILIC-neg
HILp_QI7641			279.17	0.8066	depleted in CD.dys	254	pipecolic acid	Carboxylic acids and derivatives	1	0.048	0.0257789	3.1679	9.63	HILIC-pos
HILn_QI3958			349.239	0.8066	depleted in CD.dys	3	4-nitrophenol	Phenols	1	0.4955	0.131089	2.1535	1.02	HILIC-neg
HILp_QI12477			425.34	0.8066	depleted in CD.dys	0			0	1	0.127725	1.8674	1.58	HILIC-pos
HILn_QI2303			263.165	0.8065	enriched in CD.dys	164	4-methylcatechol	Phenols	1	0.1099	0.0652588	2.3845	1.21	HILIC-neg
C18n_QI13538			739.625	0.8065	depleted in CD.dys	103			0	0.0821	0.0591145	2.6498	14.24	C18-neg
C18n_QI6371			380.183	0.8063	enriched in CD.dys	132			0	0.0591	0.0669777	3.6664	1.08	C18-neg
C18n_QI11792			561.141	0.8063	depleted in CD.dys	154			0	0.1274	0.157602	3.9532	4.98	C18-neg
HILp_QI2380			160.108	0.8063	depleted in CD.dys	336			0	0.1293	0.00909103	1.7655	7.28	HILIC-pos
HILp_QI10692			355.214	0.8062	depleted in CD.dys	175			0	0.0593	0.0749891	3.9599	7.44	HILIC-pos
C8p_QI20969			665.548	0.8062	depleted in CD.dys	312			0	0.1336	0.0852088	2.4012	9.59	C8-pos
HILp_QI6713			259.144	0.8062	depleted in CD.dys	17	5-acetylamino-6-amino-3-methyluracil	Imidazopyrimidines; Organonitrogen compounds; Carboxylic acids and derivatives	1	0.0416	0.00474538	2.8863	6.74	HILIC-pos
HILn_QI16	HMDB00873	4-methylcatechol	123.045	0.8062	depleted in CD.dys	164	4-methylcatechol	Phenols	1	1	0.00802208	1.3303	1.33	HILIC-neg
C8p_QI7530			411.362	0.8061	depleted in CD.dys	139			0	0.0291	0.00107265	4.8909	4.83	C8-pos
HILn_QI3734			329.103	0.8061	depleted in CD.dys	157	adipate	Fatty Acyls	1	0.4714	0.238959	3.9049	8.25	HILIC-neg
HILn_QI33496			309.099	0.8061	depleted in CD.dys	2	porphobilinogen	Organonitrogen compounds; Keto acids and derivatives	1	0.6447	0.138209	2.1234	3.93	HILIC-neg
C18n_QI5265			345.098	0.8061	depleted in CD.dys	273			0	0.0337	0.00186022	3.5228	1.24	C18-neg
C8p_QI12239			499.339	0.806	depleted in CD.dys	300			0	0.0762	0.0128118	2.1276	3.82	C8-pos
HILn_QI23376			213.008	0.8059	depleted in CD.dys	101			0	0.0856	0.0951979	3.192	6.77	HILIC-neg
C8p_QI23232			714.624	0.8058	depleted in CD.dys	222			0	0.0433	0.00497828	2.7632	8.87	C8-pos
C18n_QI3874			301.083	0.8058	depleted in CD.dys	16	NH4_C48:0 TAG	Organonitrogen compounds	1	0.1375	0.0498833	2.0645	0.87	C18-neg
HILn_QI2998			239.056	0.8057	depleted in CD.dys	2	porphobilinogen	Organonitrogen compounds; Keto acids and derivatives	1	0.6078	0.140089	2.1464	3.08	HILIC-neg
C8p_QI10407			465.334	0.8057	depleted in CD.dys	139			0	0.2106	0.0808716	2.0758	4.58	C8-pos
HILn_QI19969			137.036	0.8057	enriched in CD.dys	0			0	1	0.00642099	1.3155	2.17	HILIC-neg
HILn_QI14836			234.099	0.8056	depleted in CD.dys	88	homovanillate	Phenols	1	0.0713	0.0424743	2.5854	1.5	HILIC-neg
C8p_QI28435			946.77	0.8055	enriched in CD.dys	194	C38:5 DAG		1	0.0459	0.0188004	3.0406	9.24	C8-pos
C8p_QI18309			611.485	0.8054	depleted in CD.dys	222			0	0.0333	0.0049424	3.8987	7.61	C8-pos
HILn_QI10	HMDB00555*	3-methyladipate/pimelate	159.066	0.8054	depleted in CD.dys	170	azelate	Fatty Acyls	1	0.2487	1.72778e-05	1.4413	6.63	HILIC-neg
C8p_QI10894			474.395	0.8053	depleted in CD.dys	0			0	1	0.0664769	1.5651	6.34	C8-pos
C18n_QI1549			208.061	0.8052	depleted in CD.dys	16	NH4_C48:0 TAG	Organonitrogen compounds	1	6.3941	0.0385457	1.3547	1.37	C18-neg
C8p_QI18886			622.481	0.8051	depleted in CD.dys	162			0	0.0867	0.0585072	2.5305	8.29	C8-pos
HILp_QI12372			421.26	0.805	depleted in CD.dys	67	21-deoxycortisol	Steroids and steroid derivatives	1	0.1696	0.0858597	2.2215	2.04	HILIC-pos
C8p_QI26022			812.565	0.8048	depleted in CD.dys	117	C16:0 LPE	Glycerophospholipids	1	0.0332	0.000628267	3.37	7.56	C8-pos
C8p_QI4494			350.327	0.8048	enriched in CD.dys	0			0	1	0.242353	2.883	4.96	C8-pos
C8p_QI5334			368.257	0.8048	depleted in CD.dys	0			0	1	0.150104	1.9831	4.89	C8-pos
C8p_QI9923			456.368	0.8048	depleted in CD.dys	3	4-nitrophenol	Phenols	1	0.7213	0.0763924	1.7043	5.48	C8-pos
C8p_QI13955			531.475	0.8047	depleted in CD.dys	162			0	0.0356	0.022831	5.1739	9.43	C8-pos
C18n_QI2075			237.113	0.8047	depleted in CD.dys	253			0	0.1228	0.0123514	1.7969	5.59	C18-neg
HILp_QI8893			305.248	0.8046	depleted in CD.dys	69	sebacate	Fatty Acyls	1	0.1857	0.0516927	1.9199	1.9	HILIC-pos
C18n_QI2156			241.108	0.8045	enriched in CD.dys	259	5-hydroxytryptophan	Indoles and derivatives	1	1.7281	0.131003	1.7388	3.22	C18-neg
C18n_QI13181			667.567	0.8045	depleted in CD.dys	256			0	0.0434	0.0524571	5.2126	15.77	C18-neg
HILn_QI12156			243.099	0.8044	depleted in CD.dys	0			0	1	0.125303	1.8279	2.77	HILIC-neg
HILn_QI15333			160.098	0.8044	depleted in CD.dys	279			0	0.042	0.00158674	2.647	2.77	HILIC-neg
C18n_QI5819			363.146	0.8043	depleted in CD.dys	146	serotonin	Indoles and derivatives	1	0.6138	0.0828287	1.7637	5.95	C18-neg
HILn_QI117			514.285	0.8042	enriched in CD.dys	40	taurocholate	Steroids and steroid derivatives; Organic sulfonic acids and derivatives	1	0.0394	0.00229887	2.8437	3.43	HILIC-neg
C8p_QI9165			442.353	0.804	depleted in CD.dys	3	4-nitrophenol	Phenols	1	1.5023	0.012224	1.2835	5.57	C8-pos
C18n_QI6098			371.259	0.804	depleted in CD.dys	256			0	0.0291	4.00456e-05	3.989	12.85	C18-neg
C8p_QI6973			400.357	0.804	depleted in CD.dys	211			0	0.0341	0.0162514	4.7204	3.61	C8-pos
C8p_QI8476			429.336	0.8039	depleted in CD.dys	103			0	0.0309	0.000501544	3.7062	4.81	C8-pos
HILp_QI7202			270.181	0.8038	depleted in CD.dys	0			0	1	0.224085	2.5913	5.46	HILIC-pos
HILp_QI7680			280.155	0.8038	enriched in CD.dys	60	4-hydroxybenzaldehyde	Organooxygen compounds	1	0.3234	0.0966168	1.9922	6.57	HILIC-pos
C18n_QI7538			415.18	0.8037	depleted in CD.dys	130			0	0.05	0.0073258	2.4782	7.34	C18-neg
HILn_QI8606			304.05	0.8036	depleted in CD.dys	101			0	0.2266	0.122915	2.3513	4.94	HILIC-neg
HILp_QI10182			340.175	0.8036	enriched in CD.dys	75	C16 carnitine	Carboxylic acids and derivatives; Fatty Acyls; Hydroxy acids and derivatives	1	0.031	0.00751442	4.8899	7.68	HILIC-pos
C18n_QI9766			485.313	0.8036	depleted in CD.dys	12			0	0.0519	0.0107766	2.4975	7.96	C18-neg
HILp_QI5774			238.191	0.8035	depleted in CD.dys	33	2-aminoadipate	Carboxylic acids and derivatives	1	0.363	0.0328979	1.6012	9.44	HILIC-pos
C18n_QI7490			413.255	0.8035	depleted in CD.dys	12			0	0.0366	0.00291997	3.081	8.54	C18-neg
C8p_QI9863			455.313	0.8035	depleted in CD.dys	290			0	0.0403	2.06291e-05	2.5511	4.58	C8-pos
C8p_QI21626			679.525	0.8035	depleted in CD.dys	22	C34:0 PE		1	0.0332	0.00244841	3.4951	8.59	C8-pos
HILn_QI5958			315.255	0.8034	depleted in CD.dys	0			0	1	0.284084	3.9476	1.09	HILIC-neg
HILn_QI9907			273.113	0.8034	depleted in CD.dys	164	4-methylcatechol	Phenols	1	0.1039	0.147016	4.0176	2.04	HILIC-neg
HILn_QI130	HMDB00292	xanthine	151.026	0.8034	depleted in CD.dys	42	2-deoxyadenosine	Purine nucleosides; Carboxylic acids and derivatives; Imidazopyrimidines; Diazines; Pteridines and derivatives; Nucleoside and nucleotide analogues; Pyrimidine nucleosides	1	0.2419	4.457e-06	1.4281	4.78	HILIC-neg
HILp_QI12306			419.229	0.8033	depleted in CD.dys	240			0	0.0373	0.00499684	3.1012	5.49	HILIC-pos
HILp_QI13804			484.343	0.8031	depleted in CD.dys	163			0	0.0496	0.0590272	3.9864	1.87	HILIC-pos
C8p_QI9924			456.368	0.8031	depleted in CD.dys	3	4-nitrophenol	Phenols	1	0.1118	0.0354411	2.0234	5.58	C8-pos
HILp_QI8559			299.14	0.8031	enriched in CD.dys	196	biliverdin	Tetrapyrroles and derivatives	1	0.4123	0.000130138	1.3624	1.88	HILIC-pos
C8p_QI21517			677.371	0.8031	enriched in CD.dys	0			0	1	0.227263	2.6125	4.68	C8-pos
C8p_QI11080			478.39	0.803	depleted in CD.dys	312			0	0.0335	0.0133805	4.4285	6.13	C8-pos
HILn_QI2558			415.188	0.803	depleted in CD.dys	13			0	0.205	0.101984	2.2252	2.07	HILIC-neg
C8p_QI11515			486.298	0.8029	depleted in CD.dys	88	homovanillate	Phenols	1	8.9679	0.207281	2.07	3.49	C8-pos
HILp_QI8860			305.134	0.8029	enriched in CD.dys	17	5-acetylamino-6-amino-3-methyluracil	Imidazopyrimidines; Organonitrogen compounds; Carboxylic acids and derivatives	1	0.0551	0.0513017	3.2287	8.09	HILIC-pos
[truncated: 35,202 more rows]

## Sheet: UC priority scores
Feature	HMDB ID	Metabolite (New standards/validation examples***)	m/z	Priority score	Status	Module	Anchor	Related_classes	Covaries with standard	AVA	q-value	effect size	RT	Method
C18n_QI1325			194.045	0.9973	enriched in UC	16	NH4_C48:0 TAG	Organonitrogen compounds	1	68.1346	3.4728e-08	8.5269	1.03	C18-neg
HILn_QI1296			411.082	0.995	enriched in UC	124	oxalate	Purine nucleosides; Hydroxy acids and derivatives; Carboxylic acids and derivatives; Imidazopyrimidines	1	6.2383	3.22545e-08	15.0325	3.93	HILIC-neg
C18n_QI709			150.055	0.994	enriched in UC	16	NH4_C48:0 TAG	Organonitrogen compounds	1	11.4652	4.51351e-08	7.6798	1.03	C18-neg
HILp_QI3816			196.061	0.9931	enriched in UC	16	NH4_C48:0 TAG	Organonitrogen compounds	1	78.1609	2.0784e-07	6.6038	2.81	HILIC-pos
C18n_QI1326			194.045	0.9912	enriched in UC	16	NH4_C48:0 TAG	Organonitrogen compounds	1	38.9531	1.06863e-07	5.876	0.8	C18-neg
HILp_QI3060			178.05	0.9867	enriched in UC	16	NH4_C48:0 TAG	Organonitrogen compounds	1	3.3426	1.1313e-08	6.0239	2.81	HILIC-pos
HILn_QI8958			317.176	0.9863	depleted in UC	326	alpha-CEHC	Benzopyrans	1	3.1493	5.67339e-06	8.3872	4.2	HILIC-neg
HILp_QI18406			571.257	0.9851	enriched in UC	16	NH4_C48:0 TAG	Organonitrogen compounds	1	1.3965	2.8234e-07	12.5258	5.48	HILIC-pos
C18n_QI1549			208.061	0.9832	enriched in UC	16	NH4_C48:0 TAG	Organonitrogen compounds	1	6.3941	1.78414e-07	5.0072	1.37	C18-neg
HILn_QI27030			397.214	0.9818	depleted in UC	108	oxymetazoline	Benzene and substituted derivatives	1	29.2411	0.000379014	7.3123	3.9	HILIC-neg
C18n_QI2362			248.114	0.9813	depleted in UC	183	acetyl-galactosamine	Organooxygen compounds	1	4.0491	1.76787e-05	5.9124	0.74	C18-neg
HILn_QI5596			321.207	0.9811	depleted in UC	2	porphobilinogen	Organonitrogen compounds; Keto acids and derivatives	1	1.2731	3.7492e-06	9.0701	4.19	HILIC-neg
C18n_QI12512			604.258	0.9796	enriched in UC	16	NH4_C48:0 TAG	Organonitrogen compounds	1	1.0412	2.9268e-06	8.5456	9.14	C18-neg
HILn_QI3145			208.062	0.9792	enriched in UC	16	NH4_C48:0 TAG	Organonitrogen compounds	1	4.1626	2.88278e-06	4.947	3.77	HILIC-neg
HILp_QI3818			196.061	0.9771	enriched in UC	16	NH4_C48:0 TAG	Organonitrogen compounds	1	2.9343	2.89081e-06	4.8891	1.91	HILIC-pos
C8p_QI21618			679.469	0.977	enriched in UC	194	C38:5 DAG		1	1.2051	5.56018e-06	6.5256	8.75	C8-pos
HILn_QI2498			595.351	0.9768	depleted in UC	108	oxymetazoline	Benzene and substituted derivatives	1	8.1646	0.000724466	7.2832	6.21	HILIC-neg
C18n_QI1789			224.079	0.9764	depleted in UC	2	porphobilinogen	Organonitrogen compounds; Keto acids and derivatives	1	2.9861	0.000107571	5.9812	0.71	C18-neg
HILp_QI15006			520.38	0.9762	enriched in UC	16	NH4_C48:0 TAG	Organonitrogen compounds	1	1.298	4.06058e-06	5.9275	4.73	HILIC-pos
HILn_QI7210			195.066	0.9754	depleted in UC	88	homovanillate	Phenols	1	12.9139	0.000437449	5.6096	4.15	HILIC-neg
HILp_QI8712			302.054	0.9749	enriched in UC	317			0	1	1.02325e-08	15.8371	2.17	HILIC-pos
HILn_QI8238			215.093	0.9745	depleted in UC	1	C20:0 LPE	Glycerophospholipids; Organooxygen compounds	1	18.4087	0.00120105	6.4778	3.92	HILIC-neg
HILp_QI16640			545.313	0.9739	depleted in UC	31	C22:1 MAG		1	3.6937	0.000417223	6.2411	5.77	HILIC-pos
HILp_QI2044			154.05	0.9728	enriched in UC	5			0	1	3.71753e-08	8.3596	3.83	HILIC-pos
HILp_QI12579			430.271	0.9728	depleted in UC	108	oxymetazoline	Benzene and substituted derivatives	1	3.6976	0.000851262	6.9352	4.18	HILIC-pos
C18n_QI10987			526.317	0.9721	enriched in UC	144			0	1	2.08432e-08	7.5398	10.34	C18-neg
HILn_QI3463			261.134	0.9717	depleted in UC	0			0	1	3.10501e-08	7.3228	3.92	HILIC-neg
C18n_QI4015			305.187	0.9715	depleted in UC	108	oxymetazoline	Benzene and substituted derivatives	1	9.9364	0.00224953	7.7541	6.79	C18-neg
HILn_QI4321			222.077	0.9715	enriched in UC	16	NH4_C48:0 TAG	Organonitrogen compounds	1	2.1488	0.000304306	6.0365	3.64	HILIC-neg
HILp_QI2096			155.054	0.9715	enriched in UC	0			0	1	1.08251e-07	7.7799	3.4	HILIC-pos
C8p_QI29457			1040.87	0.971	depleted in UC	31	C22:1 MAG		1	2.2877	0.000198507	5.4523	11.18	C8-pos
HILp_QI6037			245.093	0.97	enriched in UC	313	hippurate	Benzene and substituted derivatives	1	4.8352	0.000625559	5.2323	6.21	HILIC-pos
HILp_QI10934			363.12	0.9698	enriched in UC	16	NH4_C48:0 TAG	Organonitrogen compounds	1	1.3414	1.5002e-06	4.4932	2.82	HILIC-pos
HILn_QI27483			125.061	0.9694	depleted in UC	0			0	1	7.24448e-08	6.4452	3.99	HILIC-neg
HILn_QI2809			179.041	0.969	enriched in UC	16	NH4_C48:0 TAG	Organonitrogen compounds	1	85.3319	0.00482447	9.0753	8.23	HILIC-neg
HILn_QI18322			188.093	0.9685	depleted in UC	0			0	1	1.53822e-07	6.296	4.01	HILIC-neg
HILp_QI21780			618.478	0.9685	depleted in UC	10	urobilin	Tetrapyrroles and derivatives	1	8.1559	0.00186361	5.9021	1.42	HILIC-pos
HILn_QI4306			204.078	0.9684	depleted in UC	0			0	1	1.37356e-07	6.1848	3.95	HILIC-neg
HILn_QI4497			158.028	0.968	depleted in UC	0			0	1	2.81604e-06	6.9953	4.17	HILIC-neg
HILp_QI16416			542.312	0.9676	enriched in UC	79			0	1	1.34927e-05	8.2074	3.62	HILIC-pos
HILn_QI3904			239.093	0.9675	depleted in UC	0			0	1	1.16126e-07	5.8888	4.09	HILIC-neg
HILn_QI29473			210.089	0.9674	depleted in UC	0			0	1	9.1844e-06	7.6101	3.93	HILIC-neg
HILn_QI10399			263.129	0.9665	depleted in UC	326	alpha-CEHC	Benzopyrans	1	4.4208	0.00177845	5.8105	3.96	HILIC-neg
HILn_QI31457			413.11	0.9661	depleted in UC	0			0	1	1.50143e-06	5.9993	4.11	HILIC-neg
HILn_QI32006			379.14	0.9661	depleted in UC	146	serotonin	Indoles and derivatives	1	107.215	0.00331952	5.5318	4.17	HILIC-neg
HILn_QI16541			387.142	0.9657	depleted in UC	146	serotonin	Indoles and derivatives	1	2.3842	0.000515093	4.9932	4.3	HILIC-neg
HILn_QI2242			194.046	0.9655	enriched in UC	70			0	1	6.84675e-07	5.7111	3.93	HILIC-neg
C18n_QI4571			323.081	0.9655	depleted in UC	2	porphobilinogen	Organonitrogen compounds; Keto acids and derivatives	1	1.358	2.6038e-05	4.3776	1.39	C18-neg
HILp_QI659			120.045	0.9653	enriched in UC	1	C20:0 LPE	Glycerophospholipids; Organooxygen compounds	1	16.3134	0.00176546	4.8751	2.33	HILIC-pos
C8p_QI7198			405.298	0.9652	enriched in UC	3	4-nitrophenol	Phenols	1	8.9884	0.00339418	6.1202	5.21	C8-pos
HILp_QI6604			257.114	0.9649	depleted in UC	0			0	1	1.12253e-05	6.3791	3.75	HILIC-pos
HILp_QI4565			212.092	0.9647	enriched in UC	16	NH4_C48:0 TAG	Organonitrogen compounds	1	21.4606	3.98109e-06	3.3532	3.86	HILIC-pos
HILp_QI2013			153.066	0.9644	depleted in UC	0			0	1	1.98701e-06	5.652	3.71	HILIC-pos
HILn_QI33421			202.109	0.9643	depleted in UC	0			0	1	1.01488e-05	6.107	4.09	HILIC-neg
C18n_QI8138			434.291	0.9641	enriched in UC	99			0	1	1.59585e-07	5.1539	12.45	C18-neg
HILn_QI26175			353.162	0.9641	depleted in UC	88	homovanillate	Phenols	1	2.2846	0.000887289	5.1284	3.36	HILIC-neg
HILn_QI5018			254.097	0.9637	depleted in UC	0			0	1	1.1985e-05	6.0284	4.26	HILIC-neg
HILn_QI1207			272.079	0.9637	depleted in UC	0			0	1	1.28469e-06	5.3479	4.15	HILIC-neg
HILn_QI11559			449.131	0.9636	depleted in UC	0			0	1	7.88334e-06	5.8253	4.15	HILIC-neg
HILn_QI19680			285.109	0.9634	depleted in UC	37			0	1	2.19488e-05	6.197	3.89	HILIC-neg
HILp_QI7567			278.094	0.963	enriched in UC	0			0	1	9.38281e-06	5.7181	5	HILIC-pos
C18n_QI13482			724.372	0.963	depleted in UC	0			0	1	7.95799e-05	7.1369	8.33	C18-neg
HILp_QI12436			423.322	0.9629	depleted in UC	216			0	1	0.000106876	7.55	3.82	HILIC-pos
C8p_QI20428			654.379	0.9625	depleted in UC	0			0	1	4.17101e-05	6.3506	3.76	C8-pos
C18n_QI8815			456.178	0.9616	enriched in UC	247			0	0.8573	2.33142e-08	8.9276	1.72	C18-neg
HILn_QI4052			211.038	0.9611	enriched in UC	0			0	1	5.99471e-05	6.041	14.12	HILIC-neg
HILn_QI10823			367.213	0.9609	depleted in UC	146	serotonin	Indoles and derivatives	1	1.6929	0.00137356	5.4077	4.11	HILIC-neg
HILn_QI2806			227.068	0.9607	depleted in UC	0			0	1	8.93395e-06	5.1583	4.02	HILIC-neg
HILn_QI16425			266.103	0.9605	depleted in UC	0			0	1	7.17904e-05	5.9711	4.02	HILIC-neg
HILn_QI1249			272.08	0.9605	depleted in UC	0			0	1	2.19563e-06	4.865	4.12	HILIC-neg
C18n_QI6596			387.142	0.9604	depleted in UC	146	serotonin	Indoles and derivatives	1	1.1075	0.0004094	4.8642	0.87	C18-neg
HILp_QI15737			528.333	0.9601	enriched in UC	144			0	0.7565	6.42542e-08	12.3152	3.33	HILIC-pos
C18n_QI6595			387.141	0.9599	depleted in UC	146	serotonin	Indoles and derivatives	1	1.6152	0.00081632	4.7781	0.72	C18-neg
C18n_QI3406			285.113	0.9598	depleted in UC	157	adipate	Fatty Acyls	1	1.5526	0.00179145	5.6927	3.95	C18-neg
HILp_QI10443			347.094	0.9596	enriched in UC	0			0	1	9.59385e-05	5.8702	4.11	HILIC-pos
HILn_QI6653			223.098	0.9596	depleted in UC	326	alpha-CEHC	Benzopyrans	1	1.0818	0.000505031	4.889	4.46	HILIC-neg
HILn_QI29502			231.018	0.9595	depleted in UC	0			0	1	0.000109356	5.9797	4	HILIC-neg
HILn_QI29366			375.116	0.9594	depleted in UC	0			0	1	0.00016541	6.3592	4.15	HILIC-neg
HILp_QI11327			377.228	0.9591	depleted in UC	183	acetyl-galactosamine	Organooxygen compounds	1	26.2588	0.00424108	4.8131	5.85	HILIC-pos
HILn_QI1835			229.069	0.9591	depleted in UC	0			0	1	4.85068e-07	4.4916	4.11	HILIC-neg
HILp_QI8855			305.114	0.959	enriched in UC	16	NH4_C48:0 TAG	Organonitrogen compounds	1	1.6203	4.06955e-05	3.786	6.07	HILIC-pos
C18n_QI12514			604.259	0.9586	enriched in UC	16	NH4_C48:0 TAG	Organonitrogen compounds	1	0.7567	2.14904e-07	9.8859	8.99	C18-neg
C18n_QI7605			416.281	0.9585	enriched in UC	99			0	0.6814	8.11048e-10	10.1455	15.35	C18-neg
HILn_QI33235			264.109	0.9583	depleted in UC	0			0	1	4.72874e-05	5.2224	4.34	HILIC-neg
C18n_QI1021			177.076	0.9579	depleted in UC	0			0	1	5.40464e-05	5.1918	0.73	C18-neg
C8p_QI18422			613.36	0.9578	depleted in UC	108	oxymetazoline	Benzene and substituted derivatives	1	1.495	0.00256239	5.8419	3.62	C8-pos
HILn_QI1677			495.315	0.9575	depleted in UC	0			0	1	0.000309111	6.3194	3.7	HILIC-neg
HILp_QI22044			623.309	0.9574	depleted in UC	49	hydroxycotinine	Pyridines and derivatives	1	30.2166	0.00440272	4.5789	4.03	HILIC-pos
C18n_QI2775			263.104	0.9573	depleted in UC	0			0	1	7.8317e-05	5.2342	0.93	C18-neg
HILp_QI13253			458.193	0.9573	enriched in UC	247			0	0.6588	3.10501e-08	9.8781	7.02	HILIC-pos
HILn_QI11779			413.131	0.9572	depleted in UC	0			0	1	1.54172e-05	4.7085	4.38	HILIC-neg
HILp_QI8848			305.077	0.9572	enriched in UC	317			0	0.7856	4.14079e-06	10.3567	2.26	HILIC-pos
HILp_QI5938			243.087	0.9572	depleted in UC	0			0	1	6.82734e-05	5.1371	3.67	HILIC-pos
HILp_QI2644			167.07	0.9571	depleted in UC	0			0	1	0.000131401	5.5005	3.69	HILIC-pos
C18n_QI4028			307.067	0.957	depleted in UC	0			0	1	6.47499e-05	5.0858	0.77	C18-neg
HILp_QI25015			742.346	0.9568	enriched in UC	247			0	0.6508	1.19354e-07	12.0781	6.02	HILIC-pos
HILn_QI20003			153.067	0.9561	depleted in UC	0			0	1	0.000370318	6.015	3.99	HILIC-neg
C18n_QI7378			411.081	0.9558	enriched in UC	16	NH4_C48:0 TAG	Organonitrogen compounds	1	1.6701	0.000625485	4.1107	1.04	C18-neg
HILp_QI13207			456.214	0.9555	enriched in UC	260			0	1	4.51486e-06	4.2897	5.6	HILIC-pos
HILp_QI7969			286.14	0.9552	depleted in UC	0			0	1	3.36628e-05	4.6075	4.1	HILIC-pos
HILp_QI3089			179.07	0.9551	depleted in UC	0			0	1	9.9414e-05	4.9165	3.67	HILIC-pos
HILn_QI4413			403.217	0.9548	depleted in UC	31	C22:1 MAG		1	1.3162	0.00143412	4.6679	2.72	HILIC-neg
C8p_QI17536			597.365	0.9545	depleted in UC	108	oxymetazoline	Benzene and substituted derivatives	1	58.1298	0.0109159	6.4886	3.8	C8-pos
HILp_QI2553			165.055	0.9544	depleted in UC	0			0	1	2.83242e-05	4.4567	3.66	HILIC-pos
HILn_QI5833			306.12	0.9544	depleted in UC	0			0	1	0.000273871	5.3012	4.07	HILIC-neg
HILp_QI4452			210.076	0.9541	enriched in UC	16	NH4_C48:0 TAG	Organonitrogen compounds	1	1.9396	2.60141e-06	3.2221	2.52	HILIC-pos
HILp_QI22689			639.377	0.954	depleted in UC	10	urobilin	Tetrapyrroles and derivatives	1	1.0069	0.00435015	7.1929	5.91	HILIC-pos
HILn_QI1793			169.05	0.9529	depleted in UC	0			0	1	1.00279e-06	3.9118	3.94	HILIC-neg
HILp_QI10138			339.155	0.9524	depleted in UC	49	hydroxycotinine	Pyridines and derivatives	1	0.7894	1.30798e-05	6.6633	3.85	HILIC-pos
C18n_QI201			107.036	0.9522	enriched in UC	16	NH4_C48:0 TAG	Organonitrogen compounds	1	0.497	1.71215e-08	13.7988	1.03	C18-neg
C18n_QI1618			213.088	0.9521	depleted in UC	0			0	1	6.12342e-05	4.3483	0.87	C18-neg
C8p_QI12296			500.275	0.952	depleted in UC	0			0	1	0.000942085	5.9094	3.82	C8-pos
HILn_QI5123			271.061	0.952	depleted in UC	0			0	1	0.000395966	5.0761	4.03	HILIC-neg
HILn_QI13486			109.029	0.9518	depleted in UC	0			0	1	1.57314e-05	4.073	3.74	HILIC-neg
HILn_QI1666			276.049	0.9518	enriched in UC	124	oxalate	Purine nucleosides; Hydroxy acids and derivatives; Carboxylic acids and derivatives; Imidazopyrimidines	1	0.7003	2.73561e-05	8.6887	3.96	HILIC-neg
HILn_QI17468			319.13	0.9518	depleted in UC	49	hydroxycotinine	Pyridines and derivatives	1	1.5288	0.000793302	3.9071	3.88	HILIC-neg
HILp_QI1311			137.06	0.9517	depleted in UC	0			0	1	0.000185642	4.6585	3.65	HILIC-pos
HILn_QI6530			358.087	0.9515	depleted in UC	0			0	1	0.000857176	5.6407	3.85	HILIC-neg
C18n_QI2095			239.056	0.9512	depleted in UC	2	porphobilinogen	Organonitrogen compounds; Keto acids and derivatives	1	0.618	1.36258e-06	7.2053	0.75	C18-neg
C18n_QI7560			415.262	0.9512	enriched in UC	3	4-nitrophenol	Phenols	1	0.7954	3.13923e-05	6.7175	14.61	C18-neg
C8p_QI4202			343.284	0.951	depleted in UC	0			0	1	0.000604841	5.1806	5.24	C8-pos
C18n_QI3608			291.088	0.9509	depleted in UC	2	porphobilinogen	Organonitrogen compounds; Keto acids and derivatives	1	1.5097	0.000773678	3.853	1.12	C18-neg
C18n_TF8	HMDB00245	porphobilinogen	225.088	0.9506	depleted in UC	2	porphobilinogen	Organonitrogen compounds; Keto acids and derivatives	1	1	0.000120942	4.3501	0.88	C18-neg
C18n_QI2989			271.083	0.9503	depleted in UC	2	porphobilinogen	Organonitrogen compounds; Keto acids and derivatives	1	1.6758	0.00080969	3.7568	0.98	C18-neg
HILp_QI12296			418.296	0.9501	enriched in UC	99			0	0.5279	3.22593e-08	6.8792	2.06	HILIC-pos
HILn_QI10517			277.039	0.95	depleted in UC	0			0	1	0.000346842	4.6861	4	HILIC-neg
C8p_QI7195			405.288	0.95	enriched in UC	3	4-nitrophenol	Phenols	1	1.6628	0.00491569	5.0886	5.19	C8-pos
C8p_QI28998			991.778	0.9497	depleted in UC	31	C22:1 MAG		1	1.923	0.00226813	4.0974	10.78	C8-pos
HILn_QI19665			301.072	0.9497	depleted in UC	177	acetylalanine	Carboxylic acids and derivatives	1	1.7599	0.000602057	3.6192	3.84	HILIC-neg
HILp_QI21470			611.345	0.9497	depleted in UC	10	urobilin	Tetrapyrroles and derivatives	1	0.7942	0.000175741	8.3771	3.72	HILIC-pos
HILn_QI2566			168.039	0.9492	depleted in UC	0			0	1	0.000219961	4.3637	4.28	HILIC-neg
C18n_QI5750			361.094	0.9487	depleted in UC	2	porphobilinogen	Organonitrogen compounds; Keto acids and derivatives	1	1.7037	3.25014e-05	3.174	1.15	C18-neg
HILn_QI9248			291.091	0.9486	depleted in UC	0			0	1	2.75672e-05	3.8877	4.04	HILIC-neg
C18n_QI1015			176.071	0.9483	enriched in UC	16	NH4_C48:0 TAG	Organonitrogen compounds	1	0.4291	2.10366e-08	10.0257	2.19	C18-neg
HILp_QI13846			486.225	0.948	enriched in UC	247			0	0.4821	1.64558e-06	9.5616	6.1	HILIC-pos
HILp_QI10415			346.15	0.9479	depleted in UC	0			0	1	0.000182598	4.1775	2.76	HILIC-pos
C8p_QI2769			307.263	0.9477	depleted in UC	31	C22:1 MAG		1	1.2524	0.00161315	3.9988	10.99	C8-pos
C18n_QI1536			207.077	0.9475	depleted in UC	2	porphobilinogen	Organonitrogen compounds; Keto acids and derivatives	1	43.2982	0.00875211	4.3429	0.91	C18-neg
HILp_QI10947			363.213	0.9475	depleted in UC	183	acetyl-galactosamine	Organooxygen compounds	1	34.1582	0.00417283	3.6194	6.08	HILIC-pos
HILp_QI7805			283.099	0.9474	enriched in UC	0			0	1	0.000918762	4.8808	3.45	HILIC-pos
C18n_QI873			164.071	0.9474	enriched in UC	16	NH4_C48:0 TAG	Organonitrogen compounds	1	0.7493	4.79696e-08	4.552	1.37	C18-neg
HILn_QI33596			377.11	0.9474	depleted in UC	0			0	1	7.67683e-05	3.9348	4.23	HILIC-neg
C8p_QI11604			488.239	0.9473	depleted in UC	0			0	1	0.00105124	4.9598	3.36	C8-pos
HILp_QI12841			440.182	0.9472	enriched in UC	16	NH4_C48:0 TAG	Organonitrogen compounds	1	0.7002	8.16175e-05	6.781	2.12	HILIC-pos
HILn_QI28974			324.104	0.9472	depleted in UC	0			0	1	4.39916e-05	3.8558	4.36	HILIC-neg
C18n_QI11408			542.312	0.9471	enriched in UC	79			0	0.8569	2.88278e-06	4.6046	8.82	C18-neg
C18n_QI10504			510.322	0.9468	enriched in UC	144			0	0.4521	7.24448e-08	7.405	11.89	C18-neg
HILn_QI6687			189.008	0.9466	depleted in UC	0			0	1	3.47147e-05	3.7603	4.06	HILIC-neg
HILp_QI13340			462.298	0.9464	depleted in UC	108	oxymetazoline	Benzene and substituted derivatives	1	4.5391	0.00871578	4.7501	4.1	HILIC-pos
C8p_QI18423			613.36	0.9464	depleted in UC	108	oxymetazoline	Benzene and substituted derivatives	1	14.8889	0.011984	5.0754	3.56	C8-pos
HILn_QI8099			431.12	0.9462	depleted in UC	0			0	1	0.000466111	4.321	4.5	HILIC-neg
C18n_QI2524			255.088	0.9457	depleted in UC	2	porphobilinogen	Organonitrogen compounds; Keto acids and derivatives	1	0.6519	2.0285e-06	5.1229	0.88	C18-neg
HILn_QI4036			419.281	0.9456	depleted in UC	326	alpha-CEHC	Benzopyrans	1	4.1983	0.0097341	4.9469	3.54	HILIC-neg
HILp_QI7802			283.099	0.9456	enriched in UC	0			0	1	0.00081031	4.5043	3.41	HILIC-pos
HILp_QI156			89.0603	0.9455	depleted in UC	0			0	1	0.000270975	4.0455	3.66	HILIC-pos
C18n_QI1867			227.056	0.9455	depleted in UC	2	porphobilinogen	Organonitrogen compounds; Keto acids and derivatives	1	1.062	4.07725e-05	3.1957	0.74	C18-neg
HILn_QI5241			259.046	0.9454	depleted in UC	2	porphobilinogen	Organonitrogen compounds; Keto acids and derivatives	1	5.8246	0.00194777	3.3606	8.6	HILIC-neg
HILp_QI933			127.098	0.9454	enriched in UC	0			0	1	0.000325128	4.0825	6.38	HILIC-pos
HILn_QI6554			466.199	0.9454	depleted in UC	49	hydroxycotinine	Pyridines and derivatives	1	2.1826	0.00453333	4.1145	7.4	HILIC-neg
HILn_QI27528			211.061	0.9451	depleted in UC	2	porphobilinogen	Organonitrogen compounds; Keto acids and derivatives	1	0.5332	6.84495e-07	5.7124	3.96	HILIC-neg
HILp_QI7803			283.099	0.945	enriched in UC	0			0	1	0.00134355	4.7753	3.37	HILIC-pos
HILp_QI10416			346.15	0.9447	depleted in UC	0			0	1	0.000213523	3.9288	2.79	HILIC-pos
C8p_QI22875			705.578	0.9443	enriched in UC	0			0	1	0.000451435	4.113	10.2	C8-pos
HILp_QI15499			526.318	0.9442	enriched in UC	259	5-hydroxytryptophan	Indoles and derivatives	1	32.9442	0.0102521	4.2367	1.44	HILIC-pos
C18n_QI13113			657.333	0.9441	depleted in UC	0			0	1	0.000679628	4.2236	5.82	C18-neg
C18n_QI4107			309.099	0.9439	depleted in UC	2	porphobilinogen	Organonitrogen compounds; Keto acids and derivatives	1	0.7116	8.38524e-06	4.7807	0.93	C18-neg
C18n_QI4036			307.086	0.9438	depleted in UC	2	porphobilinogen	Organonitrogen compounds; Keto acids and derivatives	1	1.5178	0.000119186	3.1176	0.93	C18-neg
C18n_QI13736			791.589	0.9438	depleted in UC	0			0	1	0.00208564	5.0176	12.45	C18-neg
C18n_QI12389			595.35	0.9437	depleted in UC	108	oxymetazoline	Benzene and substituted derivatives	1	1.8301	0.00886557	5.2031	7.62	C18-neg
C18n_QI2417			251.056	0.9437	depleted in UC	2	porphobilinogen	Organonitrogen compounds; Keto acids and derivatives	1	0.45	2.35295e-07	6.3569	0.97	C18-neg
C8p_QI16619			580.53	0.9434	depleted in UC	31	C22:1 MAG		1	2.84	0.00726589	4.3015	9.09	C8-pos
C8p_QI5965			381.24	0.9427	depleted in UC	0			0	1	0.000631458	4.051	5.24	C8-pos
HILn_QI1484			434.292	0.9427	enriched in UC	99			0	0.3626	5.89414e-07	12.8307	3.17	HILIC-neg
HILp_QI11797			397.213	0.9426	depleted in UC	108	oxymetazoline	Benzene and substituted derivatives	1	2.7548	0.00323666	3.5742	4.94	HILIC-pos
HILp_QI3823			196.065	0.9423	depleted in UC	0			0	1	0.00183777	4.6466	3.68	HILIC-pos
C18n_QI2523			255.088	0.942	depleted in UC	2	porphobilinogen	Organonitrogen compounds; Keto acids and derivatives	1	0.9217	4.30956e-05	4.291	0.74	C18-neg
HILn_QI14618			326.125	0.9419	depleted in UC	183	acetyl-galactosamine	Organooxygen compounds	1	7.612	0.0091128	4.0928	3.97	HILIC-neg
C8p_QI5334			368.257	0.9416	depleted in UC	0			0	1	0.000803565	4.0472	4.89	C8-pos
C18n_QI4170			311.078	0.9416	depleted in UC	2	porphobilinogen	Organonitrogen compounds; Keto acids and derivatives	1	0.5838	3.4038e-06	4.8804	0.88	C18-neg
C18n_QI4080			308.099	0.9411	depleted in UC	183	acetyl-galactosamine	Organooxygen compounds	1	13.945	0.00304759	3.2015	0.77	C18-neg
C8p_QI29520			1047.84	0.941	depleted in UC	31	C22:1 MAG		1	1.5539	0.00136138	3.3685	11.41	C8-pos
C8p_QI10294			463.353	0.9401	depleted in UC	0			0	1	0.00118458	4.065	5.76	C8-pos
C18n_QI949			169.05	0.9401	depleted in UC	2	porphobilinogen	Organonitrogen compounds; Keto acids and derivatives	1	0.494	3.85753e-06	5.2612	0.77	C18-neg
HILn_QI5745			201.113	0.94	depleted in UC	105	corticosterone	Steroids and steroid derivatives	1	0.3846	6.26585e-07	6.4844	4.03	HILIC-neg
C18n_QI4641			325.096	0.9398	depleted in UC	2	porphobilinogen	Organonitrogen compounds; Keto acids and derivatives	1	0.3333	7.75247e-08	7.7847	1.07	C18-neg
HILp_QI1229			136.039	0.9396	enriched in UC	0			0	1	0.00222818	4.4493	2.26	HILIC-pos
HILp_QI441			111.044	0.9394	depleted in UC	0			0	1	0.00332298	4.8088	3.72	HILIC-pos
HILp_QI5485			232.096	0.9394	depleted in UC	0			0	1	0.00217053	4.3815	3.72	HILIC-pos
HILp_QI7325			273.097	0.9394	depleted in UC	348			0	0.6084	0.000179185	5.7016	3.89	HILIC-pos
HILp_QI22156			625.553	0.9393	depleted in UC	0			0	1	0.00499932	5.5254	5.85	HILIC-pos
C8p_QI19135			627.339	0.9392	depleted in UC	155			0	1	0.00514184	5.5749	3.59	C8-pos
C18n_QI5755			361.096	0.9392	depleted in UC	2	porphobilinogen	Organonitrogen compounds; Keto acids and derivatives	1	0.3792	1.28499e-06	6.4943	0.93	C18-neg
HILp_QI9468			319.202	0.939	depleted in UC	108	oxymetazoline	Benzene and substituted derivatives	1	1.7555	0.00570475	3.904	2.34	HILIC-pos
C18n_QI2218			243.03	0.939	depleted in UC	138	1-methylnicotinamide	Pyridines and derivatives	1	2.245	0.00886557	4.2471	3.04	C18-neg
HILp_QI3716	HMDB01390	hydroxycotinine	193.098	0.9389	depleted in UC	49	hydroxycotinine	Pyridines and derivatives	1	1	0.000104382	3.4133	4.84	HILIC-pos
HILn_QI31288			196.025	0.9389	enriched in UC	0			0	1	0.00328459	4.6993	3.68	HILIC-neg
HILn_QI18279			198.077	0.9388	depleted in UC	0			0	1	0.00143235	4.061	3.61	HILIC-neg
HILp_QI13510			470.194	0.9386	enriched in UC	247			0	1	0.00589179	5.8393	6.08	HILIC-pos
HILn_QI3734			329.103	0.9385	depleted in UC	157	adipate	Fatty Acyls	1	0.4714	8.17208e-05	6.4691	8.25	HILIC-neg
HILp_QI8509			298.093	0.9384	enriched in UC	79			0	0.6729	3.07494e-05	4.4177	4.52	HILIC-pos
HILp_QI12577			430.271	0.9379	depleted in UC	108	oxymetazoline	Benzene and substituted derivatives	1	1.2749	0.00280923	3.5299	4.39	HILIC-pos
C18n_QI10930			524.302	0.9376	enriched in UC	144			0	0.3319	1.6204e-09	6.1436	10.34	C18-neg
C18n_QI13345			697.542	0.9373	depleted in UC	22	C34:0 PE		1	0.4624	0.000120051	6.475	14.07	C18-neg
C18n_QI7644			417.301	0.9372	depleted in UC	22	C34:0 PE		1	1.2551	0.00354786	3.5955	14.03	C18-neg
HILn_QI1119			327.06	0.9367	enriched in UC	317			0	0.2746	4.79696e-08	14.9557	4.16	HILIC-neg
C18n_QI10033			493.329	0.9366	enriched in UC	0			0	1	0.00290625	4.2824	6.78	C18-neg
HILp_QI848			125.079	0.9362	depleted in UC	0			0	1	0.00129562	3.8005	3.65	HILIC-pos
HILn_QI11913			236.093	0.9361	depleted in UC	336			0	0.3017	1.82584e-07	7.6422	4.25	HILIC-neg
HILn_QI7487			389.157	0.9359	depleted in UC	0			0	1	0.00392318	4.4857	3.85	HILIC-neg
HILn_QI12029			198.075	0.9359	depleted in UC	0			0	1	0.00396131	4.4896	3.85	HILIC-neg
HILn_QI1259			209.987	0.9357	enriched in UC	16	NH4_C48:0 TAG	Organonitrogen compounds	1	0.3008	1.03271e-06	8.2538	5	HILIC-neg
HILp_QI22648			638.608	0.9356	depleted in UC	31	C22:1 MAG		1	4.2034	0.0110088	3.9328	1.47	HILIC-pos
C18n_QI6339			379.14	0.9356	depleted in UC	146	serotonin	Indoles and derivatives	1	0.5077	0.000264106	5.8747	0.98	C18-neg
HILn_QI33496			309.099	0.9355	depleted in UC	2	porphobilinogen	Organonitrogen compounds; Keto acids and derivatives	1	0.6447	7.90494e-05	4.3668	3.93	HILIC-neg
HILp_QI20630			597.366	0.9352	depleted in UC	108	oxymetazoline	Benzene and substituted derivatives	1	281.939	0.020616	4.7015	1.89	HILIC-pos
C8p_QI1175			245.227	0.9351	depleted in UC	0			0	1	0.000630454	3.5065	7.62	C8-pos
C18n_QI6244			376.249	0.9351	enriched in UC	99			0	0.2648	1.1872e-07	11.6665	14.11	C18-neg
HILp_QI6694			259.108	0.9351	depleted in UC	0			0	1	0.00175583	3.8638	3.93	HILIC-pos
C18n_QI1436			201.076	0.935	depleted in UC	2	porphobilinogen	Organonitrogen compounds; Keto acids and derivatives	1	0.5068	0.000112144	5.1946	0.74	C18-neg
HILn_QI2430			285.113	0.9349	depleted in UC	157	adipate	Fatty Acyls	1	0.4063	0.000194683	7.7697	8.21	HILIC-neg
HILp_QI13416			466.198	0.9349	depleted in UC	49	hydroxycotinine	Pyridines and derivatives	1	3.0498	0.00583995	3.417	2.89	HILIC-pos
C8p_QI18320			611.536	0.9348	depleted in UC	0			0	1	0.00703061	5.3554	7.58	C8-pos
HILn_QI5988			255.088	0.9344	depleted in UC	276	norepinephrine	Phenols	1	0.3773	1.5198e-05	5.8201	3.73	HILIC-neg
HILn_QI9253			273.125	0.9341	depleted in UC	0			0	1	0.00143235	3.7073	1.12	HILIC-neg
HILn_QI30727			181.062	0.934	depleted in UC	0			0	1	0.00148455	3.7101	4.39	HILIC-neg
C18n_QI6657			388.252	0.9339	enriched in UC	234	taurodeoxycholate	Steroids and steroid derivatives	1	0.6571	3.52431e-06	3.7741	15	C18-neg
C18n_QI1762			223.061	0.9338	depleted in UC	2	porphobilinogen	Organonitrogen compounds; Keto acids and derivatives	1	0.8066	4.18961e-05	3.7507	1	C18-neg
C8p_QI22888			705.652	0.9337	depleted in UC	162			0	0.5458	0.00140101	7.3429	13.13	C8-pos
HILp_QI22782			643.335	0.9336	depleted in UC	155			0	0.7424	0.00290357	6.5881	2.9	HILIC-pos
C8p_QI22740			703.469	0.9336	enriched in UC	194	C38:5 DAG		1	0.4761	0.000392178	6.1171	8.69	C8-pos
HILp_QI2999			176.071	0.933	enriched in UC	16	NH4_C48:0 TAG	Organonitrogen compounds	1	0.76	0.000143526	3.9566	3.87	HILIC-pos
HILp_QI1212			135.116	0.933	depleted in UC	176	trimethylbenzene		1	1.5626	0.00555251	3.5003	1.87	HILIC-pos
C18n_QI13854			823.595	0.933	depleted in UC	286			0	0.5469	0.00102724	6.1236	12	C18-neg
HILp_QI23669			672.417	0.9329	depleted in UC	0			0	1	0.00839	5.4636	4.6	HILIC-pos
C18n_QI8829			457.116	0.9329	enriched in UC	0			0	1	0.00400034	4.1364	8.29	C18-neg
HILp_QI12999			447.215	0.9327	depleted in UC	0			0	1	0.000839009	3.4309	4.78	HILIC-pos
HILn_QI927			174.017	0.9326	enriched in UC	124	oxalate	Purine nucleosides; Hydroxy acids and derivatives; Carboxylic acids and derivatives; Imidazopyrimidines	1	0.2402	2.13358e-08	10.3789	4.12	HILIC-neg
C18n_QI1158			185.045	0.9325	depleted in UC	2	porphobilinogen	Organonitrogen compounds; Keto acids and derivatives	1	0.2942	1.7402e-06	6.703	1.05	C18-neg
C8p_QI2435			298.246	0.9323	depleted in UC	0			0	1	0.00146631	3.583	4.11	C8-pos
HILn_QI12095			383.208	0.9322	depleted in UC	0			0	1	0.00566928	4.4725	4.34	HILIC-neg
C18n_QI6667			389.099	0.9321	enriched in UC	16	NH4_C48:0 TAG	Organonitrogen compounds	1	0.5802	0.00107298	5.6528	1.03	C18-neg
HILp_QI8713			302.054	0.932	enriched in UC	317			0	0.2365	6.74272e-08	13.8518	1.74	HILIC-pos
C18n_QI4171			311.078	0.9319	depleted in UC	2	porphobilinogen	Organonitrogen compounds; Keto acids and derivatives	1	0.2933	1.88408e-06	6.4908	0.74	C18-neg
HILn_QI1880			329.103	0.9319	depleted in UC	157	adipate	Fatty Acyls	1	0.7737	0.00266219	5.5796	8.91	HILIC-neg
HILn_QI20681			175.061	0.9318	depleted in UC	177	acetylalanine	Carboxylic acids and derivatives	1	1.1003	7.437e-06	2.6408	3.96	HILIC-neg
HILp_QI7439			275.073	0.9313	enriched in UC	59	gemfibrozil	Phenol ethers	1	0.4173	0.000122944	5.35	4.1	HILIC-pos
C18n_QI948			169.05	0.9311	depleted in UC	2	porphobilinogen	Organonitrogen compounds; Keto acids and derivatives	1	0.3187	1.93946e-06	5.4781	0.91	C18-neg
C8p_QI7006			401.266	0.931	enriched in UC	3	4-nitrophenol	Phenols	1	26.4916	0.00468972	2.9228	4.96	C8-pos
HILp_QI12942			444.279	0.931	depleted in UC	31	C22:1 MAG		1	4.3854	0.00158483	2.7975	5.21	HILIC-pos
C8p_QI28153			925.725	0.931	enriched in UC	194	C38:5 DAG		1	0.8254	0.000705708	4.0932	11.49	C8-pos
HILn_QI4794			415.125	0.9308	depleted in UC	0			0	1	0.00395644	3.935	4.39	HILIC-neg
C8p_QI16844			584.561	0.9305	depleted in UC	31	C22:1 MAG		1	35.8415	0.0106004	3.2764	9.92	C8-pos
HILp_QI5284			228.087	0.9303	enriched in UC	16	NH4_C48:0 TAG	Organonitrogen compounds	1	2.402	3.66221e-05	2.5325	4.61	HILIC-pos
HILp_QI25047			746.607	0.9303	enriched in UC	25	C16:0 SM	Sphingolipids; Glycerophospholipids	1	0.2598	8.73112e-06	9.2893	6.62	HILIC-pos
HILp_QI3874			197.081	0.9302	depleted in UC	0			0	1	0.00166264	3.504	4.17	HILIC-pos
C8p_QI24448			749.604	0.9302	depleted in UC	31	C22:1 MAG		1	2.9394	0.0111155	3.6712	9.53	C8-pos
HILn_QI14157			228.034	0.9302	depleted in UC	282			0	0.2799	6.31012e-06	6.8145	4.43	HILIC-neg
C18n_QI8219			437.222	0.93	depleted in UC	0			0	1	0.00193303	3.5286	9.43	C18-neg
HILp_QI16779			547.329	0.9299	depleted in UC	10	urobilin	Tetrapyrroles and derivatives	1	0.255	5.24042e-06	8.6391	3.99	HILIC-pos
C8p_QI8035			421.271	0.9298	enriched in UC	3	4-nitrophenol	Phenols	1	2.7932	0.02285	5.4583	5.32	C8-pos
C18n_QI10988			526.317	0.9298	enriched in UC	79			0	0.4886	1.79614e-05	4.078	10.09	C18-neg
HILn_QI7309			391.104	0.9297	depleted in UC	183	acetyl-galactosamine	Organooxygen compounds	1	0.8249	0.00206374	4.6009	8.44	HILIC-neg
C8p_QI11959			494.384	0.9297	depleted in UC	22	C34:0 PE		1	0.5647	0.00194777	6.04	5.77	C8-pos
HILn_QI1931			416.281	0.9296	enriched in UC	99			0	0.2315	6.88834e-07	11.7597	3.06	HILIC-neg
HILp_QI2534			164.107	0.9295	depleted in UC	0			0	1	0.00270271	3.6448	6.12	HILIC-pos
HILn_QI2087			299.078	0.9292	depleted in UC	322			0	0.2552	1.11284e-05	8.7513	3.95	HILIC-neg
HILp_QI20478	HMDB04161*	urobilin	595.35	0.9291	depleted in UC	85	urobilin	Fatty Acyls; Tetrapyrroles and derivatives	1	1	0.00541643	4.0514	6.57	HILIC-pos
HILn_QI9434			295.083	0.9289	depleted in UC	2	porphobilinogen	Organonitrogen compounds; Keto acids and derivatives	1	0.4788	0.00058287	5.1497	4	HILIC-neg
C18n_QI7057			399.323	0.9289	depleted in UC	0			0	1	0.00647282	4.2248	10.12	C18-neg
C18n_QI2219			243.03	0.9286	depleted in UC	138	1-methylnicotinamide	Pyridines and derivatives	1	1.6262	0.0165917	4.5351	2.52	C18-neg
HILp_QI9451			319.151	0.9285	enriched in UC	258			0	1	0.00119131	3.2857	8.71	HILIC-pos
HILp_QI7354			273.131	0.9285	depleted in UC	0			0	1	0.00148118	3.3565	2.04	HILIC-pos
C18n_QI2361			248.114	0.9284	depleted in UC	183	acetyl-galactosamine	Organooxygen compounds	1	4.3464	0.00395552	2.9087	0.87	C18-neg
HILp_QI12781			438.166	0.9281	enriched in UC	16	NH4_C48:0 TAG	Organonitrogen compounds	1	0.2511	2.02904e-05	9.2896	1.77	HILIC-pos
HILp_QI2331			159.122	0.928	depleted in UC	0			0	1	0.00909391	4.7318	3.03	HILIC-pos
HILn_QI33360			417.321	0.928	enriched in UC	3	4-nitrophenol	Phenols	1	1.6955	0.00347531	3.0391	1.12	HILIC-neg
HILn_QI5603			257.103	0.9279	depleted in UC	0			0	1	0.00690008	4.2068	1.76	HILIC-neg
HILn_QI5195			323.114	0.9279	depleted in UC	3	4-nitrophenol	Phenols	1	0.4001	0.000795419	6.4583	4.01	HILIC-neg
HILp_QI8340			293.187	0.9278	depleted in UC	108	oxymetazoline	Benzene and substituted derivatives	1	0.8196	0.0052476	5.7103	4.02	HILIC-pos
C18n_QI2086			238.072	0.9277	enriched in UC	16	NH4_C48:0 TAG	Organonitrogen compounds	1	0.3263	4.15786e-07	4.5084	2.2	C18-neg
C18n_QI6874			395.075	0.9277	depleted in UC	2	porphobilinogen	Organonitrogen compounds; Keto acids and derivatives	1	0.5609	0.000852679	4.6423	3.4	C18-neg
HILn_QI2645			526.317	0.9276	enriched in UC	144			0	0.2482	1.18451e-05	8.1213	3.75	HILIC-neg
HILn_QI11397			169.062	0.9276	depleted in UC	0			0	1	0.00340297	3.6231	3.9	HILIC-neg
HILp_QI9469			319.202	0.9275	depleted in UC	108	oxymetazoline	Benzene and substituted derivatives	1	1.2973	0.00346029	3.0875	1.89	HILIC-pos
C18n_QI2106			239.092	0.9272	depleted in UC	2	porphobilinogen	Organonitrogen compounds; Keto acids and derivatives	1	0.3092	9.66124e-06	5.1338	0.97	C18-neg
C8p_QI21552			677.62	0.9266	depleted in UC	162			0	0.6332	0.00157595	4.6257	12.66	C8-pos
HILn_QI4881			327.095	0.9266	depleted in UC	0			0	1	0.00922135	4.5423	4.21	HILIC-neg
HILn_QI20605			204.03	0.9264	enriched in UC	0			0	1	0.0070379	4.0701	8.68	HILIC-neg
C18n_QI3676			293.971	0.9262	enriched in UC	16	NH4_C48:0 TAG	Organonitrogen compounds	1	0.1994	1.1313e-08	13.1589	1.01	C18-neg
HILp_QI9484			320.218	0.9262	depleted in UC	183	acetyl-galactosamine	Organooxygen compounds	1	12.1333	0.0271315	4.7812	9.96	HILIC-pos
C8p_QI3061			315.252	0.9261	depleted in UC	0			0	1	0.00567436	3.8575	4.68	C8-pos
C18n_QI5276			345.11	0.926	depleted in UC	2	porphobilinogen	Organonitrogen compounds; Keto acids and derivatives	1	0.2472	3.37001e-06	6.2722	0.98	C18-neg
C8p_QI1163			245.222	0.926	enriched in UC	0			0	1	0.00189616	3.2896	3.25	C8-pos
HILp_QI13254			458.193	0.9259	enriched in UC	247			0	0.2117	2.91045e-07	9.0645	6.52	HILIC-pos
C18n_QI4942			334.202	0.9259	enriched in UC	99			0	0.2272	7.11635e-06	8.9891	11.9	C18-neg
C18n_QI9429			475.343	0.9258	depleted in UC	22	C34:0 PE		1	0.9372	0.0045734	4.6349	14.22	C18-neg
C18n_QI2011			233.085	0.9257	depleted in UC	0			0	1	0.00468142	3.6794	1.16	C18-neg
HILp_QI5047			224.092	0.9256	enriched in UC	16	NH4_C48:0 TAG	Organonitrogen compounds	1	0.9282	1.66449e-06	2.9982	2.24	HILIC-pos
HILp_QI10491			348.145	0.9256	depleted in UC	157	adipate	Fatty Acyls	1	0.8772	0.00346029	4.3741	1.74	HILIC-pos
C18n_QI3809			299.078	0.9256	depleted in UC	2	porphobilinogen	Organonitrogen compounds; Keto acids and derivatives	1	0.2499	1.34927e-05	6.6103	0.74	C18-neg
HILn_QI16095			242.075	0.9255	depleted in UC	0			0	1	0.00471326	3.6741	4.43	HILIC-neg
HILn_QI14020			255.135	0.9255	depleted in UC	0			0	1	0.00221293	3.3242	3.36	HILIC-neg
HILp_QI10440			347.079	0.9252	enriched in UC	105	corticosterone	Steroids and steroid derivatives	1	1.2954	0.0171852	4.3652	2.75	HILIC-pos
HILp_QI10937			363.155	0.9251	depleted in UC	2	porphobilinogen	Organonitrogen compounds; Keto acids and derivatives	1	0.3177	2.83667e-05	4.9189	3.65	HILIC-pos
HILp_QI7801			283.098	0.9251	enriched in UC	0			0	1	0.00569039	3.7741	3.36	HILIC-pos
C18n_QI6785			392.121	0.9251	depleted in UC	7	malate	Hydroxy acids and derivatives; Carboxylic acids and derivatives; Fatty Acyls	1	0.4177	0.000709306	5.1413	0.9	C18-neg
HILp_QI4755			216.124	0.9248	depleted in UC	262	4-hydroxy-3-methylacetophenone	Organooxygen compounds	1	2.733	0.00458558	2.9075	3.94	HILIC-pos
HILn_QI12463			482.263	0.9247	enriched in UC	44	2-aminoheptanoic acid		1	3.5331	0.00366618	2.7954	1.03	HILIC-neg
C18n_QI2517			255.051	0.9247	depleted in UC	2	porphobilinogen	Organonitrogen compounds; Keto acids and derivatives	1	0.2304	1.53614e-06	6.4414	0.74	C18-neg
C18n_QI8075			432.276	0.9247	enriched in UC	99			0	0.2313	4.5006e-07	6.0045	12.77	C18-neg
C18n_QI2594			257.103	0.9246	depleted in UC	2	porphobilinogen	Organonitrogen compounds; Keto acids and derivatives	1	0.2175	1.16312e-06	7.2249	0.74	C18-neg
HILp_QI10439			347.079	0.9245	enriched in UC	105	corticosterone	Steroids and steroid derivatives	1	0.5315	0.00265409	5.4189	2.6	HILIC-pos
C18n_QI12973			641.355	0.9242	depleted in UC	108	oxymetazoline	Benzene and substituted derivatives	1	0.9684	0.00785052	5.3641	7.61	C18-neg
C18n_QI4066			307.192	0.9241	depleted in UC	69	sebacate	Fatty Acyls	1	0.6878	0.000298853	3.5669	10.29	C18-neg
HILn_QI30413			268.076	0.9238	depleted in UC	0			0	1	0.000250154	2.8756	4.32	HILIC-neg
HILn_QI6790			240.099	0.9237	enriched in UC	0			0	1	0.00395552	3.4448	3.28	HILIC-neg
C8p_QI15742			564.497	0.9237	depleted in UC	0			0	1	0.00653289	3.7879	7.84	C8-pos
C8p_QI859			227.2	0.9236	depleted in UC	31	C22:1 MAG		1	0.4909	0.000737172	4.3727	5.39	C8-pos
HILp_QI14487			511.235	0.9236	depleted in UC	0			0	1	0.00928958	4.1706	1.8	HILIC-pos
C18n_QI7515			414.265	0.9236	enriched in UC	99			0	0.1921	6.05911e-10	8.1124	15.35	C18-neg
HILp_QI9318			316.104	0.9235	enriched in UC	79			0	0.7533	0.000852625	3.6844	4.47	HILIC-pos
C18n_QI2097			239.056	0.9235	depleted in UC	2	porphobilinogen	Organonitrogen compounds; Keto acids and derivatives	1	0.2407	5.27715e-06	5.8646	1.08	C18-neg
HILn_QI8206			261.098	0.9234	depleted in UC	0			0	1	0.00363655	3.3868	2.95	HILIC-neg
HILp_QI10441			347.079	0.9233	enriched in UC	105	corticosterone	Steroids and steroid derivatives	1	0.4273	0.00144653	5.4131	2.68	HILIC-pos
HILn_QI6221			303.099	0.9231	enriched in UC	16	NH4_C48:0 TAG	Organonitrogen compounds	1	0.3326	0.00019721	5.0401	4.92	HILIC-neg
HILp_QI22314			630.62	0.9231	enriched in UC	78	C16:0 Ceramide (d18:1)	Sphingolipids	1	0.6863	0.000147702	3.3966	1.73	HILIC-pos
HILn_QI8564			339.109	0.923	depleted in UC	2	porphobilinogen	Organonitrogen compounds; Keto acids and derivatives	1	0.2283	6.76422e-06	6.4338	3.87	HILIC-neg
C18n_QI5751			361.094	0.9229	depleted in UC	2	porphobilinogen	Organonitrogen compounds; Keto acids and derivatives	1	0.291	3.14434e-05	5.0033	1	C18-neg
HILn_QI7192			215.129	0.9228	depleted in UC	0			0	1	0.00203686	3.167	3.66	HILIC-neg
HILp_QI6976			266.139	0.9228	enriched in UC	0			0	1	0.00343415	3.3271	6.57	HILIC-pos
HILp_QI13561			472.21	0.9225	enriched in UC	247			0	0.195	1.36258e-06	10.061	6.35	HILIC-pos
C8p_QI20218			649.589	0.9225	depleted in UC	162			0	0.4114	0.00222088	6.2152	12.23	C8-pos
C8p_QI11542			487.233	0.9225	depleted in UC	0			0	1	0.00832347	3.9243	3.4	C8-pos
HILp_QI12297			418.296	0.9224	enriched in UC	99			0	0.4134	4.97309e-07	3.5275	1.74	HILIC-pos
C18n_QI5073			339.109	0.9224	depleted in UC	2	porphobilinogen	Organonitrogen compounds; Keto acids and derivatives	1	0.2789	4.70665e-06	4.6577	1.14	C18-neg
C8p_QI28585			956.826	0.9223	depleted in UC	31	C22:1 MAG		1	4.5851	0.0178434	3.575	10.66	C8-pos
HILn_QI4989			426.196	0.9222	enriched in UC	0			0	1	0.0100632	4.1453	3.04	HILIC-neg
HILn_QI17525			246.099	0.9221	depleted in UC	0			0	1	0.00560227	3.5462	3.65	HILIC-neg
C18n_QI1763			223.061	0.922	depleted in UC	2	porphobilinogen	Organonitrogen compounds; Keto acids and derivatives	1	0.2384	2.10719e-05	6.0297	0.77	C18-neg
C18n_QI12591			609.329	0.9219	depleted in UC	108	oxymetazoline	Benzene and substituted derivatives	1	0.4156	0.00206374	5.7325	7.38	C18-neg
HILn_QI9824			235.061	0.9217	depleted in UC	2	porphobilinogen	Organonitrogen compounds; Keto acids and derivatives	1	0.5592	0.00292549	4.792	3.89	HILIC-neg
HILn_QI11981			182.045	0.9215	depleted in UC	0			0	1	0.000102753	2.7303	4.7	HILIC-neg
C8p_QI6515			391.354	0.9215	depleted in UC	31	C22:1 MAG		1	1.1722	0.0157243	3.8974	8.51	C8-pos
C18n_QI13541			740.331	0.9215	enriched in UC	247			0	0.1734	4.91985e-10	12.0231	6.74	C18-neg
HILp_QI16825			548.411	0.9211	enriched in UC	16	NH4_C48:0 TAG	Organonitrogen compounds	1	0.3365	0.00110975	5.9199	4.72	HILIC-pos
C18n_QI13593			751.589	0.921	depleted in UC	157	adipate	Fatty Acyls	1	0.8802	0.0100616	5.7779	11.15	C18-neg
HILp_QI10141			339.156	0.921	depleted in UC	49	hydroxycotinine	Pyridines and derivatives	1	0.5031	0.00122166	4.2509	3.65	HILIC-pos
HILn_QI31691			271.069	0.9207	enriched in UC	0			0	1	0.00289378	3.1738	5.05	HILIC-neg
C18n_QI1112			183.065	0.9206	depleted in UC	2	porphobilinogen	Organonitrogen compounds; Keto acids and derivatives	1	0.2047	1.42286e-06	6.5113	0.77	C18-neg
C18n_QI3278			281.067	0.9206	depleted in UC	2	porphobilinogen	Organonitrogen compounds; Keto acids and derivatives	1	0.1914	1.97649e-07	7.1159	0.9	C18-neg
HILp_QI7496			276.143	0.9205	depleted in UC	0			0	1	0.00135051	2.9814	4.85	HILIC-pos
C18n_QI5069			339.075	0.9205	depleted in UC	2	porphobilinogen	Organonitrogen compounds; Keto acids and derivatives	1	0.2958	7.55779e-05	4.7673	0.97	C18-neg
HILn_QI18990			294.107	0.9204	depleted in UC	0			0	1	0.000999586	2.9299	4.35	HILIC-neg
C18n_QI13360			699.381	0.9204	depleted in UC	0			0	1	0.00134021	2.9748	11.82	C18-neg
HILp_QI12784			438.167	0.9204	enriched in UC	16	NH4_C48:0 TAG	Organonitrogen compounds	1	0.247	9.00811e-05	5.9427	3.95	HILIC-pos
HILp_QI16617			544.328	0.9204	enriched in UC	79			0	0.4549	0.00110284	4.3692	4.24	HILIC-pos
C18n_QI10989			526.317	0.9203	enriched in UC	79			0	0.3313	6.88834e-07	3.7542	8.85	C18-neg
C18n_QI1312			193.05	0.9202	depleted in UC	2	porphobilinogen	Organonitrogen compounds; Keto acids and derivatives	1	0.252	1.35334e-05	4.9812	0.88	C18-neg
C18n_QI8246			439.113	0.9202	enriched in UC	16	NH4_C48:0 TAG	Organonitrogen compounds	1	0.2459	0.000250066	7.0353	1.37	C18-neg
C8p_QI28592			957.861	0.92	depleted in UC	31	C22:1 MAG		1	24.3277	0.0258843	3.8453	10.84	C8-pos
HILn_QI32745			442.268	0.9199	enriched in UC	219			0	1	0.0114023	4.1175	3.16	HILIC-neg
C18n_QI6337			379.104	0.9198	depleted in UC	2	porphobilinogen	Organonitrogen compounds; Keto acids and derivatives	1	0.2922	4.98817e-05	4.5908	0.93	C18-neg
HILn_QI3957			287.187	0.9198	depleted in UC	157	adipate	Fatty Acyls	1	0.3855	0.0020241	5.6096	3.84	HILIC-neg
C8p_QI2503			299.258	0.9197	depleted in UC	31	C22:1 MAG		1	1.8315	0.00155946	2.6034	5.19	C8-pos
HILn_QI1337			421.224	0.9197	enriched in UC	0			0	1	0.00583476	3.4398	1.16	HILIC-neg
HILp_QI22235			627.34	0.9196	depleted in UC	10	urobilin	Tetrapyrroles and derivatives	1	0.2411	0.000333634	7.8081	4	HILIC-pos
HILp_QI3804			195.15	0.9194	depleted in UC	0			0	1	0.00749757	3.5813	6.57	HILIC-pos
C18n_QI12220			585.217	0.9193	enriched in UC	215	cytidine	Pyrimidine nucleosides; Diazines	1	0.1658	1.71215e-08	10.297	0.7	C18-neg
C18n_QI5012			337.094	0.919	depleted in UC	2	porphobilinogen	Organonitrogen compounds; Keto acids and derivatives	1	0.4213	1.55943e-06	3.3347	0.96	C18-neg
HILn_QI8450			145.014	0.9189	enriched in UC	49	hydroxycotinine	Pyridines and derivatives	1	0.7798	0.00283423	3.7863	3.79	HILIC-neg
C8p_QI118	HMDB07199*	C38:5 DAG	665.511	0.9188	enriched in UC	194	C38:5 DAG		1	1	0.00255822	3.067	9.05	C8-pos
C18n_QI3279			281.067	0.9187	depleted in UC	2	porphobilinogen	Organonitrogen compounds; Keto acids and derivatives	1	0.1874	2.2135e-07	6.552	0.99	C18-neg
C18n_QI5806			362.234	0.9186	enriched in UC	99			0	0.1749	4.5006e-07	8.4855	13.5	C18-neg
HILn_QI4328			245.093	0.9185	depleted in UC	171	acetytyrosine	Carboxylic acids and derivatives	1	0.2861	0.000631487	5.8301	3.96	HILIC-neg
HILp_QI22151			625.361	0.9183	depleted in UC	10	urobilin	Tetrapyrroles and derivatives	1	0.4015	0.00382496	6.1783	6.02	HILIC-pos
C8p_QI5114			363.288	0.9181	enriched in UC	3	4-nitrophenol	Phenols	1	5.6537	0.00869545	2.826	5.18	C8-pos
HILp_QI24700			720.592	0.9179	enriched in UC	25	C16:0 SM	Sphingolipids; Glycerophospholipids	1	0.1785	6.47841e-06	9.7087	6.68	HILIC-pos
C8p_QI11831			492.405	0.9179	depleted in UC	108	oxymetazoline	Benzene and substituted derivatives	1	0.525	0.0043085	4.8569	6.44	C8-pos
HILp_QI4032			200.092	0.9178	depleted in UC	0			0	1	0.0133062	4.1314	7.42	HILIC-pos
C8p_QI93	HMDB11582*	C22:1 MAG	435.344	0.9177	depleted in UC	31	C22:1 MAG		1	1	0.00466994	3.2143	6.9	C8-pos
C18n_QI7478			413.247	0.9175	enriched in UC	3	4-nitrophenol	Phenols	1	2.7166	0.0311623	5.0285	13.82	C18-neg
HILp_QI17589			560.381	0.9175	depleted in UC	182			0	0.3699	0.00102774	4.6116	3.98	HILIC-pos
HILp_QI12842			440.183	0.9175	enriched in UC	16	NH4_C48:0 TAG	Organonitrogen compounds	1	0.1819	9.61402e-06	8.732	1.76	HILIC-pos
C18n_QI5455			351.109	0.9174	depleted in UC	2	porphobilinogen	Organonitrogen compounds; Keto acids and derivatives	1	0.3096	8.68797e-05	4.1711	0.93	C18-neg
HILn_QI1919			314.089	0.9174	enriched in UC	79			0	0.2146	2.19644e-05	5.7281	4.76	HILIC-neg
HILp_QI10719			356.186	0.9173	enriched in UC	5			0	0.1593	1.0576e-07	12.309	1.65	HILIC-pos
C8p_QI6635			394.295	0.9172	enriched in UC	3	4-nitrophenol	Phenols	1	1.9721	0.0278072	4.5148	4.96	C8-pos
C8p_QI26523			837.522	0.9171	depleted in UC	278			0	0.5431	0.00557408	5.0447	3.46	C8-pos
C18n_QI2874			267.088	0.9171	depleted in UC	2	porphobilinogen	Organonitrogen compounds; Keto acids and derivatives	1	0.39	4.97905e-05	3.603	0.98	C18-neg
HILn_QI12114			505.354	0.917	depleted in UC	22	C34:0 PE		1	1.3854	0.0238371	4.2056	3.3	HILIC-neg
C18n_QI2158			241.108	0.9168	depleted in UC	177	acetylalanine	Carboxylic acids and derivatives	1	0.345	0.000243392	4.0989	0.99	C18-neg
HILp_QI4457			210.077	0.9167	enriched in UC	16	NH4_C48:0 TAG	Organonitrogen compounds	1	0.3065	0.000214943	4.3817	1.9	HILIC-pos
C18n_QI2067			237.077	0.9165	depleted in UC	2	porphobilinogen	Organonitrogen compounds; Keto acids and derivatives	1	0.2222	4.13094e-05	5.4216	0.97	C18-neg
C18n_QI5928			367.119	0.9163	depleted in UC	0			0	1	0.00465382	3.1479	7.08	C18-neg
HILp_QI13855			486.292	0.9162	enriched in UC	15	4-guanidinobutanoic acid	Carboxylic acids and derivatives	1	0.4852	0.00566355	5.4	7.6	HILIC-pos
C18n_QI1612			213.04	0.916	depleted in UC	2	porphobilinogen	Organonitrogen compounds; Keto acids and derivatives	1	0.2093	5.17461e-06	5.2035	0.78	C18-neg
C18n_QI12678			615.283	0.9159	depleted in UC	108	oxymetazoline	Benzene and substituted derivatives	1	0.2956	9.7614e-06	3.8645	8.27	C18-neg
HILp_QI10595			352.176	0.9159	depleted in UC	328			0	0.2262	4.83387e-05	5.2435	3.63	HILIC-pos
HILp_QI3928			198.062	0.9158	depleted in UC	262	4-hydroxy-3-methylacetophenone	Organooxygen compounds	1	0.3078	0.000372939	4.4915	3.61	HILIC-pos
HILn_QI30703			181.039	0.9158	depleted in UC	0			0	1	0.00633483	3.2672	4.75	HILIC-neg
HILp_QI20920			603.285	0.9157	depleted in UC	49	hydroxycotinine	Pyridines and derivatives	1	4.7842	0.0151258	3.0626	2.72	HILIC-pos
HILp_QI12234			416.278	0.9156	enriched in UC	0			0	1	0.0180682	4.5962	2.27	HILIC-pos
HILn_QI14515			144.046	0.9156	depleted in UC	0			0	1	0.00574328	3.2141	4.13	HILIC-neg
C18n_QI3405			285.113	0.9156	depleted in UC	157	adipate	Fatty Acyls	1	0.748	0.00679628	4.2368	6.57	C18-neg
HILp_QI12902			442.271	0.9154	enriched in UC	13			0	0.9833	0.00539059	3.6958	6.53	HILIC-pos
HILp_QI24957			734.572	0.9153	enriched in UC	25	C16:0 SM	Sphingolipids; Glycerophospholipids	1	0.1889	4.47773e-05	7.5355	6.65	HILIC-pos
C8p_QI18310			611.5	0.9152	depleted in UC	31	C22:1 MAG		1	24.0293	0.00584087	2.5319	9.23	C8-pos
C8p_QI21474			675.605	0.9152	depleted in UC	162			0	1	0.0146284	4.0299	12.33	C8-pos
HILp_QI13977			492.235	0.915	depleted in UC	155			0	0.1762	1.54172e-05	7.9401	4.54	HILIC-pos
C18n_QI2823			265.072	0.915	depleted in UC	2	porphobilinogen	Organonitrogen compounds; Keto acids and derivatives	1	0.1589	6.80959e-08	7.2718	0.94	C18-neg
C8p_QI12158			498.303	0.9148	depleted in UC	0			0	1	0.00814582	3.3693	3.39	C8-pos
C18n_QI13546			742.346	0.9148	enriched in UC	260			0	0.1466	3.20732e-09	10.4115	6.74	C18-neg
HILp_QI18706			573.272	0.9146	enriched in UC	260			0	0.1982	7.94571e-05	6.6764	5.5	HILIC-pos
C18n_QI13573			746.595	0.9145	depleted in UC	0			0	1	0.0141499	3.9093	13.09	C18-neg
C8p_QI7101			403.282	0.914	enriched in UC	3	4-nitrophenol	Phenols	1	80.8709	0.0140632	2.8052	5.18	C8-pos
HILp_QI15495			526.318	0.914	enriched in UC	79			0	0.2144	0.000252265	6.2756	4.24	HILIC-pos
HILn_QI11250			309.098	0.914	depleted in UC	2	porphobilinogen	Organonitrogen compounds; Keto acids and derivatives	1	0.6009	0.00757623	4.7653	3.04	HILIC-neg
C18n_QI5203			343.083	0.9139	depleted in UC	2	porphobilinogen	Organonitrogen compounds; Keto acids and derivatives	1	0.3258	0.000142502	3.8642	1.41	C18-neg
C18n_QI88	HMDB04159	urobilin	593.334	0.9139	depleted in UC	10	urobilin	Tetrapyrroles and derivatives	1	1	0.0161328	4.0937	6.09	C18-neg
C18n_QI1201			187.06	0.9137	depleted in UC	2	porphobilinogen	Organonitrogen compounds; Keto acids and derivatives	1	0.1876	1.7834e-06	5.3354	1.14	C18-neg
C18n_QI11999			570.184	0.9137	enriched in UC	16	NH4_C48:0 TAG	Organonitrogen compounds	1	0.179	1.68765e-05	6.6055	1.13	C18-neg
HILn_QI16944			120.046	0.9133	depleted in UC	0			0	1	0.00828746	3.2918	2.64	HILIC-neg
C8p_QI29270			1019.81	0.9132	depleted in UC	31	C22:1 MAG		1	9.3753	0.0180595	3.0263	11.09	C8-pos
C18n_QI3563			289.112	0.9131	depleted in UC	0			0	1	0.0111596	3.5402	1	C18-neg
HILn_QI17234			251.056	0.9131	depleted in UC	2	porphobilinogen	Organonitrogen compounds; Keto acids and derivatives	1	0.4621	0.000407084	3.4269	4.62	HILIC-neg
C18n_QI12356			593.334	0.9131	depleted in UC	63			0	0.2261	0.00073826	6.7329	8.82	C18-neg
HILn_QI7901			269.067	0.913	depleted in UC	2	porphobilinogen	Organonitrogen compounds; Keto acids and derivatives	1	1.3045	0.00225514	2.5377	4.8	HILIC-neg
HILp_QI14421	HMDB13122*	C18:1 LPC plasmalogen	508.377	0.913	enriched in UC	25	C16:0 SM	Sphingolipids; Glycerophospholipids	1	0.5745	0.00855757	5.0242	7.82	HILIC-pos
HILp_QI15738			528.334	0.9129	enriched in UC	144			0	0.1453	1.66124e-07	10.1693	1.9	HILIC-pos
C8p_QI6155			384.384	0.9127	depleted in UC	0			0	1	0.00674385	3.1591	7.43	C8-pos
HILn_QI4526			255.051	0.9127	depleted in UC	183	acetyl-galactosamine	Organooxygen compounds	1	0.2665	0.000325544	4.5202	8.34	HILIC-neg
HILp_QI12739			436.307	0.9126	enriched in UC	99			0	0.2123	2.0579e-05	4.768	2.05	HILIC-pos
HILp_QI25167			760.587	0.9123	enriched in UC	128	C16:0 LPC	Organonitrogen compounds; Fatty Acyls; Glycerophospholipids	1	0.2254	0.000623829	6.0849	6.59	HILIC-pos
HILp_QI24373	HMDB10169	C16:0 SM	703.577	0.9123	enriched in UC	25	C16:0 SM	Sphingolipids; Glycerophospholipids	1	0.3718	0.000244997	3.5849	7.25	HILIC-pos
C8p_QI15695			563.493	0.9122	depleted in UC	31	C22:1 MAG		1	1.3861	0.0183131	3.3784	9.15	C8-pos
HILn_QI4223			246.1	0.9122	depleted in UC	108	oxymetazoline	Benzene and substituted derivatives	1	0.1921	0.000171022	6.832	2.88	HILIC-neg
C8p_QI7382			409.271	0.9121	depleted in UC	31	C22:1 MAG		1	0.38	0.00103825	3.9224	6	C8-pos
C18n_QI2386			249.088	0.912	depleted in UC	2	porphobilinogen	Organonitrogen compounds; Keto acids and derivatives	1	1.5477	0.0246923	3.7986	0.99	C18-neg
C8p_QI931			233.077	0.9119	enriched in UC	0			0	1	0.00147225	2.7147	2.69	C8-pos
HILn_QI1058			302.634	0.9118	enriched in UC	79			0	0.136	1.1313e-08	13.813	7.28	HILIC-neg
HILn_QI2926			327.088	0.9118	depleted in UC	157	adipate	Fatty Acyls	1	0.3134	0.00296539	5.5058	9.41	HILIC-neg
HILp_QI16847			549.345	0.9116	depleted in UC	10	urobilin	Tetrapyrroles and derivatives	1	0.9039	0.01113	4.2253	6.19	HILIC-pos
HILp_QI13563			472.21	0.9113	enriched in UC	247			0	0.1429	1.01907e-06	10.5984	6.48	HILIC-pos
HILp_QI22410			634.456	0.9113	depleted in UC	182			0	0.4942	0.00872399	5.3862	3.94	HILIC-pos
C18n_QI2988			271.083	0.9113	depleted in UC	2	porphobilinogen	Organonitrogen compounds; Keto acids and derivatives	1	2.2878	0.0043526	2.5203	0.74	C18-neg
C18n_QI4695			327.088	0.911	depleted in UC	2	porphobilinogen	Organonitrogen compounds; Keto acids and derivatives	1	7.1572	0.00716956	2.5341	3.4	C18-neg
HILn_QI30588			214.081	0.911	depleted in UC	0			0	1	0.000942008	2.6242	4.1	HILIC-neg
C8p_QI9838			455.207	0.911	enriched in UC	311			0	0.262	0.00113851	5.0887	3.13	C8-pos
C8p_QI18498			614.571	0.9109	depleted in UC	0			0	1	0.0141532	3.635	7.93	C8-pos
C18n_QI3652			293.115	0.9108	depleted in UC	183	acetyl-galactosamine	Organooxygen compounds	1	5.8906	0.00801806	2.5722	0.9	C18-neg
C18n_QI5557			355.05	0.9104	enriched in UC	237			0	0.4911	0.00261831	3.7523	1.77	C18-neg
C8p_QI28783			972.734	0.9104	enriched in UC	25	C16:0 SM	Sphingolipids; Glycerophospholipids	1	0.1845	0.000125192	6.3882	9.32	C8-pos
C8p_QI27421			884.607	0.9103	enriched in UC	25	C16:0 SM	Sphingolipids; Glycerophospholipids	1	0.2489	0.000859487	5.0154	7.89	C8-pos
C18n_QI1872			227.092	0.9102	depleted in UC	2	porphobilinogen	Organonitrogen compounds; Keto acids and derivatives	1	0.1505	2.75546e-06	7.03	0.95	C18-neg
HILn_QI2998			239.056	0.9101	depleted in UC	2	porphobilinogen	Organonitrogen compounds; Keto acids and derivatives	1	0.6078	0.00730982	4.1505	3.08	HILIC-neg
HILp_QI13839			486.223	0.9099	enriched in UC	247			0	0.1333	1.59585e-07	11.6146	6.63	HILIC-pos
HILp_QI12081			410.207	0.9099	depleted in UC	183	acetyl-galactosamine	Organooxygen compounds	1	1.8773	0.0117416	2.8654	5.27	HILIC-pos
C18n_QI1866			227.056	0.9097	depleted in UC	2	porphobilinogen	Organonitrogen compounds; Keto acids and derivatives	1	1.2166	0.00081031	2.3618	0.88	C18-neg
HILn_QI18679			324.158	0.9097	depleted in UC	0			0	1	0.0151899	3.6555	3.71	HILIC-neg
C8p_QI16014			569.382	0.9095	depleted in UC	0			0	1	0.00977662	3.2331	3.87	C8-pos
C18n_QI2149			241.072	0.9095	depleted in UC	2	porphobilinogen	Organonitrogen compounds; Keto acids and derivatives	1	0.2421	0.000124808	4.1583	1.13	C18-neg
C8p_QI3519			327.289	0.9095	depleted in UC	158			0	0.3051	9.82696e-05	3.5823	4.66	C8-pos
C18n_QI6427			382.105	0.9091	depleted in UC	90			0	0.2778	0.000859906	4.335	0.88	C18-neg
HILn_QI11147			215.129	0.909	depleted in UC	31	C22:1 MAG		1	1.485	0.000907791	2.3384	3.27	HILIC-neg
HILp_QI1294			137.045	0.909	enriched in UC	0			0	1	0.0138206	3.4861	3.61	HILIC-pos
HILp_QI12576			430.271	0.909	depleted in UC	108	oxymetazoline	Benzene and substituted derivatives	1	1.283	0.0285601	3.9973	1.9	HILIC-pos
HILp_QI12534			428.317	0.9089	enriched in UC	0			0	1	0.0175324	3.8062	3.49	HILIC-pos
C18n_QI4226			312.146	0.9089	depleted in UC	108	oxymetazoline	Benzene and substituted derivatives	1	0.2885	0.00214145	4.912	4.1	C18-neg
C8p_QI8058			421.329	0.9087	depleted in UC	31	C22:1 MAG		1	3.4652	0.000425728	2.1811	6.61	C8-pos
HILp_QI20628			597.366	0.9087	depleted in UC	108	oxymetazoline	Benzene and substituted derivatives	1	389.567	0.0449978	4.7618	2.26	HILIC-pos
C18n_QI1110			183.065	0.9086	depleted in UC	2	porphobilinogen	Organonitrogen compounds; Keto acids and derivatives	1	0.3578	0.00032705	3.4598	1.1	C18-neg
HILp_QI19842			588.356	0.9085	enriched in UC	16	NH4_C48:0 TAG	Organonitrogen compounds	1	0.1359	2.04039e-06	9.9897	1.91	HILIC-pos
HILp_QI7610			279.065	0.9085	depleted in UC	101			0	0.3244	0.00484469	5.3785	4	HILIC-pos
HILp_QI11848			399.229	0.9085	depleted in UC	108	oxymetazoline	Benzene and substituted derivatives	1	1.762	0.0304311	3.9925	2.28	HILIC-pos
HILn_QI27553			351.218	0.9084	depleted in UC	336			0	0.172	0.000144134	6.6332	3.98	HILIC-neg
HILp_QI3634			190.144	0.9082	enriched in UC	201			0	0.5281	0.00488594	3.8202	12.42	HILIC-pos
C18n_QI962			171.029	0.9082	depleted in UC	2	porphobilinogen	Organonitrogen compounds; Keto acids and derivatives	1	0.2017	4.80689e-05	4.5799	0.78	C18-neg
HILn_QI13867			385.136	0.9081	depleted in UC	0			0	1	0.0100483	3.1803	4.48	HILIC-neg
C8p_QI22810			704.566	0.9081	depleted in UC	0			0	1	0.0126414	3.3433	7.72	C8-pos
HILn_QI8259			303.135	0.9081	depleted in UC	49	hydroxycotinine	Pyridines and derivatives	1	0.4302	0.00545594	4.3419	3.73	HILIC-neg
C18n_QI7186			404.302	0.9079	depleted in UC	0			0	1	0.00266042	2.6956	11.87	C18-neg
C8p_QI8392			427.379	0.9079	depleted in UC	31	C22:1 MAG		1	1.0334	0.00102209	2.3674	7.2	C8-pos
HILn_QI7794			321.135	0.9078	depleted in UC	0			0	1	0.0111965	3.2402	6.6	HILIC-neg
HILn_QI1278			303.135	0.9077	enriched in UC	79			0	0.1267	1.48948e-07	11.374	7.25	HILIC-neg
HILp_QI11365			378.264	0.9077	enriched in UC	16	NH4_C48:0 TAG	Organonitrogen compounds	1	0.1744	0.000165069	6.2368	1.68	HILIC-pos
HILn_QI33065			325.114	0.9075	depleted in UC	0			0	1	0.0264395	4.7805	3.99	HILIC-neg
HILn_QI17902			262.093	0.9072	depleted in UC	88	homovanillate	Phenols	1	0.1455	5.1095e-07	5.8518	4.03	HILIC-neg
HILn_QI1737			542.312	0.9072	enriched in UC	79			0	0.1681	0.000381425	8.2902	3.88	HILIC-neg
HILn_QI5934			323.078	0.9072	depleted in UC	2	porphobilinogen	Organonitrogen compounds; Keto acids and derivatives	1	0.5167	0.00225514	3.395	4.96	HILIC-neg
C8p_QI8811			435.381	0.9071	depleted in UC	0			0	1	0.00717369	2.962	7.25	C8-pos
C8p_QI16795			583.549	0.907	depleted in UC	31	C22:1 MAG		1	3.0257	0.0338302	3.9048	9.4	C8-pos
HILn_QI10626			287.054	0.9069	depleted in UC	286			0	0.6084	0.00272504	3.2707	4.33	HILIC-neg
HILn_QI6375			295.061	0.9069	depleted in UC	101			0	0.3185	0.00125026	3.9253	4.36	HILIC-neg
HILp_QI13301			460.209	0.9069	enriched in UC	260			0	0.1271	1.99102e-07	9.2755	7.04	HILIC-pos
C18n_QI1097			182.027	0.9068	depleted in UC	2	porphobilinogen	Organonitrogen compounds; Keto acids and derivatives	1	0.4153	0.000894457	3.3562	0.74	C18-neg
C8p_QI18725			619.347	0.9065	depleted in UC	108	oxymetazoline	Benzene and substituted derivatives	1	0.6546	0.0150871	4.968	3.66	C8-pos
C18n_QI7697			419.281	0.9065	depleted in UC	326	alpha-CEHC	Benzopyrans	1	9.6886	0.00527947	2.3473	10.11	C18-neg
HILp_QI1233			136.04	0.9062	enriched in UC	5			0	0.132	3.86828e-07	6.979	3.83	HILIC-pos
C8p_QI19118			626.591	0.9062	depleted in UC	31	C22:1 MAG		1	1.1826	0.0203247	3.2315	9.91	C8-pos
C8p_QI27407			883.496	0.9062	depleted in UC	86			0	0.2838	0.00644751	6.9382	3.53	C8-pos
HILp_QI21693			616.226	0.9061	enriched in UC	16	NH4_C48:0 TAG	Organonitrogen compounds	1	1.9726	0.0336009	4.0106	6.47	HILIC-pos
HILn_QI31822			327.088	0.906	depleted in UC	154			0	0.183	0.000281046	5.6352	4.1	HILIC-neg
HILn_QI28176			367.188	0.9058	depleted in UC	0			0	1	0.0141265	3.3108	3.29	HILIC-neg
C18n_QI3071			273.099	0.9058	depleted in UC	90			0	0.2287	0.000692667	4.5616	0.74	C18-neg
C18n_QI9051			463.38	0.9057	depleted in UC	300			0	1	0.030242	5.3148	11.05	C18-neg
C18n_QI12817			627.342	0.9057	depleted in UC	0			0	1	0.0166168	3.499	7.07	C18-neg
C18n_QI3505			287.187	0.9055	depleted in UC	157	adipate	Fatty Acyls	1	1.0297	0.0306454	4.0532	1.55	C18-neg
HILp_QI8656			301.046	0.9055	enriched in UC	317			0	0.1185	3.40797e-08	14.1495	4.17	HILIC-pos
HILn_QI17	HMDB01232	4-nitrophenol	138.02	0.9055	enriched in UC	3	4-nitrophenol	Phenols	1	1	0.00495639	2.7669	3.8	HILIC-neg
C18n_QI13561			744.362	0.9055	enriched in UC	260			0	0.1885	0.000482898	5.7107	6.74	C18-neg
C18n_QI3468			287.023	0.9054	enriched in UC	237			0	0.5457	0.00589179	3.7102	1.41	C18-neg
HILp_QI21471			611.345	0.9053	depleted in UC	10	urobilin	Tetrapyrroles and derivatives	1	0.5113	0.0138639	5.3573	6.25	HILIC-pos
C8p_QI5310			367.357	0.9052	depleted in UC	31	C22:1 MAG		1	0.9485	0.00395012	3.0016	6.62	C8-pos
HILp_QI3407			186.091	0.905	depleted in UC	0			0	1	0.0216378	3.8631	3.71	HILIC-pos
HILn_QI107	HMDB29723	saccharin	181.992	0.9049	enriched in UC	351	saccharin	Benzothiazoles	1	0.544	0.00146791	3.1146	3.51	HILIC-neg
HILp_QI14187			502.291	0.9049	enriched in UC	0			0	1	0.0258471	4.3071	6.57	HILIC-pos
HILp_QI11129			370.149	0.9048	enriched in UC	16	NH4_C48:0 TAG	Organonitrogen compounds	1	0.1546	0.000185642	7.1652	1.75	HILIC-pos
HILn_QI4345			448.115	0.9048	depleted in UC	0			0	1	0.00365445	2.6654	4.23	HILIC-neg
HILp_QI4656			214.073	0.9047	depleted in UC	0			0	1	0.0117942	3.1401	4.14	HILIC-pos
C18n_QI4257			313.13	0.9046	depleted in UC	138	1-methylnicotinamide	Pyridines and derivatives	1	0.2593	0.00157904	4.3749	0.9	C18-neg
HILp_QI14473			510.393	0.9045	enriched in UC	25	C16:0 SM	Sphingolipids; Glycerophospholipids	1	0.3498	0.00786737	5.2045	7.79	HILIC-pos
HILp_QI5370			230.048	0.9044	depleted in UC	282			0	0.1592	0.000110645	5.8956	2.79	HILIC-pos
C18n_QI1556			209.045	0.9043	depleted in UC	2	porphobilinogen	Organonitrogen compounds; Keto acids and derivatives	1	0.1457	1.54698e-05	5.8771	0.76	C18-neg
C8p_QI29484			1045.82	0.9041	depleted in UC	31	C22:1 MAG		1	12.7291	0.0145649	2.5849	11.18	C8-pos
C8p_QI21966			686.609	0.9039	depleted in UC	280	biotin	Biotin and derivatives	1	1.075	0.03208	4.0385	9.72	C8-pos
HILn_QI24320			357.16	0.9037	depleted in UC	0			0	1	0.0178269	3.4563	3.78	HILIC-neg
HILn_QI14689			267.051	0.9036	depleted in UC	282			0	0.2352	1.80852e-05	3.497	4.91	HILIC-neg
C18n_QI10456			508.308	0.9035	enriched in UC	144			0	0.1396	2.18702e-06	5.5394	11.89	C18-neg
C18n_QI13327			695.524	0.9035	depleted in UC	108	oxymetazoline	Benzene and substituted derivatives	1	0.1835	0.000667136	5.6865	12.21	C18-neg
HILn_QI15678			209.046	0.9034	depleted in UC	2	porphobilinogen	Organonitrogen compounds; Keto acids and derivatives	1	0.2271	0.000402058	4.0663	4.28	HILIC-neg
C8p_QI21163			669.484	0.9033	depleted in UC	22	C34:0 PE		1	0.3959	0.00602257	4.1352	8.9	C8-pos
HILn_QI41	HMDB11621	cinnamoylglycine	204.067	0.9032	depleted in UC	4	cinnamoylglycine	Imidazopyrimidines; Organooxygen compounds; Carboxylic acids and derivatives; Cinchona alkaloids	1	1	0.0184841	3.4794	3.73	HILIC-neg
C18n_QI7377			411.081	0.903	enriched in UC	16	NH4_C48:0 TAG	Organonitrogen compounds	1	0.2271	0.00422381	6.5217	0.82	C18-neg
C18n_QI1658			215.092	0.903	depleted in UC	2	porphobilinogen	Organonitrogen compounds; Keto acids and derivatives	1	0.1376	1.58838e-05	6.2206	0.74	C18-neg
C18n_QI4386			316.188	0.903	depleted in UC	132			0	0.3181	0.00269952	3.9656	1.05	C18-neg
HILp_QI10218			341.171	0.9029	depleted in UC	0			0	1	0.0114302	3.0453	2.07	HILIC-pos
C8p_QI16335			575.345	0.9028	depleted in UC	106	C38:2 PC		1	0.1973	0.000264825	4.4334	5.56	C8-pos
HILp_QI6022			244.17	0.9028	depleted in UC	0			0	1	0.0177764	3.396	6.08	HILIC-pos
C8p_QI6209			385.331	0.9027	depleted in UC	31	C22:1 MAG		1	0.5662	0.00887138	3.8427	6.32	C8-pos
HILn_QI10085			351.109	0.9027	depleted in UC	177	acetylalanine	Carboxylic acids and derivatives	1	0.163	0.00015174	5.3707	4.28	HILIC-neg
HILp_QI8389			295.118	0.9023	depleted in UC	0			0	1	0.0197046	3.5079	2.6	HILIC-pos
HILp_QI8779			303.134	0.9023	depleted in UC	49	hydroxycotinine	Pyridines and derivatives	1	0.3473	0.00115163	3.3998	4.62	HILIC-pos
HILn_QI13850			325.094	0.9022	depleted in UC	88	homovanillate	Phenols	1	0.1169	2.67492e-07	8.2465	3.98	HILIC-neg
HILn_QI25672			412.287	0.9019	enriched in UC	16	NH4_C48:0 TAG	Organonitrogen compounds	1	0.441	0.00676612	3.8839	3	HILIC-neg
C18n_QI2416			251.056	0.9018	depleted in UC	2	porphobilinogen	Organonitrogen compounds; Keto acids and derivatives	1	0.3768	0.000106069	2.9553	1.21	C18-neg
C8p_QI94	redundant ion	NH4_C22:1 MAG	430.388	0.9018	depleted in UC	31	C22:1 MAG		1	0.2989	0.00144	3.7259	6.9	C8-pos
C8p_QI21357			673.541	0.9017	depleted in UC	22	C34:0 PE		1	0.6422	0.00503132	3.2076	7.6	C8-pos
HILn_QI49	HMDB01227	dTMP	321.05	0.9017	enriched in UC	0			0	1	0.0220814	3.6321	7.3	HILIC-neg
C18n_QI1823			225.04	0.9017	depleted in UC	2	porphobilinogen	Organonitrogen compounds; Keto acids and derivatives	1	0.1666	0.000102743	4.8317	0.75	C18-neg
HILp_QI868	HMDB00251	taurine	126.022	0.9016	enriched in UC	40	taurocholate	Steroids and steroid derivatives; Organic sulfonic acids and derivatives	1	0.3556	0.000666681	3.2139	5.95	HILIC-pos
HILn_QI5206			195.042	0.9014	enriched in UC	16	NH4_C48:0 TAG	Organonitrogen compounds	1	0.1455	5.01435e-05	5.5859	4.65	HILIC-neg
HILn_QI23921			244.083	0.9012	depleted in UC	88	homovanillate	Phenols	1	0.2892	0.00422599	4.3891	5.02	HILIC-neg
HILn_QI2368			335.198	0.9012	depleted in UC	108	oxymetazoline	Benzene and substituted derivatives	1	3.11	0.0366918	3.6873	3.37	HILIC-neg
C8p_QI21294			672.416	0.9011	depleted in UC	0			0	1	0.0256961	3.9041	4.72	C8-pos
C8p_QI14148			535.34	0.901	depleted in UC	106	C38:2 PC		1	0.1838	0.000544534	4.9253	5.55	C8-pos
HILn_QI10774			239.056	0.901	depleted in UC	2	porphobilinogen	Organonitrogen compounds; Keto acids and derivatives	1	0.6478	0.000513224	2.7003	4.65	HILIC-neg
HILp_TF5	HMDB00030	biotin	245.096	0.901	depleted in UC	280	biotin	Biotin and derivatives	1	1	0.0364795	5.8201	3.86	HILIC-pos
HILn_QI8460			247.082	0.901	depleted in UC	2	porphobilinogen	Organonitrogen compounds; Keto acids and derivatives	1	0.222	0.000592857	4.02	3.71	HILIC-neg
C18n_QI2915			269.067	0.9009	depleted in UC	90			0	0.4368	0.00062505	2.9723	0.74	C18-neg
C18n_QI9052			463.38	0.9009	depleted in UC	300			0	0.997	0.0264481	5.1871	12.2	C18-neg
HILn_QI10828			251.056	0.9008	depleted in UC	2	porphobilinogen	Organonitrogen compounds; Keto acids and derivatives	1	0.2687	0.00060238	3.5591	4.83	HILIC-neg
C18n_QI3814			299.104	0.9006	depleted in UC	2	porphobilinogen	Organonitrogen compounds; Keto acids and derivatives	1	0.4272	0.00441293	3.5202	1.16	C18-neg
C8p_QI20623			657.545	0.9006	depleted in UC	22	C34:0 PE		1	1.757	0.0350554	3.7389	7.32	C8-pos
HILn_QI25216			244.119	0.9004	depleted in UC	0			0	1	0.0157016	3.161	3.75	HILIC-neg
HILn_QI27557			331.192	0.9004	depleted in UC	322			0	1	0.0299272	4.3218	3.47	HILIC-neg
HILn_QI6872			401.27	0.9004	depleted in UC	338			0	0.2298	0.00209647	4.5313	3.43	HILIC-neg
HILp_QI24346			700.574	0.9004	enriched in UC	84			0	0.2566	0.00116076	3.8128	2.77	HILIC-pos
C18n_QI5135			341.089	0.9003	depleted in UC	2	porphobilinogen	Organonitrogen compounds; Keto acids and derivatives	1	0.3548	0.0020728	3.443	0.74	C18-neg
C18n_QI1080			181.017	0.9002	depleted in UC	0			0	1	0.0157243	3.1522	0.74	C18-neg
HILp_QI427			110.097	0.9001	depleted in UC	0			0	1	0.0252902	3.7855	2.59	HILIC-pos
C8p_QI5289			367.319	0.9	enriched in UC	3	4-nitrophenol	Phenols	1	1.3118	0.00685921	2.4466	5.77	C8-pos
C18n_QI11316			539.306	0.9	enriched in UC	0			0	1	0.00394951	2.5517	10.88	C18-neg
HILp_QI10623			353.208	0.9	depleted in UC	10	urobilin	Tetrapyrroles and derivatives	1	0.1722	7.26915e-05	4.2557	2.85	HILIC-pos
C8p_QI119	redundant ion	NH4_C38:5 DAG	660.556	0.8998	enriched in UC	194	C38:5 DAG		1	0.6749	0.0163306	4.1245	9.06	C8-pos
C18n_QI4698			327.088	0.8998	depleted in UC	157	adipate	Fatty Acyls	1	0.8008	0.00720783	3.1327	2.61	C18-neg
HILn_QI23180			237.013	0.8997	enriched in UC	0			0	1	0.0208438	3.4134	0.42	HILIC-neg
C18n_QI2712			261.098	0.8997	depleted in UC	90			0	0.1373	1.75991e-05	5.2989	0.74	C18-neg
HILn_QI3055			321.098	0.8997	depleted in UC	2	porphobilinogen	Organonitrogen compounds; Keto acids and derivatives	1	0.2088	0.00158394	4.7527	4.46	HILIC-neg
HILp_QI8487			297.145	0.8993	depleted in UC	0			0	1	0.00758072	2.7124	2.17	HILIC-pos
HILp_QI13765			482.361	0.8993	enriched in UC	25	C16:0 SM	Sphingolipids; Glycerophospholipids	1	0.9114	0.00315273	2.7588	7.91	HILIC-pos
HILp_QI10908			362.116	0.8991	depleted in UC	0			0	1	0.0187798	3.2543	3.92	HILIC-pos
C18n_QI10929			524.302	0.899	enriched in UC	79			0	0.177	7.03586e-07	3.6256	10.09	C18-neg
HILn_QI11641			349.178	0.8989	depleted in UC	49	hydroxycotinine	Pyridines and derivatives	1	3.1312	0.00153784	2.1135	3.37	HILIC-neg
HILp_QI11143	HMDB02014	C14:1 carnitine	370.296	0.8989	enriched in UC	75	C16 carnitine	Carboxylic acids and derivatives; Fatty Acyls; Hydroxy acids and derivatives	1	0.3624	0.00690636	4.0334	6.82	HILIC-pos
HILn_QI5849			299.057	0.8988	depleted in UC	0			0	1	0.0173259	3.1673	8.16	HILIC-neg
HILp_QI14710			516.334	0.8988	enriched in UC	195			0	0.7638	0.00204317	2.7344	1.65	HILIC-pos
C8p_QI20867			663.496	0.8987	enriched in UC	194	C38:5 DAG		1	1.1733	0.0178714	2.8296	8.75	C8-pos
HILn_QI9920			258.044	0.8986	depleted in UC	0			0	1	0.0115651	2.891	4.64	HILIC-neg
C18n_QI3472			287.054	0.8985	depleted in UC	284			0	0.1426	0.000142576	5.6332	0.78	C18-neg
HILp_QI15952			532.328	0.8982	enriched in UC	195			0	0.2912	0.00472798	4.1329	2.23	HILIC-pos
HILp_QI9986			335.124	0.8981	enriched in UC	260			0	0.1538	0.000713468	5.9767	6.32	HILIC-pos
HILp_QI12033			407.328	0.8981	depleted in UC	216			0	0.6746	0.0248032	5.3961	4.08	HILIC-pos
HILn_QI5794			256.094	0.898	depleted in UC	177	acetylalanine	Carboxylic acids and derivatives	1	0.414	0.00401122	3.347	3.84	HILIC-neg
C18n_QI11094			530.312	0.8977	enriched in UC	195			0	0.1392	0.000161717	5.7008	12.27	C18-neg
C18n_QI983			173.056	0.8974	depleted in UC	177	acetylalanine	Carboxylic acids and derivatives	1	0.2196	0.00139943	4.0615	0.77	C18-neg
HILn_QI990			334.203	0.8974	enriched in UC	99			0	0.1251	0.000125825	7.3614	3.21	HILIC-neg
HILn_QI9585			270.07	0.8973	depleted in UC	2	porphobilinogen	Organonitrogen compounds; Keto acids and derivatives	1	0.6053	0.014133	3.8359	4.05	HILIC-neg
HILp_QI2450			162.059	0.8972	enriched in UC	268	p-hydroxyphenylacetate	Phenols	1	1.8333	0.0167237	2.6547	6.75	HILIC-pos
HILn_QI15009			196.011	0.897	enriched in UC	0			0	1	0.0167275	3.0616	3.26	HILIC-neg
C18n_QI5074			339.109	0.8969	depleted in UC	2	porphobilinogen	Organonitrogen compounds; Keto acids and derivatives	1	0.2585	0.00107298	3.5161	0.75	C18-neg
C18n_QI1903			229.071	0.8966	depleted in UC	2	porphobilinogen	Organonitrogen compounds; Keto acids and derivatives	1	0.3093	0.000900496	3.202	1.13	C18-neg
HILp_QI4298			206.092	0.8964	depleted in UC	183	acetyl-galactosamine	Organooxygen compounds	1	0.8982	0.00284563	2.6552	4.57	HILIC-pos
HILp_QI12108			411.25	0.8964	depleted in UC	199			0	0.4716	0.0111908	3.8711	3	HILIC-pos
C8p_QI4852			358.295	0.8961	depleted in UC	0			0	1	0.0142093	2.9102	4.37	C8-pos
HILn_QI1918			259.166	0.8961	depleted in UC	0			0	1	0.032319	4.1391	2.74	HILIC-neg
HILn_QI17919			336.291	0.8959	depleted in UC	0			0	1	0.0147051	2.9178	0.98	HILIC-neg
C8p_QI7732			415.224	0.8958	enriched in UC	3	4-nitrophenol	Phenols	1	0.3434	0.0054205	3.676	4.74	C8-pos
C8p_QI22154			690.596	0.8958	depleted in UC	22	C34:0 PE		1	0.2043	0.00159592	4.2941	8.41	C8-pos
HILp_QI13845			486.224	0.8958	enriched in UC	247			0	0.1003	2.54541e-07	10.0878	6.49	HILIC-pos
C18n_QI1558			209.045	0.8957	depleted in UC	2	porphobilinogen	Organonitrogen compounds; Keto acids and derivatives	1	0.1546	6.23571e-05	4.1663	0.99	C18-neg
HILn_QI33114			267.051	0.8955	depleted in UC	282			0	0.1757	6.1215e-06	3.5197	5.26	HILIC-neg
HILp_QI9263			314.305	0.8953	depleted in UC	0			0	1	0.0301383	3.8503	5.52	HILIC-pos
HILp_QI14586			514.318	0.8953	enriched in UC	195			0	0.1633	0.000894457	4.9322	1.68	HILIC-pos
HILp_QI5236			227.138	0.8953	depleted in UC	0			0	1	0.00573103	2.5216	4.25	HILIC-pos
HILp_QI4163			203.102	0.8951	depleted in UC	0			0	1	0.0162213	2.9595	5.62	HILIC-pos
HILp_QI1093	HMDB02064	N-acetylputrescine	131.118	0.8949	enriched in UC	55	N-acetylputrescine	Carboxylic acids and derivatives; Carboximidic acids and derivatives; Organonitrogen compounds	1	1	0.00520598	2.4852	7.89	HILIC-pos
HILp_QI10303			344.142	0.8949	depleted in UC	0			0	1	0.00871558	2.6319	4.81	HILIC-pos
C18n_QI1109			183.065	0.8948	depleted in UC	2	porphobilinogen	Organonitrogen compounds; Keto acids and derivatives	1	0.106	1.94739e-07	6.2231	1.01	C18-neg
HILn_QI1594			152.035	0.8947	enriched in UC	5			0	0.0999	6.80959e-08	7.3743	4.16	HILIC-neg
HILp_QI8305			293.114	0.8946	enriched in UC	16	NH4_C48:0 TAG	Organonitrogen compounds	1	0.5347	0.0003481	2.5829	4.98	HILIC-pos
HILn_QI3645			312.146	0.8944	depleted in UC	108	oxymetazoline	Benzene and substituted derivatives	1	0.6326	0.0153186	3.6665	3.27	HILIC-neg
HILn_QI1750			456.178	0.8944	enriched in UC	247			0	0.0998	1.7695e-06	10.0178	5.49	HILIC-neg
C18n_QI2990			271.083	0.8944	depleted in UC	2	porphobilinogen	Organonitrogen compounds; Keto acids and derivatives	1	0.1306	4.28622e-05	4.8925	1.11	C18-neg
C18n_QI2277			245.012	0.8943	enriched in UC	237			0	0.408	0.0111081	3.9278	1.21	C18-neg
C18n_QI13548			742.347	0.8942	enriched in UC	247			0	0.102	3.51515e-06	8.7303	5.75	C18-neg
HILp_QI11958			403.296	0.8942	depleted in UC	216			0	0.398	0.0165226	4.8499	4.05	HILIC-pos
HILp_QI9227			314.092	0.8941	enriched in UC	259	5-hydroxytryptophan	Indoles and derivatives	1	2.8674	0.0263581	2.8089	4.32	HILIC-pos
HILn_QI10374			198.089	0.8941	depleted in UC	38			0	0.1246	5.44229e-05	5.3364	3.98	HILIC-neg
HILn_QI14038			235.04	0.894	depleted in UC	101			0	0.4202	0.00277208	3.0231	4.04	HILIC-neg
C18n_QI1306			193.05	0.8939	depleted in UC	2	porphobilinogen	Organonitrogen compounds; Keto acids and derivatives	1	0.192	0.00291078	4.7987	0.77	C18-neg
HILp_QI17223			555.19	0.8938	enriched in UC	0			0	1	0.0240531	3.2616	6.76	HILIC-pos
C18n_QI12357			593.334	0.8938	depleted in UC	63			0	0.2199	0.00200396	3.902	8.67	C18-neg
C8p_QI23511			721.646	0.8938	depleted in UC	162			0	0.4041	0.0164254	4.6843	11.26	C8-pos
C18n_QI1650			215.067	0.8937	depleted in UC	251	dimethylglycine	Carboxylic acids and derivatives	1	0.5265	0.000478745	2.596	0.69	C18-neg
HILp_QI8772			303.098	0.8937	enriched in UC	70			0	0.1128	4.07112e-07	5.1534	4.5	HILIC-pos
HILn_QI4728			223.046	0.8936	depleted in UC	125			0	0.1867	0.00168576	4.4375	4.21	HILIC-neg
C18n_QI3127			275.078	0.8936	depleted in UC	90			0	0.2034	1.15014e-05	3.178	0.87	C18-neg
HILn_QI30423			250.093	0.8935	depleted in UC	0			0	1	0.0127689	2.754	4.37	HILIC-neg
C18n_QI4225			312.146	0.8934	depleted in UC	108	oxymetazoline	Benzene and substituted derivatives	1	0.2161	0.00510412	4.729	4.29	C18-neg
HILp_QI5151			226.108	0.8933	depleted in UC	168			0	0.1778	0.000899816	4.1691	1.85	HILIC-pos
C18n_QI13212			673.541	0.8932	depleted in UC	108	oxymetazoline	Benzene and substituted derivatives	1	0.3637	0.0108257	4.0381	12.21	C18-neg
HILp_QI22234			627.34	0.8932	depleted in UC	10	urobilin	Tetrapyrroles and derivatives	1	0.2982	0.0161863	6.3775	3.11	HILIC-pos
C8p_QI20626			657.579	0.8929	enriched in UC	194	C38:5 DAG		1	0.1673	0.00103138	4.4883	10.14	C8-pos
C8p_QI23442			719.631	0.8929	depleted in UC	162			0	0.3423	0.0119136	4.3021	11.31	C8-pos
HILp_QI2329			159.121	0.8928	depleted in UC	0			0	1	0.0243715	3.2371	3.12	HILIC-pos
C18n_QI6507			385.06	0.8928	enriched in UC	150			0	0.1053	3.99294e-06	6.3845	1.17	C18-neg
HILp_QI14544			512.339	0.8927	enriched in UC	144			0	0.1344	0.000565241	5.6655	2.2	HILIC-pos
HILp_QI4956			222.077	0.8927	depleted in UC	2	porphobilinogen	Organonitrogen compounds; Keto acids and derivatives	1	0.111	2.49083e-05	6.1978	3.86	HILIC-pos
C8p_QI19066			625.552	0.8926	depleted in UC	0			0	1	0.0134651	2.7538	7.84	C8-pos
HILp_QI5170			226.119	0.8924	depleted in UC	120			0	0.1136	4.26918e-05	6.0535	4.29	HILIC-pos
C18n_QI4703			327.109	0.8924	depleted in UC	2	porphobilinogen	Organonitrogen compounds; Keto acids and derivatives	1	0.486	0.00202452	2.7879	0.95	C18-neg
C18n_QI11343			540.296	0.8924	enriched in UC	79			0	0.1425	1.75856e-07	3.6761	8.13	C18-neg
C8p_QI13367			520.385	0.892	depleted in UC	286			0	0.2081	0.0037155	4.3387	5.35	C8-pos
C8p_QI3299			321.279	0.892	enriched in UC	3	4-nitrophenol	Phenols	1	22.418	0.0167719	2.3519	5.18	C8-pos
C8p_QI25759			801.693	0.8919	depleted in UC	0			0	1	0.0232463	3.1391	10.64	C8-pos
C18n_QI3807			299.077	0.8918	depleted in UC	2	porphobilinogen	Organonitrogen compounds; Keto acids and derivatives	1	0.1089	4.20039e-07	5.0942	0.99	C18-neg
HILp_QI13300			460.209	0.8916	enriched in UC	260			0	0.1114	2.53709e-05	5.7477	6.57	HILIC-pos
HILp_QI7320			273.088	0.8913	enriched in UC	79			0	0.1271	0.00130008	8.0225	1.81	HILIC-pos
C18n_QI2483			254.054	0.8913	depleted in UC	2	porphobilinogen	Organonitrogen compounds; Keto acids and derivatives	1	0.12	3.05745e-05	4.9141	0.99	C18-neg
HILp_QI20915			603.282	0.8913	depleted in UC	49	hydroxycotinine	Pyridines and derivatives	1	5.1976	0.0414754	3.2318	2.91	HILIC-pos
HILp_QI17840			564.44	0.8912	enriched in UC	25	C16:0 SM	Sphingolipids; Glycerophospholipids	1	0.1028	5.45203e-05	8.7371	7.61	HILIC-pos
HILn_QI11333			394.097	0.8911	depleted in UC	31	C22:1 MAG		1	0.805	0.0175577	3.3475	4.38	HILIC-neg
HILn_QI11856			349.162	0.8908	depleted in UC	183	acetyl-galactosamine	Organooxygen compounds	1	5.1386	0.0170595	2.3921	3.84	HILIC-neg
HILn_QI6772			207.03	0.8908	depleted in UC	2	porphobilinogen	Organonitrogen compounds; Keto acids and derivatives	1	0.6053	0.0113253	3.2058	4.61	HILIC-neg
HILp_QI22559			637.361	0.8907	depleted in UC	155			0	0.1038	7.73015e-05	8.1456	3.99	HILIC-pos
HILn_QI3249			315.145	0.8906	depleted in UC	12			0	0.2797	0.00571863	3.714	8.36	HILIC-neg
HILn_QI6957			362.103	0.8902	enriched in UC	0			0	1	0.0191644	2.9037	2	HILIC-neg
C18n_QI4570			323.078	0.8901	depleted in UC	2	porphobilinogen	Organonitrogen compounds; Keto acids and derivatives	1	0.093	6.76818e-08	6.6482	1.13	C18-neg
C18n_QI11970			569.241	0.8901	enriched in UC	16	NH4_C48:0 TAG	Organonitrogen compounds	1	0.1163	0.00010436	5.4894	6.42	C18-neg
C8p_QI7805			416.373	0.8901	depleted in UC	31	C22:1 MAG		1	0.8533	0.0110962	2.9193	6.61	C8-pos
HILp_QI23304			660.558	0.8901	enriched in UC	194	C38:5 DAG		1	0.3707	0.000816594	2.7587	1.51	HILIC-pos
HILn_QI2794			210.077	0.89	enriched in UC	16	NH4_C48:0 TAG	Organonitrogen compounds	1	0.2382	0.00426319	3.7958	3.94	HILIC-neg
C8p_QI20308			651.497	0.89	depleted in UC	22	C34:0 PE		1	0.5673	0.0101587	3.1443	7.84	C8-pos
HILp_QI1145			133.061	0.8899	enriched in UC	16	NH4_C48:0 TAG	Organonitrogen compounds	1	0.1206	0.000120942	5.0788	6.05	HILIC-pos
C8p_QI20897			664.418	0.8898	depleted in UC	278			0	0.4885	0.0107244	3.2991	3.45	C8-pos
C18n_QI7672			419.073	0.8897	depleted in UC	157	adipate	Fatty Acyls	1	0.12	0.000541527	6.3226	3.96	C18-neg
C8p_QI15169			553.35	0.8896	depleted in UC	106	C38:2 PC		1	0.2539	1.54172e-05	2.7562	5.56	C8-pos
HILn_QI8250			494.289	0.8894	depleted in UC	2	porphobilinogen	Organonitrogen compounds; Keto acids and derivatives	1	0.1458	0.00123891	4.8754	4.11	HILIC-neg
C18n_QI3341			283.083	0.8893	depleted in UC	2	porphobilinogen	Organonitrogen compounds; Keto acids and derivatives	1	0.1563	0.000430798	3.971	1.16	C18-neg
C18n_QI2220			243.051	0.8892	depleted in UC	90			0	0.1305	0.000179185	4.5103	0.74	C18-neg
C8p_QI22196			691.526	0.8892	enriched in UC	194	C38:5 DAG		1	0.3507	0.00333784	3.0412	9.12	C8-pos
HILp_QI13937			490.296	0.889	depleted in UC	147			0	0.1321	0.000226975	4.4739	6.03	HILIC-pos
C8p_QI2513			299.294	0.8888	enriched in UC	3	4-nitrophenol	Phenols	1	0.2858	0.00441063	3.3835	5.54	C8-pos
HILp_QI11959			403.296	0.8886	depleted in UC	216			0	0.4393	0.024337	4.9126	2.88	HILIC-pos
C8p_QI4737			355.32	0.8885	depleted in UC	31	C22:1 MAG		1	0.7002	0.0121146	3.0227	5.79	C8-pos
HILn_QI5412			234.071	0.8884	depleted in UC	2	porphobilinogen	Organonitrogen compounds; Keto acids and derivatives	1	0.1003	6.11622e-06	5.802	3.95	HILIC-neg
HILp_QI12058			409.234	0.8883	depleted in UC	347			0	0.1626	0.00487486	5.7147	2.96	HILIC-pos
C8p_QI61	HMDB12107*	C24:1 SM	813.685	0.8883	enriched in UC	25	C16:0 SM	Sphingolipids; Glycerophospholipids	1	0.2632	0.00125026	3.074	9.6	C8-pos
HILn_QI2712			339.084	0.8883	depleted in UC	237			0	0.2349	0.00371632	3.6099	8.08	HILIC-neg
HILp_QI4973			222.134	0.8881	depleted in UC	0			0	1	0.0220573	2.93	7.98	HILIC-pos
HILp_QI7960			286.094	0.8881	enriched in UC	313	hippurate	Benzene and substituted derivatives	1	9.2716	0.036424	2.8382	2.9	HILIC-pos
HILn_QI3174			316.083	0.8881	enriched in UC	16	NH4_C48:0 TAG	Organonitrogen compounds	1	0.2625	0.0132519	4.8215	5.28	HILIC-neg
C18n_QI1295			192.066	0.888	depleted in UC	2	porphobilinogen	Organonitrogen compounds; Keto acids and derivatives	1	0.114	9.81052e-05	5.1272	0.75	C18-neg
HILn_QI4341			379.187	0.8879	depleted in UC	146	serotonin	Indoles and derivatives	1	0.2306	0.00306931	3.5261	6.33	HILIC-neg
HILp_QI23418			662.572	0.8878	enriched in UC	194	C38:5 DAG		1	0.5098	0.00335294	2.7098	1.49	HILIC-pos
C18n_QI1590			211.061	0.8878	depleted in UC	2	porphobilinogen	Organonitrogen compounds; Keto acids and derivatives	1	0.6636	5.17304e-05	2.2518	0.95	C18-neg
HILn_QI26412			409.312	0.8878	enriched in UC	59	gemfibrozil	Phenol ethers	1	2.1745	0.0226098	2.5362	1.26	HILIC-neg
C18n_QI2783			263.14	0.8876	depleted in UC	132			0	0.1217	0.000748261	5.7374	1.05	C18-neg
HILp_QI11088			369.202	0.8875	depleted in UC	199			0	0.2139	0.00260546	3.6126	3.53	HILIC-pos
C18n_QI964			171.065	0.8875	depleted in UC	2	porphobilinogen	Organonitrogen compounds; Keto acids and derivatives	1	0.1017	1.19385e-05	5.5719	0.74	C18-neg
HILp_QI12379			421.306	0.8874	depleted in UC	216			0	0.3553	0.0234655	5.5029	3.61	HILIC-pos
HILn_QI1593			303.197	0.8874	depleted in UC	300			0	0.453	0.0284787	5.5315	3.26	HILIC-neg
C18n_QI13044			651.293	0.8873	depleted in UC	7	malate	Hydroxy acids and derivatives; Carboxylic acids and derivatives; Fatty Acyls	1	0.4062	0.000286708	2.5224	6.11	C18-neg
C18n_QI8080			432.312	0.8872	depleted in UC	87	C18:1 SM		1	1.8984	0.0214315	2.5135	9.63	C18-neg
HILp_QI16615			544.307	0.8871	depleted in UC	108	oxymetazoline	Benzene and substituted derivatives	1	0.887	0.0224135	3.3296	5.57	HILIC-pos
C8p_QI18322			611.56	0.8871	depleted in UC	31	C22:1 MAG		1	27.3811	0.0307695	2.5856	8.66	C8-pos
C18n_QI8885			458.195	0.8871	enriched in UC	260			0	0.1009	8.14209e-06	5.404	1.76	C18-neg
C18n_QI3397			285.056	0.8871	depleted in UC	180	tetrahydro-1-methyl-beta-carboline-3-carboxylate	Harmala alkaloids	1	0.2181	0.000716528	3.1663	0.94	C18-neg
C8p_QI18785			620.525	0.8867	depleted in UC	22	C34:0 PE		1	0.8182	0.0133142	2.9185	8.41	C8-pos
C18n_QI174			99.0438	0.8867	depleted in UC	33	2-aminoadipate	Carboxylic acids and derivatives	1	0.1597	0.000958433	3.9212	0.74	C18-neg
C8p_QI22612			700.588	0.8866	depleted in UC	22	C34:0 PE		1	1.3861	0.0388742	3.1897	9.12	C8-pos
C18n_QI1439			201.112	0.8866	depleted in UC	105	corticosterone	Steroids and steroid derivatives	1	0.1027	2.55047e-05	5.3989	1.09	C18-neg
HILn_QI6226			423.214	0.8866	depleted in UC	146	serotonin	Indoles and derivatives	1	0.5494	0.014676	3.2534	6.23	HILIC-neg
C18n_QI1689			217.071	0.8865	depleted in UC	90			0	0.2134	1.12651e-05	2.8271	0.88	C18-neg
C18n_QI10928			524.302	0.8865	enriched in UC	144			0	0.1011	1.82584e-07	4.6943	9.38	C18-neg
C18n_QI2401			250.072	0.8864	depleted in UC	2	porphobilinogen	Organonitrogen compounds; Keto acids and derivatives	1	0.1476	0.00217417	4.7779	0.74	C18-neg
HILn_QI11572			273.146	0.8863	depleted in UC	33	2-aminoadipate	Carboxylic acids and derivatives	1	0.2284	0.00280349	3.4117	2.67	HILIC-neg
HILn_QI10134			353.172	0.8863	depleted in UC	2	porphobilinogen	Organonitrogen compounds; Keto acids and derivatives	1	0.0958	4.53946e-06	5.6464	3.33	HILIC-neg
HILp_QI9580			323.196	0.8862	depleted in UC	108	oxymetazoline	Benzene and substituted derivatives	1	0.1654	0.00123546	3.8683	2.78	HILIC-pos
HILp_QI15496			526.318	0.8861	enriched in UC	144			0	0.0815	1.50005e-07	11.0044	2.57	HILIC-pos
HILn_QI15087			216.099	0.8861	depleted in UC	43	ethyl glucuronide	Carboxylic acids and derivatives; Organooxygen compounds	1	0.1764	0.00119244	3.6675	3.93	HILIC-neg
C18n_QI5076			339.109	0.8861	depleted in UC	2	porphobilinogen	Organonitrogen compounds; Keto acids and derivatives	1	0.2631	0.00134655	2.9871	0.97	C18-neg
C8p_QI7066			402.357	0.8861	depleted in UC	0			0	1	0.0238116	2.921	6.32	C8-pos
HILn_QI2847			337.093	0.886	depleted in UC	2	porphobilinogen	Organonitrogen compounds; Keto acids and derivatives	1	1.4703	0.0121602	2.2951	4.91	HILIC-neg
HILp_QI9768			329.078	0.8859	enriched in UC	5			0	0.0862	5.33013e-06	9.6445	5.5	HILIC-pos
C8p_QI27010			862.595	0.8859	depleted in UC	138	1-methylnicotinamide	Pyridines and derivatives	1	0.5495	0.0185551	3.487	9.33	C8-pos
C18n_QI1611			213.04	0.8859	depleted in UC	2	porphobilinogen	Organonitrogen compounds; Keto acids and derivatives	1	0.2709	0.000179185	2.7223	0.94	C18-neg
HILp_QI1385			138.091	0.8858	depleted in UC	0			0	1	0.00443153	2.2656	1.96	HILIC-pos
HILp_QI5057			224.095	0.8858	enriched in UC	342			0	0.6943	0.0197046	3.3073	2.96	HILIC-pos
C18n_QI2585			257.078	0.8857	depleted in UC	331			0	0.142	4.30048e-05	3.5589	0.74	C18-neg
C8p_QI5280			367.282	0.8857	depleted in UC	158			0	0.4887	0.00337679	2.6694	4.65	C8-pos
HILn_QI7602			383.12	0.8857	depleted in UC	131	glutamate	Carboxylic acids and derivatives	1	0.3654	0.0176072	4.0581	4.15	HILIC-neg
C18n_QI1401			199.097	0.8856	depleted in UC	105	corticosterone	Steroids and steroid derivatives	1	0.0938	6.9113e-06	5.9068	0.99	C18-neg
HILp_QI2115			155.082	0.8854	depleted in UC	255			0	0.1142	0.000275532	5.0836	3.81	HILIC-pos
C18n_QI5903			365.269	0.8854	depleted in UC	0			0	1	0.000805739	2.0751	12.35	C18-neg
C18n_QI3262			280.083	0.8853	depleted in UC	2	porphobilinogen	Organonitrogen compounds; Keto acids and derivatives	1	0.237	0.00134021	3.0892	0.77	C18-neg
HILp_QI13299			460.147	0.8853	enriched in UC	125			0	0.0918	2.59673e-05	7.0848	5.15	HILIC-pos
C18n_QI8880			458.194	0.8851	enriched in UC	260			0	0.1194	3.36911e-05	4.0582	2.13	C18-neg
C8p_QI5026			361.31	0.885	depleted in UC	33	2-aminoadipate	Carboxylic acids and derivatives	1	0.1193	7.90494e-05	4.2065	5.57	C8-pos
HILp_QI24347			700.575	0.8849	enriched in UC	84			0	0.1134	0.000438966	5.3929	1.89	HILIC-pos
HILp_QI6740			260.089	0.8848	depleted in UC	0			0	1	0.0303907	3.1723	7.84	HILIC-pos
HILp_QI6801			261.124	0.8848	depleted in UC	105	corticosterone	Steroids and steroid derivatives	1	0.8356	0.0128059	2.8137	4.04	HILIC-pos
C8p_QI809			224.091	0.8848	enriched in UC	16	NH4_C48:0 TAG	Organonitrogen compounds	1	0.0779	2.78335e-09	11.7768	2.2	C8-pos
C18n_QI3212			278.104	0.8847	depleted in UC	2	porphobilinogen	Organonitrogen compounds; Keto acids and derivatives	1	1.5725	0.0113583	2.2441	3.59	C18-neg
HILp_QI12381			421.307	0.8846	depleted in UC	216			0	0.3044	0.0115502	3.7478	2.93	HILIC-pos
HILn_QI26920			131.035	0.8846	depleted in UC	177	acetylalanine	Carboxylic acids and derivatives	1	0.2816	0.00137264	2.8777	4.01	HILIC-neg
HILn_QI13510			347.114	0.8844	depleted in UC	0			0	1	0.0275464	2.9981	2.63	HILIC-neg
HILp_QI13240			457.298	0.8844	depleted in UC	67	21-deoxycortisol	Steroids and steroid derivatives	1	0.4963	0.0126662	3.1401	1.77	HILIC-pos
C18n_QI275			115.039	0.8843	depleted in UC	177	acetylalanine	Carboxylic acids and derivatives	1	0.1535	0.000131968	3.3976	0.78	C18-neg
HILn_QI8890			271.082	0.884	depleted in UC	2	porphobilinogen	Organonitrogen compounds; Keto acids and derivatives	1	2.2747	0.0128181	2.2159	3.49	HILIC-neg
HILp_QI22784			643.336	0.884	depleted in UC	155			0	0.1085	0.00136744	8.131	1.89	HILIC-pos
C18n_QI11412			542.312	0.8839	enriched in UC	79			0	0.1032	4.0254e-06	4.4235	7.46	C18-neg
C8p_QI22048			688.551	0.8836	depleted in UC	22	C34:0 PE		1	0.5141	0.0185551	3.4187	7.61	C8-pos
HILp_QI7953			285.279	0.8836	depleted in UC	31	C22:1 MAG		1	1.1557	0.0141973	2.3227	1.56	HILIC-pos
HILp_QI9704			327.118	0.8836	enriched in UC	258			0	0.0981	0.000128782	5.9714	6.14	HILIC-pos
HILn_QI27225			302.136	0.8835	depleted in UC	43	ethyl glucuronide	Carboxylic acids and derivatives; Organooxygen compounds	1	0.1246	0.000697183	4.5312	3.91	HILIC-neg
HILn_QI6936			332.121	0.8833	depleted in UC	0			0	1	0.0315489	3.1625	2.62	HILIC-neg
HILp_QI7456			275.143	0.8832	depleted in UC	177	acetylalanine	Carboxylic acids and derivatives	1	0.4443	0.0015164	2.5253	4.8	HILIC-pos
HILn_QI4184			362.071	0.8831	depleted in UC	183	acetyl-galactosamine	Organooxygen compounds	1	2.9563	0.0343493	2.7132	8.2	HILIC-neg
C18n_QI5749			361.073	0.8831	depleted in UC	284			0	0.1142	0.000473616	4.9576	0.78	C18-neg
C8p_QI20958			665.49	0.883	enriched in UC	194	C38:5 DAG		1	0.2225	0.00745498	3.8362	9.4	C8-pos
HILp_QI20983			604.35	0.8829	enriched in UC	79			0	0.0848	2.524e-05	8.7651	2.99	HILIC-pos
C18n_QI2221			243.051	0.8827	depleted in UC	90			0	0.1057	4.70665e-06	4.1447	0.88	C18-neg
C8p_QI9180			442.426	0.8827	enriched in UC	127			0	0.1025	2.91945e-05	4.6644	7.31	C8-pos
C8p_QI20171			648.576	0.8827	depleted in UC	222			0	0.3447	0.00859726	3.1685	8.3	C8-pos
C8p_QI6110			383.352	0.8825	depleted in UC	31	C22:1 MAG		1	0.2904	0.00976455	3.503	6.41	C8-pos
HILn_QI8624			551.336	0.8824	depleted in UC	106	C38:2 PC		1	0.8499	0.0235614	3.1703	2.71	HILIC-neg
HILp_QI11688			392.28	0.8823	enriched in UC	99			0	0.1481	1.638e-06	3.0679	1.67	HILIC-pos
C18n_QI12748			621.293	0.882	depleted in UC	49	hydroxycotinine	Pyridines and derivatives	1	0.5602	0.0108958	2.8657	6.59	C18-neg
HILn_QI24095			222.073	0.882	depleted in UC	0			0	1	0.0186426	2.6101	1.6	HILIC-neg
C18n_QI13867			827.641	0.8819	depleted in UC	279			0	0.133	0.00421122	5.648	8.86	C18-neg
C18n_QI8076			432.276	0.8816	enriched in UC	99			0	0.0987	0.000204757	5.6233	15.46	C18-neg
HILn_QI3844			440.256	0.8816	enriched in UC	13			0	0.0991	0.000152371	5.371	1.66	HILIC-neg
C8p_QI21304			672.556	0.8815	depleted in UC	22	C34:0 PE		1	5.6216	0.024393	2.3544	7.85	C8-pos
C18n_QI13547			742.346	0.8815	enriched in UC	247			0	0.0741	1.1313e-08	10.5029	6.04	C18-neg
C8p_QI12808			510.392	0.8812	enriched in UC	25	C16:0 SM	Sphingolipids; Glycerophospholipids	1	0.2935	0.00104715	2.6882	5.77	C8-pos
HILn_QI2454			267.087	0.8811	depleted in UC	276	norepinephrine	Phenols	1	0.4137	0.0204236	3.6812	3.65	HILIC-neg
HILp_QI3841			196.097	0.881	depleted in UC	168			0	0.0883	5.92798e-05	6.4757	3.78	HILIC-pos
HILn_QI9184			449.131	0.881	depleted in UC	348			0	0.4079	0.00662358	2.8343	2.11	HILIC-neg
HILp_QI10293			343.285	0.8809	depleted in UC	31	C22:1 MAG		1	4.506	0.018562	2.2264	1.72	HILIC-pos
C8p_QI23534			722.569	0.8809	depleted in UC	87	C18:1 SM		1	0.2585	0.0179743	4.5568	9.33	C8-pos
HILp_QI10305			344.143	0.8807	depleted in UC	0			0	1	0.0179813	2.5546	4.84	HILIC-pos
HILp_QI23661			671.368	0.8806	depleted in UC	10	urobilin	Tetrapyrroles and derivatives	1	0.084	5.17956e-05	7.8289	3.3	HILIC-pos
C18n_QI5446			351.072	0.8805	depleted in UC	2	porphobilinogen	Organonitrogen compounds; Keto acids and derivatives	1	0.3237	0.00868382	3.1512	0.95	C18-neg
HILp_QI5784			239.114	0.8805	depleted in UC	157	adipate	Fatty Acyls	1	0.6623	0.00100506	2.2624	5.55	HILIC-pos
C18n_QI1431			200.986	0.8805	depleted in UC	0			0	1	0.0185176	2.5678	0.95	C18-neg
HILp_QI1546			142.087	0.8805	enriched in UC	0			0	1	0.0070561	2.2483	9.03	HILIC-pos
C8p_QI21732			681.583	0.8804	depleted in UC	68			0	0.1698	0.00593423	4.2308	8.06	C8-pos
C8p_QI23194			713.582	0.8804	depleted in UC	87	C18:1 SM		1	1.0593	0.0502176	3.5152	8.6	C8-pos
HILp_QI3932			198.075	0.8803	depleted in UC	0			0	1	0.0287774	2.9116	4.07	HILIC-pos
C18n_QI4176			311.115	0.8802	depleted in UC	90			0	0.09	1.79614e-05	5.2984	0.99	C18-neg
HILp_QI1429			139.087	0.8802	depleted in UC	108	oxymetazoline	Benzene and substituted derivatives	1	0.0827	1.05056e-05	6.4384	3.66	HILIC-pos
HILn_QI3010			241.108	0.88	depleted in UC	2	porphobilinogen	Organonitrogen compounds; Keto acids and derivatives	1	1.0135	0.049555	3.4602	1.88	HILIC-neg
C18n_QI12513			604.259	0.88	enriched in UC	79			0	0.0762	1.53822e-07	7.3308	7.88	C18-neg
C8p_QI19111			626.571	0.88	depleted in UC	31	C22:1 MAG		1	3.1969	0.0439865	2.9225	8.43	C8-pos
C8p_QI11616			488.336	0.8799	depleted in UC	0			0	1	0.0245893	2.7352	3.49	C8-pos
HILn_QI6944			304.131	0.8799	depleted in UC	88	homovanillate	Phenols	1	0.0864	3.08813e-05	6.0388	3.96	HILIC-neg
C18n_QI9376			473.364	0.8797	depleted in UC	0			0	1	0.0207522	2.608	11.86	C18-neg
C18n_QI1790			224.079	0.8797	depleted in UC	2	porphobilinogen	Organonitrogen compounds; Keto acids and derivatives	1	1.3514	0.0357842	2.7914	0.85	C18-neg
C18n_QI3128			275.078	0.8795	depleted in UC	90			0	0.4253	4.195e-06	2.1803	0.74	C18-neg
C8p_QI7970			419.35	0.8793	enriched in UC	127			0	0.1004	3.73601e-06	4.0186	6.63	C8-pos
HILp_QI3295			184.095	0.8788	depleted in UC	0			0	1	0.016346	2.4611	3.65	HILIC-pos
C18n_QI3560			289.093	0.8787	depleted in UC	90			0	0.2709	0.00333784	2.8751	0.73	C18-neg
C8p_QI16564			579.367	0.8787	depleted in UC	106	C38:2 PC		1	0.0915	8.14204e-05	5.2979	5.74	C8-pos
C18n_QI4569			323.078	0.8786	depleted in UC	2	porphobilinogen	Organonitrogen compounds; Keto acids and derivatives	1	0.554	0.00646971	2.5584	0.9	C18-neg
C18n_QI7436			412.25	0.8786	enriched in UC	99			0	0.0711	2.0292e-08	9.2403	14.35	C18-neg
C18n_QI85	HMDB00779	phenyllactate	165.055	0.8785	enriched in UC	232	phenyllactate	Phenylpropanoic acids; Azoles; Benzene and substituted derivatives	1	1	0.00148169	2.0105	2.16	C18-neg
C18n_QI11969			569.241	0.8784	enriched in UC	16	NH4_C48:0 TAG	Organonitrogen compounds	1	0.082	7.32845e-05	7.4831	6.1	C18-neg
HILn_QI33313			277.056	0.8784	depleted in UC	322			0	0.15	0.00491569	4.2648	3.91	HILIC-neg
C8p_QI7464			410.399	0.8782	depleted in UC	31	C22:1 MAG		1	3.9179	0.0408871	2.724	8.21	C8-pos
C8p_QI10891			474.394	0.8781	depleted in UC	0			0	1	0.0304796	2.9029	4.46	C8-pos
C18n_QI8074			432.276	0.8777	enriched in UC	99			0	0.103	4.03354e-05	4.0295	11.6	C18-neg
HILn_QI3287			582.349	0.8777	enriched in UC	33	2-aminoadipate	Carboxylic acids and derivatives	1	1.9367	0.0611037	3.7218	2.74	HILIC-neg
HILp_QI6195			248.115	0.8776	depleted in UC	108	oxymetazoline	Benzene and substituted derivatives	1	4.6245	0.00105124	1.7695	5.22	HILIC-pos
HILn_QI33064			303.083	0.8775	enriched in UC	301	hypoxanthine	Purine nucleosides; Imidazopyrimidines; Pyrimidine nucleosides	1	0.3276	0.0111965	3.1504	1.69	HILIC-neg
HILn_QI1441			308.024	0.8775	enriched in UC	16	NH4_C48:0 TAG	Organonitrogen compounds	1	0.0801	4.23772e-05	7.143	8.11	HILIC-neg
C18n_QI1682			217.017	0.8774	depleted in UC	0			0	1	0.0310364	2.8954	0.96	C18-neg
HILp_QI3172			181.12	0.8772	depleted in UC	0			0	1	0.0108961	2.2887	2.06	HILIC-pos
C18n_QI2892			267.233	0.8772	depleted in UC	0			0	1	0.0310384	2.8859	14.95	C18-neg
HILp_QI2116			155.082	0.8771	depleted in UC	255			0	0.1019	0.000415404	4.7219	3.87	HILIC-pos
C18n_QI2596			257.103	0.877	depleted in UC	90			0	0.0758	4.40208e-06	6.9596	0.98	C18-neg
C18n_QI4825			330.204	0.8769	depleted in UC	132			0	0.1501	0.00602296	4.3477	1.07	C18-neg
HILp_QI13383			464.253	0.8767	enriched in UC	13			0	0.1106	0.000742499	4.3636	6.53	HILIC-pos
C18n_QI8539			447.385	0.8767	depleted in UC	300			0	0.9684	0.0486847	4.7062	13.76	C18-neg
C18n_QI1830			225.076	0.8767	depleted in UC	2	porphobilinogen	Organonitrogen compounds; Keto acids and derivatives	1	0.4627	0.000327465	2.2342	1.13	C18-neg
HILn_QI20035			449.166	0.8767	depleted in UC	17	5-acetylamino-6-amino-3-methyluracil	Imidazopyrimidines; Organonitrogen compounds; Carboxylic acids and derivatives	1	1.6429	0.0370987	2.7094	2	HILIC-neg
C18n_QI2253			243.171	0.8766	depleted in UC	132			0	0.0948	0.000273875	5.0223	0.99	C18-neg
C18n_QI11045			529.083	0.8766	enriched in UC	0			0	1	0.0456252	3.563	1.45	C18-neg
C18n_QI5277			345.131	0.8766	depleted in UC	0			0	1	0.00959982	2.2448	0.66	C18-neg
HILp_QI10782			358.113	0.8764	enriched in UC	183	acetyl-galactosamine	Organooxygen compounds	1	15.8455	0.0395354	2.5415	5.22	HILIC-pos
C18n_QI1863			227.035	0.8763	depleted in UC	138	1-methylnicotinamide	Pyridines and derivatives	1	9.128	0.0733723	4.0447	4.9	C18-neg
C8p_QI29403			1035.78	0.8763	depleted in UC	31	C22:1 MAG		1	0.6274	0.0114586	2.6331	11.08	C8-pos
C18n_QI13587			749.574	0.8762	depleted in UC	157	adipate	Fatty Acyls	1	0.1373	0.00520494	4.5418	12.03	C18-neg
C18n_QI9651			482.328	0.8762	depleted in UC	163			0	0.3004	0.00439913	2.7765	11.48	C18-neg
HILp_QI9387			317.175	0.8762	depleted in UC	227			0	0.158	0.00459027	3.8163	3.5	HILIC-pos
C18n_QI4772			329.103	0.8761	depleted in UC	157	adipate	Fatty Acyls	1	0.4535	0.00691434	2.6157	4.9	C18-neg
HILn_QI4279			325.094	0.876	depleted in UC	2	porphobilinogen	Organonitrogen compounds; Keto acids and derivatives	1	0.216	0.0124874	3.8992	5.04	HILIC-neg
C18n_QI3342			283.083	0.876	depleted in UC	2	porphobilinogen	Organonitrogen compounds; Keto acids and derivatives	1	0.2095	0.00453333	3.186	1.67	C18-neg
HILp_QI7319			273.087	0.8759	enriched in UC	79			0	0.1078	0.00120082	4.7093	2.15	HILIC-pos
C18n_QI7272			407.281	0.8756	enriched in UC	0			0	1	0.0468531	3.5733	5.69	C18-neg
C8p_QI26006			811.668	0.8751	enriched in UC	25	C16:0 SM	Sphingolipids; Glycerophospholipids	1	0.0941	0.000896468	5.7145	9.3	C8-pos
C8p_QI3860			336.231	0.8751	depleted in UC	0			0	1	0.0411337	3.2033	4.71	C8-pos
HILn_QI2950			262.094	0.875	depleted in UC	108	oxymetazoline	Benzene and substituted derivatives	1	0.0916	0.000442201	5.4025	4.44	HILIC-neg
C18n_QI12795			625.297	0.8749	depleted in UC	0			0	1	0.0180983	2.4137	5.62	C18-neg
HILn_QI9584			253.072	0.8748	depleted in UC	2	porphobilinogen	Organonitrogen compounds; Keto acids and derivatives	1	0.8406	0.00342325	2.2006	2.99	HILIC-neg
C8p_QI21720			681.54	0.8748	depleted in UC	22	C34:0 PE		1	0.5117	0.0172148	2.9335	8.89	C8-pos
C18n_QI5080			339.141	0.8748	depleted in UC	183	acetyl-galactosamine	Organooxygen compounds	1	2.0141	0.0356449	2.5666	0.7	C18-neg
HILp_QI18148			567.848	0.8747	depleted in UC	183	acetyl-galactosamine	Organooxygen compounds	1	32.2894	0.0514016	2.7821	7.6	HILIC-pos
C18n_QI3682			294.099	0.8747	depleted in UC	2	porphobilinogen	Organonitrogen compounds; Keto acids and derivatives	1	0.0731	1.13667e-06	6.213	0.96	C18-neg
C18n_QI13497			727.588	0.8747	depleted in UC	22	C34:0 PE		1	0.3078	0.0159942	3.3699	15.23	C18-neg
C18n_QI1348			195.065	0.8747	depleted in UC	2	porphobilinogen	Organonitrogen compounds; Keto acids and derivatives	1	0.0704	2.32876e-07	6.8199	0.96	C18-neg
C18n_QI7058			399.323	0.8747	depleted in UC	0			0	1	0.0245029	2.5731	9.99	C18-neg
C18n_QI7891			427.055	0.8746	enriched in UC	215	cytidine	Pyrimidine nucleosides; Diazines	1	0.0709	3.93125e-06	7.8595	1.02	C18-neg
HILp_QI15953			532.329	0.8744	enriched in UC	195			0	0.367	0.0129586	2.9857	1.87	HILIC-pos
C8p_QI3663			331.178	0.8743	enriched in UC	0			0	1	0.0489778	3.558	3.81	C8-pos
HILp_QI11849			399.229	0.8743	depleted in UC	108	oxymetazoline	Benzene and substituted derivatives	1	2.3028	0.043896	2.7642	1.89	HILIC-pos
C18n_QI13727			789.573	0.8742	depleted in UC	0			0	1	0.0279322	2.6556	12.76	C18-neg
HILp_QI22690			639.535	0.8742	depleted in UC	0			0	1	0.0450641	3.362	1.57	HILIC-pos
C18n_QI12388			595.295	0.874	enriched in UC	0			0	1	0.0148011	2.3163	8.21	C18-neg
C18n_QI1861			227.023	0.874	depleted in UC	101			0	0.2392	0.0181006	3.998	0.78	C18-neg
C8p_QI24971			768.613	0.8739	depleted in UC	163			0	0.2125	0.0191872	4.6396	7.69	C8-pos
C8p_QI20886			663.605	0.8738	depleted in UC	162			0	0.1203	0.00290267	4.3257	12.44	C8-pos
C8p_QI6360			388.341	0.8738	depleted in UC	31	C22:1 MAG		1	0.1554	0.00265169	3.3927	6	C8-pos
HILp_QI9874			331.268	0.8738	depleted in UC	0			0	1	0.0404147	3.1108	5.84	HILIC-pos
C18n_QI1299			192.066	0.8737	depleted in UC	2	porphobilinogen	Organonitrogen compounds; Keto acids and derivatives	1	0.2069	0.00016541	2.5969	0.9	C18-neg
HILn_QI19930			635.456	0.8736	enriched in UC	7	malate	Hydroxy acids and derivatives; Carboxylic acids and derivatives; Fatty Acyls	1	0.5434	0.036066	3.959	1.24	HILIC-neg
HILn_QI6147			317.099	0.8736	depleted in UC	31	C22:1 MAG		1	3.5652	0.0394235	2.562	8.19	HILIC-neg
C18n_QI3167			276.109	0.8736	depleted in UC	90			0	0.0715	2.31636e-06	6.5104	0.74	C18-neg
HILn_QI2671			209.057	0.8735	depleted in UC	0			0	1	0.00948007	2.1753	7.32	HILIC-neg
C18n_QI13409			710.44	0.8734	depleted in UC	0			0	1	0.0558031	3.9474	16.71	C18-neg
HILn_QI11273			278.124	0.8734	depleted in UC	183	acetyl-galactosamine	Organooxygen compounds	1	8.4885	0.00957669	1.9017	3.82	HILIC-neg
HILp_QI12494	HMDB05065	C18:1 carnitine	426.359	0.8734	enriched in UC	75	C16 carnitine	Carboxylic acids and derivatives; Fatty Acyls; Hydroxy acids and derivatives	1	0.9203	0.0100233	2.3715	6.61	HILIC-pos
C8p_QI22750			703.526	0.8734	depleted in UC	22	C34:0 PE		1	0.3715	0.0300953	4.1256	9.36	C8-pos
HILn_QI8617			274.057	0.8732	depleted in UC	0			0	1	0.0258863	2.577	8.51	HILIC-neg
HILn_QI3006			510.323	0.8731	enriched in UC	144			0	0.1055	0.000256084	3.8453	3.64	HILIC-neg
C18n_QI4481			319.166	0.8731	depleted in UC	108	oxymetazoline	Benzene and substituted derivatives	1	0.1396	0.00799276	4.6167	8.66	C18-neg
HILp_QI7609			279.065	0.8731	depleted in UC	101			0	0.0907	0.00100409	5.8208	4.27	HILIC-pos
HILn_QI30798			267.128	0.873	depleted in UC	0			0	1	0.0138163	2.2705	2.87	HILIC-neg
HILn_QI7405			198.041	0.8729	depleted in UC	0			0	1	0.0257874	2.5631	3.39	HILIC-neg
C8p_QI25362			784.608	0.8729	depleted in UC	163			0	0.2804	0.0174606	3.5075	7.1	C8-pos
C18n_QI8628			450.287	0.8728	enriched in UC	99			0	0.1138	1.23546e-06	3.1256	12.51	C18-neg
HILp_TF50	HMDB02172	N1,N12-diacetylspermine	287.245	0.8728	enriched in UC	55	N-acetylputrescine	Carboxylic acids and derivatives; Carboximidic acids and derivatives; Organonitrogen compounds	1	0.5725	0.022031	2.9612	10.45	HILIC-pos
HILp_QI6603			257.102	0.8727	depleted in UC	2	porphobilinogen	Organonitrogen compounds; Keto acids and derivatives	1	0.1031	0.000792057	4.2444	2.79	HILIC-pos
HILn_QI7509			333.208	0.8726	depleted in UC	326	alpha-CEHC	Benzopyrans	1	3.2274	0.0559646	3.0071	3.64	HILIC-neg
HILp_QI419			110.061	0.8724	enriched in UC	16	NH4_C48:0 TAG	Organonitrogen compounds	1	8.3887	0.0112582	1.9191	3.29	HILIC-pos
C18n_QI7712			419.317	0.8724	depleted in UC	300			0	0.2232	0.00198576	2.7387	11.93	C18-neg
C8p_QI13797			528.332	0.8724	enriched in UC	144			0	0.085	2.86074e-05	4.458	4.15	C8-pos
HILp_QI2882			173.081	0.8724	enriched in UC	134			0	0.2442	0.0114257	3.2746	10.31	HILIC-pos
HILp_QI15957			532.349	0.8723	depleted in UC	182			0	0.1191	0.0014814	3.8461	4.02	HILIC-pos
C18n_QI11413			542.312	0.8723	enriched in UC	79			0	0.0852	1.76461e-06	4.0499	7.96	C18-neg
C18n_QI1895			228.088	0.8722	depleted in UC	90			0	0.0777	1.11284e-05	5.0488	0.88	C18-neg
C8p_QI11178			480.226	0.8721	enriched in UC	13			0	0.1133	0.00361239	4.7231	2.37	C8-pos
C18n_QI1799			225.007	0.8721	depleted in UC	101			0	0.5662	0.0293572	3.2939	0.78	C18-neg
HILn_QI4244			225.077	0.872	depleted in UC	2	porphobilinogen	Organonitrogen compounds; Keto acids and derivatives	1	0.8477	0.0440686	3.8582	3.17	HILIC-neg
C8p_QI22115			689.62	0.8718	depleted in UC	162			0	0.1761	0.0142994	4.3867	12.54	C8-pos
HILp_QI13613			474.226	0.8718	enriched in UC	260			0	0.0676	3.49568e-06	7.6421	6.56	HILIC-pos
HILn_QI22417			196.073	0.8718	depleted in UC	355			0	0.0914	0.00059182	4.8691	4.09	HILIC-neg
C8p_QI10619			469.329	0.8717	depleted in UC	0			0	1	0.0291173	2.6238	5.13	C8-pos
HILn_QI6191			236.093	0.8717	enriched in UC	260			0	0.097	0.00157754	5.0657	3.55	HILIC-neg
HILp_QI1946			151.099	0.8716	depleted in UC	0			0	1	0.0355171	2.8387	3.84	HILIC-pos
HILn_QI10819			477.323	0.8716	depleted in UC	22	C34:0 PE		1	0.2532	0.0165324	3.5239	3.37	HILIC-neg
C8p_QI14926			549.35	0.8715	depleted in UC	65			0	0.1153	0.000166229	3.3588	3.51	C8-pos
C18n_QI5206			343.104	0.8715	depleted in UC	90			0	0.0859	1.48961e-05	4.14	0.87	C18-neg
HILp_QI20788			602.396	0.8714	enriched in UC	25	C16:0 SM	Sphingolipids; Glycerophospholipids	1	0.0814	0.000382896	5.9034	7.63	HILIC-pos
HILn_QI15575			410.271	0.8713	enriched in UC	16	NH4_C48:0 TAG	Organonitrogen compounds	1	0.3732	0.033299	4.2248	3.03	HILIC-neg
C18n_QI8132			434.13	0.8713	depleted in UC	7	malate	Hydroxy acids and derivatives; Carboxylic acids and derivatives; Fatty Acyls	1	0.0822	0.000206286	5.2318	0.97	C18-neg
HILp_QI7172			270.11	0.8713	enriched in UC	54	pyridoxine	Pyridines and derivatives	1	0.5393	0.0288382	3.2595	6.03	HILIC-pos
HILn_QI6137			341.122	0.8713	depleted in UC	88	homovanillate	Phenols	1	0.1911	0.00605012	3.2339	4.24	HILIC-neg
C8p_QI24035			736.546	0.8711	depleted in UC	0			0	1	0.0442032	3.1568	11.96	C8-pos
HILp_QI8530			298.165	0.871	depleted in UC	2	porphobilinogen	Organonitrogen compounds; Keto acids and derivatives	1	0.3105	0.0106954	2.898	2.25	HILIC-pos
HILp_QI8785			303.135	0.8709	depleted in UC	49	hydroxycotinine	Pyridines and derivatives	1	0.4808	0.00438823	2.3565	4.56	HILIC-pos
HILp_QI6354			252.124	0.8709	enriched in UC	146	serotonin	Indoles and derivatives	1	0.1913	0.010092	3.5734	5.92	HILIC-pos
C8p_QI10270			463.282	0.8709	enriched in UC	3	4-nitrophenol	Phenols	1	0.9174	0.0466503	3.8931	5.58	C8-pos
C18n_QI2291			245.093	0.8708	depleted in UC	180	tetrahydro-1-methyl-beta-carboline-3-carboxylate	Harmala alkaloids	1	0.0871	0.000152371	4.4942	1.08	C18-neg
HILp_QI12815			439.165	0.8708	enriched in UC	70			0	0.1248	0.000506805	3.2713	2.83	HILIC-pos
HILp_QI8849			305.078	0.8707	enriched in UC	317			0	0.0624	8.82632e-08	13.0546	1.92	HILIC-pos
C18n_QI6516			385.144	0.8707	depleted in UC	108	oxymetazoline	Benzene and substituted derivatives	1	0.1601	0.00202597	3.0982	4.47	C18-neg
HILn_QI14984			374.088	0.8706	depleted in UC	106	C38:2 PC		1	0.0772	8.75181e-05	5.4952	4.17	HILIC-neg
C18n_QI2004			233.066	0.8706	depleted in UC	90			0	0.1125	8.06876e-05	3.2695	0.74	C18-neg
HILn_QI1376			194.345	0.8705	enriched in UC	16	NH4_C48:0 TAG	Organonitrogen compounds	1	0.0617	2.51242e-08	11.6182	3.93	HILIC-neg
C18n_QI3182			277.093	0.8705	depleted in UC	90			0	0.304	6.94912e-06	2.1627	0.73	C18-neg
HILp_QI3988			199.096	0.8704	depleted in UC	2	porphobilinogen	Organonitrogen compounds; Keto acids and derivatives	1	0.1459	0.000746783	3.0292	3.6	HILIC-pos
HILn_QI2683			377.089	0.8703	depleted in UC	2	porphobilinogen	Organonitrogen compounds; Keto acids and derivatives	1	0.1591	0.0089279	3.9038	7.96	HILIC-neg
C18n_QI4012			305.176	0.8703	depleted in UC	0			0	1	0.0402236	2.9579	9.25	C18-neg
C8p_QI26349			828.671	0.8703	depleted in UC	163			0	0.0906	0.00259397	6.6731	7.32	C8-pos
C8p_QI20206			649.516	0.8701	enriched in UC	194	C38:5 DAG		1	0.2447	0.0174335	3.5541	9.4	C8-pos
HILp_QI4167			203.103	0.8699	depleted in UC	0			0	1	0.0150713	2.2335	5.16	HILIC-pos
C18n_QI5803			362.146	0.8697	depleted in UC	146	serotonin	Indoles and derivatives	1	0.6748	0.0248032	2.8505	1.19	C18-neg
HILn_QI4539			199.036	0.8697	enriched in UC	0			0	1	0.0497504	3.3086	1.73	HILIC-neg
HILp_QI12896			442.198	0.8694	enriched in UC	260			0	0.0645	1.54049e-06	7.538	6.66	HILIC-pos
C8p_QI13701			526.52	0.8694	depleted in UC	227			0	0.509	0.0285885	3.2066	8.14	C8-pos
C8p_QI25751			801.548	0.8693	enriched in UC	333	C32:0 PE		1	1.2826	0.0432345	2.6909	8.32	C8-pos
C18n_QI1750			222.077	0.8693	enriched in UC	70			0	0.064	7.03586e-07	7.4731	2.19	C18-neg
C18n_QI1532			207.066	0.8692	depleted in UC	2	porphobilinogen	Organonitrogen compounds; Keto acids and derivatives	1	0.0826	0.000349458	5.0084	0.99	C18-neg
C18n_QI2015			233.103	0.8688	depleted in UC	90			0	0.0923	0.000483675	4.2131	0.74	C18-neg
HILn_QI3020			180.03	0.8688	enriched in UC	70			0	0.0724	0.000124126	6.4602	4.05	HILIC-neg
C8p_QI29635			1064.09	0.8687	depleted in UC	0			0	1	0.0593679	3.8024	6.16	C8-pos
C18n_QI3944			303.135	0.8687	enriched in UC	16	NH4_C48:0 TAG	Organonitrogen compounds	1	0.1576	0.000102153	2.6667	7.88	C18-neg
C18n_QI3008			271.155	0.8686	depleted in UC	31	C22:1 MAG		1	0.2122	0.0105562	3.2411	8.13	C18-neg
HILp_QI8695			301.201	0.8685	depleted in UC	69	sebacate	Fatty Acyls	1	0.098	0.000764305	4.0121	1.72	HILIC-pos
HILn_QI9375			370.097	0.8684	depleted in UC	88	homovanillate	Phenols	1	0.2347	0.0139496	3.2681	4.82	HILIC-neg
C8p_QI23340			717.615	0.8684	depleted in UC	87	C18:1 SM		1	0.3064	0.0295999	4.0068	9.33	C8-pos
C18n_QI5482			351.254	0.8684	depleted in UC	176	trimethylbenzene		1	0.2227	0.00372481	2.7318	11.86	C18-neg
HILn_QI11831			349.072	0.8684	depleted in UC	101			0	0.1556	0.0115389	4.0986	3.85	HILIC-neg
C18n_QI11409			542.312	0.8683	enriched in UC	144			0	0.0695	1.88408e-06	5.1837	10.4	C18-neg
C18n_QI8757			454.199	0.8682	enriched in UC	260			0	0.067	2.49192e-06	5.8408	5.28	C18-neg
HILp_QI8033			287.14	0.8681	depleted in UC	0			0	1	0.0231733	2.374	2.61	HILIC-pos
HILp_QI14467			510.323	0.8681	enriched in UC	144			0	0.1096	0.00249059	4.0412	1.9	HILIC-pos
C18n_QI3181			277.093	0.8681	depleted in UC	90			0	0.0802	4.34008e-06	4.0193	0.87	C18-neg
C18n_QI7843			425.201	0.868	depleted in UC	0			0	1	0.0226388	2.3604	8.44	C18-neg
C8p_QI10671			470.265	0.8679	depleted in UC	108	oxymetazoline	Benzene and substituted derivatives	1	0.2391	0.0224516	3.8445	3.13	C8-pos
C8p_QI21540			677.548	0.8678	enriched in UC	194	C38:5 DAG		1	0.129	0.000754214	3.1329	9.68	C8-pos
HILn_QI5383			254.104	0.8678	depleted in UC	2	porphobilinogen	Organonitrogen compounds; Keto acids and derivatives	1	0.0952	0.000927733	4.1596	4.96	HILIC-neg
C18n_QI1793			224.093	0.8677	depleted in UC	168			0	0.1899	0.000718586	2.6201	1.66	C18-neg
C18n_QI2570			256.083	0.8677	depleted in UC	90			0	0.1255	0.000279575	3.0346	0.87	C18-neg
HILn_QI2865			330.099	0.8677	depleted in UC	2	porphobilinogen	Organonitrogen compounds; Keto acids and derivatives	1	0.2639	0.0145817	3.1094	4.8	HILIC-neg
C18n_QI13379			703.573	0.8676	depleted in UC	286			0	0.0872	0.00163901	5.4245	12.77	C18-neg
C8p_QI19714			638.404	0.8675	depleted in UC	65			0	0.0848	0.00118171	5.3341	3.45	C8-pos
HILp_QI5574			234.098	0.8675	depleted in UC	0			0	1	0.01113	2.1015	3.35	HILIC-pos
HILn_QI3472			273.125	0.8674	depleted in UC	0			0	1	0.03795	2.777	3.55	HILIC-neg
HILp_QI5546			233.132	0.8673	enriched in UC	296	N1-methyl-2-pyridone-5-carboxamide	Pyridines and derivatives	1	0.3346	0.0192361	3.0636	3	HILIC-pos
C18n_QI1968			231.087	0.8673	depleted in UC	90			0	0.3286	0.00144672	2.3052	0.74	C18-neg
HILp_QI10622			353.208	0.8672	depleted in UC	10	urobilin	Tetrapyrroles and derivatives	1	0.192	0.0134287	3.5648	4.22	HILIC-pos
HILp_QI4241	HMDB00201	C2 carnitine	204.124	0.8671	enriched in UC	128	C16:0 LPC	Organonitrogen compounds; Fatty Acyls; Glycerophospholipids	1	0.2506	0.00188946	2.4763	8.69	HILIC-pos
HILn_QI26735			204.03	0.867	enriched in UC	0			0	1	0.0372471	2.7412	9.16	HILIC-neg
C8p_QI4925			359.295	0.8669	depleted in UC	22	C34:0 PE		1	0.72	0.0435481	3.5921	9.6	C8-pos
HILp_QI8027			287.136	0.8669	enriched in UC	15	4-guanidinobutanoic acid	Carboxylic acids and derivatives	1	0.2349	0.000800737	2.4265	6.53	HILIC-pos
HILp_QI6717			259.166	0.8669	depleted in UC	0			0	1	0.0445781	2.9785	7.85	HILIC-pos
C18n_QI4105			309.099	0.8669	depleted in UC	2	porphobilinogen	Organonitrogen compounds; Keto acids and derivatives	1	0.4629	0.00048094	2.0707	1.16	C18-neg
C8p_QI20414			653.619	0.8668	depleted in UC	31	C22:1 MAG		1	3.7916	0.0538191	2.7055	10.17	C8-pos
HILp_QI2307			159.092	0.8668	enriched in UC	0			0	1	0.0251727	2.3969	6.56	HILIC-pos
HILp_QI11537			385.274	0.8667	depleted in UC	0			0	1	0.0494673	3.1407	1.68	HILIC-pos
C8p_QI21332			673.424	0.8666	depleted in UC	278			0	0.8162	0.0163259	2.4148	3.46	C8-pos
HILn_QI26737			325.087	0.8665	depleted in UC	83			0	1	0.0583913	3.5593	5	HILIC-neg
HILn_QI8164			229.156	0.8664	depleted in UC	171	acetytyrosine	Carboxylic acids and derivatives	1	0.1782	0.0183549	4.2085	2.53	HILIC-neg
HILn_QI5607			283.082	0.8663	depleted in UC	2	porphobilinogen	Organonitrogen compounds; Keto acids and derivatives	1	0.0858	0.000114578	3.9408	4.64	HILIC-neg
C18n_QI8833			457.214	0.8663	depleted in UC	185			0	0.1299	0.00532813	3.7029	10.03	C18-neg
C8p_QI14566			542.514	0.8662	depleted in UC	162			0	0.2064	0.0180983	3.7406	7.92	C8-pos
HILn_QI5851			299.077	0.8662	depleted in UC	2	porphobilinogen	Organonitrogen compounds; Keto acids and derivatives	1	0.3622	0.00948124	2.5746	5.12	HILIC-neg
HILn_QI10958			306.135	0.8661	depleted in UC	160			0	0.2208	0.0146039	3.275	4.57	HILIC-neg
HILn_QI4492			414.266	0.8661	enriched in UC	99			0	0.0911	0.00236084	5.0115	3.09	HILIC-neg
HILp_QI13211			456.296	0.8661	depleted in UC	67	21-deoxycortisol	Steroids and steroid derivatives	1	1.5122	0.0243583	2.1508	1.72	HILIC-pos
C18n_QI13145			661.521	0.866	enriched in UC	3	4-nitrophenol	Phenols	1	0.4783	0.0214939	2.8108	14.06	C18-neg
HILp_QI6832			262.038	0.8659	enriched in UC	9	creatinine	Tetrapyrroles and derivatives; Carboxylic acids and derivatives; Organooxygen compounds; Purine nucleosides	1	7.8973	0.0754534	3.3779	5.71	HILIC-pos
HILn_QI15768			498.307	0.8659	enriched in UC	71	proline betaine	Carboxylic acids and derivatives	1	0.7819	0.0248552	2.6446	0.99	HILIC-neg
HILn_QI6111			283.083	0.8658	depleted in UC	2	porphobilinogen	Organonitrogen compounds; Keto acids and derivatives	1	0.0599	1.74696e-07	7.5298	3.99	HILIC-neg
C18n_QI2965			270.099	0.8657	depleted in UC	2	porphobilinogen	Organonitrogen compounds; Keto acids and derivatives	1	0.1524	0.000434174	2.7245	1.35	C18-neg
HILp_QI2288			158.154	0.8657	enriched in UC	59	gemfibrozil	Phenol ethers	1	4.4181	0.0546453	2.6659	7.06	HILIC-pos
C18n_QI13639			765.568	0.8657	depleted in UC	163			0	0.1024	0.00696768	5.6783	15.14	C18-neg
C8p_QI22	HMDB07871*	C32:0 PC	734.569	0.8657	enriched in UC	25	C16:0 SM	Sphingolipids; Glycerophospholipids	1	0.232	0.000565986	2.3798	8.59	C8-pos
HILn_QI5193			307.104	0.8656	depleted in UC	212	fucose	Organooxygen compounds	1	0.3156	0.0287253	3.6145	3.11	HILIC-neg
C18n_QI2461			253.093	0.8655	depleted in UC	158			0	0.0678	6.83696e-05	6.0089	0.88	C18-neg
HILn_QI697			479.266	0.8655	depleted in UC	242			0	0.1939	0.00516829	2.8926	6.28	HILIC-neg
C18n_QI1565			209.081	0.8653	depleted in UC	2	porphobilinogen	Organonitrogen compounds; Keto acids and derivatives	1	0.1417	0.000839009	2.8945	1.4	C18-neg
C18n_QI2364			248.129	0.8652	depleted in UC	171	acetytyrosine	Carboxylic acids and derivatives	1	0.6268	0.0308716	2.9692	6.76	C18-neg
HILn_QI31725			161.046	0.8651	depleted in UC	177	acetylalanine	Carboxylic acids and derivatives	1	1.3157	1.1957e-05	1.6071	4.03	HILIC-neg
C18n_QI4542			321.182	0.8651	depleted in UC	108	oxymetazoline	Benzene and substituted derivatives	1	3.6626	0.0755634	3.4799	5.28	C18-neg
C18n_QI5068			339.073	0.8649	depleted in UC	2	porphobilinogen	Organonitrogen compounds; Keto acids and derivatives	1	0.4643	0.0238371	2.8669	1.1	C18-neg
HILn_QI2963			208.007	0.8649	enriched in UC	16	NH4_C48:0 TAG	Organonitrogen compounds	1	0.0711	0.00023698	5.7885	3.89	HILIC-neg
HILn_QI5936			285.113	0.8648	depleted in UC	157	adipate	Fatty Acyls	1	0.2504	0.030313	4.2172	4.41	HILIC-neg
HILn_QI1958			193.992	0.8648	enriched in UC	247			0	0.0563	5.50039e-09	10.9565	4.06	HILIC-neg
HILp_QI4661			214.108	0.8648	depleted in UC	328			0	0.087	0.00144009	4.6932	4.97	HILIC-pos
HILn_QI9334			313.094	0.8645	depleted in UC	2	porphobilinogen	Organonitrogen compounds; Keto acids and derivatives	1	0.1921	0.0127297	3.3327	3.29	HILIC-neg
HILn_QI16943			254.103	0.8645	depleted in UC	88	homovanillate	Phenols	1	0.058	8.74279e-08	7.9792	4.07	HILIC-neg
HILp_QI8862			305.135	0.8644	enriched in UC	258			0	0.7145	0.0110556	2.28	6.13	HILIC-pos
HILp_QI13115			453.167	0.8644	enriched in UC	0			0	1	0.0576931	3.3901	1.78	HILIC-pos
C8p_QI22981			708.593	0.8644	depleted in UC	87	C18:1 SM		1	0.2565	0.0246624	3.5802	9.22	C8-pos
C18n_QI6568			385.308	0.8642	depleted in UC	0			0	1	0.0220162	2.2668	9.54	C18-neg
HILp_QI13606			473.795	0.8642	depleted in UC	175			0	0.3043	0.027286	3.4508	8.3	HILIC-pos
C8p_QI17445			595.349	0.8641	depleted in UC	85	urobilin	Fatty Acyls; Tetrapyrroles and derivatives	1	0.0904	0.000167097	3.6236	3.25	C8-pos
HILp_QI15158			522.379	0.864	depleted in UC	67	21-deoxycortisol	Steroids and steroid derivatives	1	0.8354	0.0386558	3.0465	1.67	HILIC-pos
C18n_QI7606			416.281	0.864	enriched in UC	99			0	0.0638	1.86299e-07	5.0794	16.19	C18-neg
C8p_QI18299			611.444	0.8638	depleted in UC	0			0	1	0.0466724	2.9358	7.35	C8-pos
HILp_QI5048			224.092	0.8637	enriched in UC	16	NH4_C48:0 TAG	Organonitrogen compounds	1	0.3723	0.00134881	2.162	1.87	HILIC-pos
C18n_QI4357			315.254	0.8636	depleted in UC	157	adipate	Fatty Acyls	1	0.5666	0.000102054	1.9034	10.28	C18-neg
C18n_QI13296			687.521	0.8636	depleted in UC	22	C34:0 PE		1	0.3409	0.0291752	3.3758	15.25	C18-neg
HILp_QI16823			548.409	0.8635	enriched in UC	25	C16:0 SM	Sphingolipids; Glycerophospholipids	1	0.1025	0.00574328	4.6844	5.94	HILIC-pos
C8p_QI20269			650.822	0.8635	enriched in UC	7	malate	Hydroxy acids and derivatives; Carboxylic acids and derivatives; Fatty Acyls	1	0.1864	0.00621855	2.9347	3.78	C8-pos
C8p_QI9915			456.289	0.8634	depleted in UC	0			0	1	0.00928793	1.9908	4.29	C8-pos
HILp_QI1495			141.055	0.8633	enriched in UC	134			0	0.9911	0.0433543	3.1326	10.42	HILIC-pos
HILn_QI14323			256.046	0.8631	depleted in UC	2	porphobilinogen	Organonitrogen compounds; Keto acids and derivatives	1	0.1526	0.00259607	2.9042	4.35	HILIC-neg
HILp_QI13569			472.281	0.8631	enriched in UC	13			0	0.0697	0.000325842	5.7896	6.61	HILIC-pos
C18n_QI13042			651.266	0.8631	depleted in UC	105	corticosterone	Steroids and steroid derivatives	1	3.3273	0.0311046	2.1534	3.13	C18-neg
HILn_QI1440			385.115	0.863	depleted in UC	88	homovanillate	Phenols	1	0.0579	1.61936e-06	8.1611	3.91	HILIC-neg
HILp_QI25201			767.583	0.8629	depleted in UC	163			0	0.1461	0.0222574	5.6101	1.82	HILIC-pos
C8p_QI20507			655.563	0.8629	enriched in UC	194	C38:5 DAG		1	0.0884	0.00312164	4.9321	9.86	C8-pos
HILp_QI9440			319.093	0.8628	enriched in UC	70			0	0.059	3.46568e-06	7.2748	2.52	HILIC-pos
C18n_QI13095			655.552	0.8627	depleted in UC	80	eicosenoate	Fatty Acyls	1	0.0806	0.00155009	5.0951	14.37	C18-neg
C18n_QI1690			217.083	0.8626	depleted in UC	143	2-hydroxyglutarate		1	0.0736	0.000262341	4.8297	0.84	C18-neg
HILn_QI5791			349.13	0.8626	depleted in UC	223			0	0.0981	0.00456454	4.4649	2.31	HILIC-neg
C18n_QI7679			419.135	0.8625	depleted in UC	154			0	0.1295	0.00384422	3.2513	1.3	C18-neg
HILp_QI22677			639.304	0.8623	enriched in UC	66			0	0.5248	0.0458652	3.8193	5.4	HILIC-pos
HILp_QI5199			227.085	0.8623	depleted in UC	280	biotin	Biotin and derivatives	1	0.0944	0.00164491	3.912	3.87	HILIC-pos
C18n_QI6444			383.081	0.8622	depleted in UC	17	5-acetylamino-6-amino-3-methyluracil	Imidazopyrimidines; Organonitrogen compounds; Carboxylic acids and derivatives	1	0.102	0.000574826	3.322	2.09	C18-neg
C18n_QI3069			273.098	0.862	depleted in UC	90			0	0.0589	1.15042e-06	6.3733	0.95	C18-neg
HILp_QI1714			145.134	0.8619	enriched in UC	55	N-acetylputrescine	Carboxylic acids and derivatives; Carboximidic acids and derivatives; Organonitrogen compounds	1	0.4539	0.0107564	2.3885	7.54	HILIC-pos
HILp_QI9579			323.196	0.8618	depleted in UC	108	oxymetazoline	Benzene and substituted derivatives	1	0.1254	0.00446778	3.3724	2.69	HILIC-pos
C8p_QI22052			688.586	0.8617	depleted in UC	22	C34:0 PE		1	0.7827	0.0466745	3.348	8.38	C8-pos
C18n_QI12597			609.393	0.8616	enriched in UC	7	malate	Hydroxy acids and derivatives; Carboxylic acids and derivatives; Fatty Acyls	1	1.7176	0.0285462	2.1313	15.88	C18-neg
C18n_QI5382			349.071	0.8614	depleted in UC	101			0	0.0832	0.0026171	5.031	0.78	C18-neg
HILp_QI8184			290.123	0.8613	depleted in UC	2	porphobilinogen	Organonitrogen compounds; Keto acids and derivatives	1	0.1135	0.00442458	3.649	2.22	HILIC-pos
HILp_QI12459	HMDB06469	C18:2 carnitine	424.343	0.8613	enriched in UC	75	C16 carnitine	Carboxylic acids and derivatives; Fatty Acyls; Hydroxy acids and derivatives	1	0.4888	0.0290199	2.9129	6.65	HILIC-pos
HILn_QI8242			376.217	0.8612	enriched in UC	0			0	1	0.0396641	2.6175	5.4	HILIC-neg
C8p_QI15947			568.363	0.8611	depleted in UC	278			0	0.1629	0.0041457	2.8586	3.53	C8-pos
HILp_QI12695			434.29	0.8611	enriched in UC	99			0	0.206	0.00691318	2.7645	1.95	HILIC-pos
C8p_QI3439			325.273	0.8611	depleted in UC	158			0	0.1433	0.00382757	3.0186	4.44	C8-pos
C18n_QI13492			727.448	0.8611	depleted in UC	0			0	1	0.0593485	3.2535	16.69	C18-neg
HILn_QI8002			412.18	0.8609	enriched in UC	125			0	0.1022	0.00611678	4.3654	3.23	HILIC-neg
C18n_QI3552			289.07	0.8608	depleted in UC	284			0	0.0613	1.16257e-05	5.7766	0.78	C18-neg
HILp_QI13936			490.296	0.8607	enriched in UC	79			0	0.0712	0.00119244	6.1411	4.24	HILIC-pos
HILp_QI9131			311.295	0.8607	depleted in UC	31	C22:1 MAG		1	0.626	0.0354988	2.9659	4.34	HILIC-pos
C18n_QI2929			269.103	0.8606	depleted in UC	90			0	0.0735	2.31698e-05	3.9228	0.97	C18-neg
HILn_QI4639			196.061	0.8605	enriched in UC	16	NH4_C48:0 TAG	Organonitrogen compounds	1	0.2799	0.00410724	2.3695	4.13	HILIC-neg
C18n_QI3810			299.092	0.8605	depleted in UC	0			0	1	0.0379272	2.5571	7.49	C18-neg
C8p_QI6312			387.322	0.8605	depleted in UC	0			0	1	0.0581956	3.1855	4.21	C8-pos
HILp_QI11089			369.203	0.8604	depleted in UC	199			0	0.0916	0.00327694	4.2779	2.83	HILIC-pos
HILn_QI8122			363.178	0.8604	depleted in UC	183	acetyl-galactosamine	Organooxygen compounds	1	5.8729	0.0572119	2.5599	3.77	HILIC-neg
HILn_QI22812			159.068	0.8604	depleted in UC	0			0	1	0.0152831	2.0579	1.17	HILIC-neg
HILn_QI5788			205.036	0.8602	enriched in UC	259	5-hydroxytryptophan	Indoles and derivatives	1	0.2573	0.0204236	3.0791	6.66	HILIC-neg
C18n_QI10296			503.269	0.8602	enriched in UC	0			0	1	0.0167792	2.0839	5.68	C18-neg
HILn_QI6783			228.052	0.8602	depleted in UC	0			0	1	0.0435552	2.6934	8.4	HILIC-neg
HILp_QI12084			410.211	0.8602	enriched in UC	132			0	0.6699	0.018218	2.3827	6.02	HILIC-pos
C18n_QI2420			251.067	0.8601	enriched in UC	16	NH4_C48:0 TAG	Organonitrogen compounds	1	0.0565	8.93395e-06	8.4749	0.76	C18-neg
C18n_QI13131			659.525	0.8601	enriched in UC	3	4-nitrophenol	Phenols	1	11.6955	0.0345151	2.0888	14.23	C18-neg
HILp_QI12313			419.279	0.8601	depleted in UC	0			0	1	0.0244017	2.2286	1.69	HILIC-pos
HILn_QI19850			313.12	0.8599	depleted in UC	49	hydroxycotinine	Pyridines and derivatives	1	0.321	0.0255433	3.0673	4.57	HILIC-neg
C18n_QI2310			246.044	0.8599	depleted in UC	180	tetrahydro-1-methyl-beta-carboline-3-carboxylate	Harmala alkaloids	1	0.0613	1.73456e-05	5.6388	0.74	C18-neg
HILp_QI1924			151.062	0.8598	depleted in UC	0			0	1	0.0286414	2.3191	4.39	HILIC-pos
HILp_QI3377			185.129	0.8598	depleted in UC	155			0	0.1104	0.00244369	3.3428	4.26	HILIC-pos
HILn_QI11476			431.317	0.8595	depleted in UC	22	C34:0 PE		1	0.4952	0.0303491	2.8833	3.32	HILIC-neg
C8p_QI25453			788.71	0.8595	depleted in UC	119	pentadecanoate	Fatty Acyls	1	0.1282	0.0194391	5.2591	10.39	C8-pos
C8p_QI23633			725.556	0.8595	enriched in UC	25	C16:0 SM	Sphingolipids; Glycerophospholipids	1	0.2526	0.0091128	2.6082	8.14	C8-pos
HILp_QI4351			207.141	0.8594	depleted in UC	136			0	1	0.0157016	2.052	1.82	HILIC-pos
HILn_QI13709			223.025	0.8594	depleted in UC	2	porphobilinogen	Organonitrogen compounds; Keto acids and derivatives	1	0.097	0.00348195	3.8955	7.14	HILIC-neg
HILn_QI4963			261.062	0.8593	depleted in UC	2	porphobilinogen	Organonitrogen compounds; Keto acids and derivatives	1	0.1557	0.0143461	3.5403	8.51	HILIC-neg
HILp_QI5528			233.093	0.8593	depleted in UC	0			0	1	0.0353479	2.454	3.35	HILIC-pos
C8p_QI14552			542.347	0.8592	depleted in UC	278			0	0.0718	0.000306646	4.5065	3.56	C8-pos
C8p_QI120	redundant ion	NH4_C38:4 DAG	662.572	0.8592	enriched in UC	194	C38:5 DAG		1	0.3263	0.0215359	2.8454	9.37	C8-pos
HILn_QI1945			119.025	0.859	depleted in UC	0			0	1	0.066596	3.4678	3.45	HILIC-neg
HILn_QI12830			319.13	0.8589	depleted in UC	49	hydroxycotinine	Pyridines and derivatives	1	0.8488	0.033484	2.6593	3.75	HILIC-neg
C18n_QI8212			437.15	0.8589	enriched in UC	0			0	1	0.0346967	2.4263	6.79	C18-neg
HILp_QI7339			273.11	0.8588	depleted in UC	0			0	1	0.0350165	2.4312	4.1	HILIC-pos
C18n_QI13709			781.564	0.8587	depleted in UC	156			0	0.4777	0.0141505	2.3765	10.3	C18-neg
HILp_QI10852			360.095	0.8587	enriched in UC	16	NH4_C48:0 TAG	Organonitrogen compounds	1	0.1144	0.00883255	3.9878	2.74	HILIC-pos
C18n_QI590			143.07	0.8586	depleted in UC	191			0	0.0787	0.00087832	4.1605	0.76	C18-neg
C8p_QI23278			715.855	0.8586	enriched in UC	7	malate	Hydroxy acids and derivatives; Carboxylic acids and derivatives; Fatty Acyls	1	0.0914	0.00146473	3.6917	3.74	C8-pos
C8p_QI6507			391.318	0.8585	enriched in UC	127			0	0.0671	2.43775e-05	4.2299	5.99	C8-pos
C18n_QI11019			527.321	0.8582	enriched in UC	144			0	0.0661	1.39035e-06	3.9863	9.38	C18-neg
HILp_QI6601			257.102	0.8582	depleted in UC	2	porphobilinogen	Organonitrogen compounds; Keto acids and derivatives	1	0.1312	0.00635684	3.2333	3.25	HILIC-pos
HILp_QI13311			460.314	0.8582	depleted in UC	67	21-deoxycortisol	Steroids and steroid derivatives	1	0.2366	0.022766	3.1963	1.66	HILIC-pos
C8p_QI13420			521.327	0.8582	depleted in UC	108	oxymetazoline	Benzene and substituted derivatives	1	0.1062	0.00573669	3.8066	3.3	C8-pos
C18n_QI42	HMDB01976	docosapentaenoate	329.249	0.8581	enriched in UC	82	eicosatrienoate	Fatty Acyls	1	0.7205	0.001485	1.8891	14.08	C18-neg
C8p_QI25519			792.594	0.8581	enriched in UC	332			0	0.2484	0.000671648	2.1843	8.64	C8-pos
HILn_QI23730			423.146	0.858	depleted in UC	0			0	1	0.0412346	2.5663	4.86	HILIC-neg
HILp_QI9365			317.113	0.8579	enriched in UC	16	NH4_C48:0 TAG	Organonitrogen compounds	1	0.0579	2.9176e-05	6.4889	6.06	HILIC-pos
HILn_QI52	HMDB10325	ethyl glucuronide	221.067	0.8578	depleted in UC	43	ethyl glucuronide	Carboxylic acids and derivatives; Organooxygen compounds	1	1	1.24032e-07	1.5941	3.99	HILIC-neg
HILp_QI22738			641.354	0.8578	depleted in UC	10	urobilin	Tetrapyrroles and derivatives	1	0.0902	0.0106018	6.8724	3.1	HILIC-pos
C18n_QI13421			711.517	0.8577	depleted in UC	22	C34:0 PE		1	0.1197	0.00977662	3.8269	13.65	C18-neg
C18n_QI9599			481.281	0.8577	depleted in UC	242			0	0.1741	0.00530634	2.7288	6.17	C18-neg
C8p_QI13081			515.298	0.8577	depleted in UC	286			0	0.2228	0.0354026	4.3634	5.21	C8-pos
HILn_QI33025			241.07	0.8575	depleted in UC	88	homovanillate	Phenols	1	0.6261	0.000356559	1.8425	4.27	HILIC-neg
C8p_QI16030			569.513	0.8574	depleted in UC	0			0	1	0.0403541	2.5226	8.63	C8-pos
C18n_QI3871			301.047	0.8574	enriched in UC	5			0	0.0506	6.33469e-08	10.1323	0.74	C18-neg
HILp_QI7783			282.193	0.8573	enriched in UC	33	2-aminoadipate	Carboxylic acids and derivatives	1	2.6384	0.035179	2.1315	8.07	HILIC-pos
HILp_QI13302			460.233	0.8573	enriched in UC	243			0	0.1368	0.0140957	3.7421	6.59	HILIC-pos
HILp_QI22216			626.573	0.8573	depleted in UC	31	C22:1 MAG		1	12.2111	0.058406	2.4633	1.48	HILIC-pos
C18n_QI2593			257.103	0.8573	depleted in UC	90			0	0.1376	0.00783592	3.2008	1.17	C18-neg
HILn_QI11141			355.322	0.8573	depleted in UC	0			0	1	0.0623701	3.1755	3.12	HILIC-neg
C8p_QI17488			596.376	0.8572	depleted in UC	63			0	0.0699	0.000526351	4.6938	3.76	C8-pos
HILn_QI4734			387.142	0.8572	depleted in UC	146	serotonin	Indoles and derivatives	1	1.7803	0.0871675	3.7854	3.72	HILIC-neg
HILn_QI27617			299.078	0.8572	depleted in UC	88	homovanillate	Phenols	1	0.0551	1.2918e-06	6.1275	4.26	HILIC-neg
HILn_QI5793			347.146	0.857	depleted in UC	0			0	1	0.0423363	2.5636	3.83	HILIC-neg
C8p_QI18659			617.548	0.8569	depleted in UC	31	C22:1 MAG		1	33.5597	0.0312115	1.9695	10.17	C8-pos
HILn_QI33230			206.067	0.8568	depleted in UC	204	ascorbate	Dihydrofurans; Indoles and derivatives	1	0.0584	8.38318e-06	5.3196	4.04	HILIC-neg
HILn_QI4152			214.145	0.8568	depleted in UC	171	acetytyrosine	Carboxylic acids and derivatives	1	1.724	0.0851513	3.6483	3.19	HILIC-neg
HILn_QI17709			365.27	0.8566	depleted in UC	0			0	1	0.0600713	3.0748	3.25	HILIC-neg
C18n_QI9431			475.343	0.8566	depleted in UC	300			0	0.0926	0.000415404	3.2	11.86	C18-neg
C8p_QI9687			452.337	0.8566	depleted in UC	22	C34:0 PE		1	0.478	0.0199098	2.4711	4.78	C8-pos
HILn_QI2066			345.099	0.8565	depleted in UC	273			0	0.3288	0.0372602	3.4919	8.42	HILIC-neg
HILn_QI10654			241.072	0.8564	depleted in UC	2	porphobilinogen	Organonitrogen compounds; Keto acids and derivatives	1	1.0291	0.0239947	2.0104	3.26	HILIC-neg
HILp_QI4222			204.087	0.8564	enriched in UC	319			0	0.2692	0.0049525	2.3336	7.22	HILIC-pos
C8p_QI24465			750.055	0.8563	depleted in UC	0			0	1	0.0666744	3.2911	12.03	C8-pos
C18n_QI9519			479.15	0.8563	depleted in UC	108	oxymetazoline	Benzene and substituted derivatives	1	0.0776	0.00146857	4.2562	5.03	C18-neg
HILn_QI35			243.081	0.8563	depleted in UC	157	adipate	Fatty Acyls	1	0.0544	4.23287e-06	6.5195	4.04	HILIC-neg
HILn_QI7801			339.109	0.8562	depleted in UC	2	porphobilinogen	Organonitrogen compounds; Keto acids and derivatives	1	0.273	0.0152916	2.6654	4.88	HILIC-neg
C18n_QI13005			645.547	0.8562	enriched in UC	3	4-nitrophenol	Phenols	1	0.5213	0.0390941	3.0409	14.04	C18-neg
C18n_QI6808			393.192	0.8562	depleted in UC	146	serotonin	Indoles and derivatives	1	0.9395	0.0264366	2.3708	4.72	C18-neg
HILn_QI4019			277.108	0.8562	depleted in UC	2	porphobilinogen	Organonitrogen compounds; Keto acids and derivatives	1	0.1658	0.0190785	3.5383	2.98	HILIC-neg
HILp_QI9925			333.166	0.8562	enriched in UC	258			0	0.2177	0.00529499	2.4731	8.65	HILIC-pos
C8p_QI19265			629.547	0.8561	enriched in UC	194	C38:5 DAG		1	0.4184	0.000130325	1.8853	9.72	C8-pos
HILp_QI12696			434.291	0.856	enriched in UC	99			0	0.3013	0.000325281	2.024	1.69	HILIC-pos
C8p_QI25980			810.605	0.856	enriched in UC	332			0	0.0602	6.94646e-05	5.337	8.44	C8-pos
HILp_QI1808			148.06	0.856	depleted in UC	251	dimethylglycine	Carboxylic acids and derivatives	1	0.2186	0.0262189	3.4132	4.02	HILIC-pos
HILn_QI1403			278.14	0.856	enriched in UC	260			0	0.0697	0.00122166	5.0628	3.26	HILIC-neg
HILn_QI148			224.079	0.8559	depleted in UC	138	1-methylnicotinamide	Pyridines and derivatives	1	11.1883	0.0307556	1.9649	1.96	HILIC-neg
C18n_QI361			121.063	0.8558	depleted in UC	0			0	1	0.0149247	1.9753	2.85	C18-neg
C18n_QI2033			235.082	0.8557	depleted in UC	90			0	0.143	0.000212293	2.4522	0.7	C18-neg
C18n_QI8243			438.265	0.8557	enriched in UC	99			0	0.0523	9.45304e-06	9.3275	14.09	C18-neg
HILp_QI2889			173.092	0.8557	depleted in UC	325			0	0.1556	0.00885679	2.9918	7.14	HILIC-pos
C18n_QI8882			458.194	0.8557	enriched in UC	260			0	0.059	9.28111e-05	5.7647	2.58	C18-neg
HILp_QI6268			250.108	0.8556	depleted in UC	2	porphobilinogen	Organonitrogen compounds; Keto acids and derivatives	1	0.055	9.79776e-06	6.278	3.7	HILIC-pos
C8p_QI10457			466.299	0.8554	depleted in UC	87	C18:1 SM		1	0.672	0.0568449	3.5986	8.47	C8-pos
HILn_QI29797			191.054	0.8554	depleted in UC	0			0	1	0.041708	2.4993	4.32	HILIC-neg
HILn_QI10465			202.018	0.8553	depleted in UC	152			0	0.0567	0.000226068	8.5332	4.17	HILIC-neg
HILp_QI8093			288.146	0.8552	depleted in UC	2	porphobilinogen	Organonitrogen compounds; Keto acids and derivatives	1	0.1164	0.000722813	2.7866	5.28	HILIC-pos
HILp_QI11339			377.306	0.855	depleted in UC	31	C22:1 MAG		1	35.561	0.00625778	1.6176	1.58	HILIC-pos
C8p_QI4283			345.279	0.855	enriched in UC	3	4-nitrophenol	Phenols	1	0.4515	0.0407443	3.1769	5.18	C8-pos
HILp_QI24667			717.586	0.8549	depleted in UC	87	C18:1 SM		1	1.0742	0.0857901	3.7556	2.14	HILIC-pos
C8p_QI5962			381.24	0.8549	depleted in UC	158			0	0.1051	0.00334744	3.2746	4.18	C8-pos
C18n_QI7238			406.26	0.8548	enriched in UC	99			0	0.077	8.15865e-07	3.1359	10.94	C18-neg
HILp_QI15372	HMDB10384	C18:0 LPC	524.373	0.8547	enriched in UC	128	C16:0 LPC	Organonitrogen compounds; Fatty Acyls; Glycerophospholipids	1	0.6456	0.00210293	1.8878	7.66	HILIC-pos
HILn_QI8578			363.109	0.8547	depleted in UC	154			0	0.2693	0.0128488	2.5506	5.36	HILIC-neg
C8p_QI18874			622.41	0.8546	depleted in UC	7	malate	Hydroxy acids and derivatives; Carboxylic acids and derivatives; Fatty Acyls	1	7.3291	0.0547453	2.3496	5.42	C8-pos
C18n_QI4103			309.083	0.8546	depleted in UC	0			0	1	0.0124511	1.9173	0.7	C18-neg
HILp_QI11967			404.153	0.8545	depleted in UC	0			0	1	0.0620426	3.0385	7.14	HILIC-pos
C18n_QI1662			215.103	0.8544	depleted in UC	177	acetylalanine	Carboxylic acids and derivatives	1	0.0699	0.000401367	4.127	0.88	C18-neg
HILn_QI4461			379.177	0.8543	depleted in UC	105	corticosterone	Steroids and steroid derivatives	1	1.8793	0.0561838	2.4877	3.3	HILIC-neg
C8p_QI13416			521.313	0.8542	depleted in UC	108	oxymetazoline	Benzene and substituted derivatives	1	0.0923	0.00413809	3.7525	3.25	C8-pos
HILn_QI3618			230.013	0.8541	depleted in UC	0			0	1	0.0644407	3.1029	4.74	HILIC-neg
C8p_QI22488			697.538	0.854	depleted in UC	22	C34:0 PE		1	1.2088	0.0546242	2.5056	7.27	C8-pos
C18n_QI1728			221.045	0.8539	depleted in UC	2	porphobilinogen	Organonitrogen compounds; Keto acids and derivatives	1	0.0503	7.24448e-08	6.5597	0.99	C18-neg
C8p_QI10470			466.353	0.8538	depleted in UC	22	C34:0 PE		1	0.1998	0.0299398	3.7762	5.13	C8-pos
HILp_QI18895			576.375	0.8538	depleted in UC	182			0	0.3736	0.00255967	2.042	4.48	HILIC-pos
HILp_QI13238			457.295	0.8538	depleted in UC	67	21-deoxycortisol	Steroids and steroid derivatives	1	0.3516	0.0194938	2.5541	1.83	HILIC-pos
HILn_QI3270			258.044	0.8538	depleted in UC	237			0	0.2159	0.0282323	3.4092	4.04	HILIC-neg
HILn_QI13996			333.142	0.8537	depleted in UC	237			0	0.2527	0.0127071	2.5609	4.08	HILIC-neg
C8p_QI18164			608.561	0.8537	depleted in UC	31	C22:1 MAG		1	114.227	0.00779547	1.6191	9.53	C8-pos
HILp_QI8054	HMDB41876	diacetylspermine	287.245	0.8536	enriched in UC	55	N-acetylputrescine	Carboxylic acids and derivatives; Carboximidic acids and derivatives; Organonitrogen compounds	1	0.5071	0.0248552	2.4911	10.48	HILIC-pos
HILn_QI5542			387.153	0.8536	depleted in UC	146	serotonin	Indoles and derivatives	1	1.521	0.0749408	3.049	4.46	HILIC-neg
C18n_QI7734			421.106	0.8534	depleted in UC	185			0	0.5425	0.0432345	3.0513	14.07	C18-neg
HILp_QI7449			275.124	0.8534	depleted in UC	177	acetylalanine	Carboxylic acids and derivatives	1	1.9697	0.00685921	1.6745	5.49	HILIC-pos
C18n_QI8079			432.276	0.8533	enriched in UC	99			0	0.2162	0.000129321	2.0873	12.46	C18-neg
HILp_QI10085			337.213	0.8533	depleted in UC	108	oxymetazoline	Benzene and substituted derivatives	1	3.7669	0.0794483	2.9772	2.36	HILIC-pos
HILn_QI32851			273.098	0.8532	depleted in UC	90			0	0.4037	0.000477972	1.8993	3.68	HILIC-neg
C18n_QI5057			338.118	0.8531	depleted in UC	331			0	0.2126	0.0127689	2.6966	0.87	C18-neg
C18n_QI2279			245.043	0.853	depleted in UC	331			0	0.0743	0.00102724	3.9776	0.78	C18-neg
C18n_QI8111			433.296	0.8529	depleted in UC	22	C34:0 PE		1	1.7606	0.00876011	1.7056	12.18	C18-neg
HILp_QI4320			206.129	0.8528	depleted in UC	39	4-pyridoxate	Pyridines and derivatives; Benzene and substituted derivatives	1	0.1059	0.0149562	4.551	6.08	HILIC-pos
HILn_TF17	HMDB00956	tartarate	149.009	0.8527	enriched in UC	1	C20:0 LPE	Glycerophospholipids; Organooxygen compounds	1	0.0876	0.00562065	4.111	6.97	HILIC-neg
HILn_QI22628			293.176	0.8527	depleted in UC	253			0	0.0524	2.05802e-05	6.7817	4.26	HILIC-neg
C8p_QI15549			560.503	0.8527	depleted in UC	0			0	1	0.0441553	2.4859	8.54	C8-pos
HILp_QI1236			136.041	0.8526	enriched in UC	16	NH4_C48:0 TAG	Organonitrogen compounds	1	0.0475	8.87859e-08	9.4213	2.88	HILIC-pos
HILp_QI5211			227.103	0.8525	depleted in UC	244			0	0.5591	0.00206657	1.8877	4.29	HILIC-pos
C8p_QI19380			631.563	0.8525	enriched in UC	194	C38:5 DAG		1	0.2584	5.10851e-05	1.9618	10.04	C8-pos
C8p_QI21967			686.611	0.8525	depleted in UC	162			0	0.1113	0.0134807	4.0299	9.68	C8-pos
HILn_QI8175			154.062	0.8525	depleted in UC	0			0	1	0.0297785	2.1847	3.37	HILIC-neg
C8p_QI20622			657.545	0.8525	depleted in UC	22	C34:0 PE		1	1.5834	0.0864986	3.4285	7.69	C8-pos
C18n_QI1386			198.077	0.8525	depleted in UC	90			0	0.1398	0.00137854	2.54	0.9	C18-neg
HILp_QI7299			272.165	0.8524	depleted in UC	181			0	0.1462	0.0150544	3.2816	6.04	HILIC-pos
C18n_QI6379			381.029	0.8523	enriched in UC	79			0	0.0567	0.000355416	6.8061	5.18	C18-neg
HILp_QI13987			492.346	0.8522	enriched in UC	25	C16:0 SM	Sphingolipids; Glycerophospholipids	1	0.0955	0.00397807	3.4342	6.04	HILIC-pos
HILn_QI20403			393.229	0.8522	depleted in UC	138	1-methylnicotinamide	Pyridines and derivatives	1	0.4904	0.03966	2.9422	3.24	HILIC-neg
C18n_QI8927			459.348	0.8521	depleted in UC	300			0	0.4633	0.0442771	3.1691	14.39	C18-neg
HILp_QI257			100.076	0.8521	enriched in UC	55	N-acetylputrescine	Carboxylic acids and derivatives; Carboximidic acids and derivatives; Organonitrogen compounds	1	2.2513	0.000451435	1.5313	4.19	HILIC-pos
C8p_QI11957			494.37	0.852	depleted in UC	286			0	0.0791	0.00419946	4.3395	5.2	C8-pos
C8p_QI22252			692.582	0.852	depleted in UC	22	C34:0 PE		1	1.8809	0.0691415	2.7418	7.63	C8-pos
C18n_QI11352			540.3	0.8518	enriched in UC	125			0	0.0654	0.001399	5.0825	12.14	C18-neg
C8p_QI20071			646.54	0.8518	depleted in UC	22	C34:0 PE		1	2.8843	0.0560653	2.3748	7.84	C8-pos
C18n_QI12274			588.264	0.8517	enriched in UC	117	C16:0 LPE	Glycerophospholipids	1	0.0562	4.20143e-05	5.1479	10.34	C18-neg
HILn_QI831			472.308	0.8516	enriched in UC	195			0	0.1429	0.0286464	4.6723	3.14	HILIC-neg
HILp_QI6656	HMDB00086	alpha-glycerophosphocholine	258.111	0.8516	enriched in UC	206	choline	Carboxylic acids and derivatives; Glycerophospholipids; Organonitrogen compounds; Hydroxy acids and derivatives; Fatty Acyls	1	0.1558	0.0161863	3.195	10.5	HILIC-pos
C18n_QI3070			273.098	0.8516	depleted in UC	90			0	0.0577	0.000157272	5.319	0.87	C18-neg
HILp_QI18086			566.386	0.8513	enriched in UC	260			0	0.0925	0.00107901	3.0977	1.6	HILIC-pos
HILp_QI1237			136.041	0.8512	enriched in UC	16	NH4_C48:0 TAG	Organonitrogen compounds	1	0.0465	6.77039e-08	9.6122	2.94	HILIC-pos
HILn_QI2376			255.051	0.8512	depleted in UC	2	porphobilinogen	Organonitrogen compounds; Keto acids and derivatives	1	0.0713	0.00211232	4.4353	9.02	HILIC-neg
C18n_QI10632			515.229	0.8512	enriched in UC	311			0	1	0.0821274	3.8746	7.68	C18-neg
HILp_QI20988			604.407	0.8511	depleted in UC	182			0	0.9743	0.00804229	1.8997	4.31	HILIC-pos
C18n_QI87			257.078	0.851	depleted in UC	331			0	0.0882	6.1163e-05	2.8644	0.87	C18-neg
HILp_QI4249			204.135	0.851	depleted in UC	0			0	1	0.0688599	3.1394	7.89	HILIC-pos
C18n_QI4099			309.041	0.851	depleted in UC	0			0	1	0.023985	2.0456	2.25	C18-neg
HILp_QI20413			594.371	0.8509	depleted in UC	175			0	0.2019	0.0344783	3.8646	6.93	HILIC-pos
HILp_QI11917			401.305	0.8509	depleted in UC	300			0	0.2412	0.00233145	2.1647	1.66	HILIC-pos
HILp_QI18356			570.51	0.8508	depleted in UC	162			0	0.119	0.0192953	4.1791	1.69	HILIC-pos
C8p_QI23908			732.649	0.8508	depleted in UC	0			0	1	0.067452	3.0562	9.65	C8-pos
C18n_QI8688			452.183	0.8507	enriched in UC	260			0	0.0557	0.000272158	6.1641	5.28	C18-neg
HILp_QI11263			375.156	0.8507	enriched in UC	247			0	0.0913	0.0056016	3.7294	5.31	HILIC-pos
C18n_QI4407			317.078	0.8507	enriched in UC	2	porphobilinogen	Organonitrogen compounds; Keto acids and derivatives	1	0.3274	0.0129548	2.3424	1.29	C18-neg
C18n_QI3932			303.073	0.8507	depleted in UC	90			0	0.0859	0.00113851	3.2438	0.87	C18-neg
HILp_QI2379			160.108	0.8507	depleted in UC	0			0	1	0.071705	3.2397	7.88	HILIC-pos
C8p_QI19372			631.491	0.8506	enriched in UC	0			0	1	0.0284057	2.1154	9.07	C8-pos
HILp_QI11698			393.152	0.8504	enriched in UC	258			0	0.9239	0.0280607	2.2796	4.72	HILIC-pos
C8p_QI11602			488.228	0.8503	depleted in UC	0			0	1	0.0672687	3.0291	3.25	C8-pos
HILn_QI3903			393.189	0.8501	depleted in UC	183	acetyl-galactosamine	Organooxygen compounds	1	8.0297	0.0821274	2.8529	3.85	HILIC-neg
C18n_QI6371			380.183	0.8501	depleted in UC	132			0	0.0591	0.00059182	5.3791	1.08	C18-neg
C18n_QI11627			552.367	0.8501	enriched in UC	25	C16:0 SM	Sphingolipids; Glycerophospholipids	1	0.1456	0.00145321	2.4509	12.39	C18-neg
C18n_QI2963			270.099	0.8501	depleted in UC	90			0	0.0771	0.000298853	3.2801	0.87	C18-neg
HILp_QI12689			434.225	0.85	enriched in UC	297	lysine	Carboxylic acids and derivatives	1	0.1998	0.0354009	3.896	10.19	HILIC-pos
HILp_QI7680			280.155	0.8499	enriched in UC	60	4-hydroxybenzaldehyde	Organooxygen compounds	1	0.3234	0.0338587	2.9677	6.57	HILIC-pos
C8p_QI20026			645.483	0.8498	depleted in UC	31	C22:1 MAG		1	1.0417	0.0673833	2.72	8.43	C8-pos
C18n_QI3407			285.113	0.8498	depleted in UC	273			0	0.1086	0.00857075	3.3911	3.08	C18-neg
C18n_QI3808			299.078	0.8498	depleted in UC	2	porphobilinogen	Organonitrogen compounds; Keto acids and derivatives	1	0.2889	0.00374754	2.1145	0.87	C18-neg
HILp_QI22312			630.427	0.8497	enriched in UC	25	C16:0 SM	Sphingolipids; Glycerophospholipids	1	0.0699	0.00650161	6.4731	7.55	HILIC-pos
C8p_QI26500			835.666	0.8496	enriched in UC	25	C16:0 SM	Sphingolipids; Glycerophospholipids	1	0.0712	2.71031e-05	3.2347	9.59	C8-pos
HILp_QI6154			247.141	0.8496	enriched in UC	259	5-hydroxytryptophan	Indoles and derivatives	1	1.7676	0.0711514	2.7244	9.69	HILIC-pos
C18n_QI3798			298.141	0.8495	depleted in UC	2	porphobilinogen	Organonitrogen compounds; Keto acids and derivatives	1	0.074	0.00369678	4.3518	0.74	C18-neg
HILn_QI4062			333.098	0.8495	depleted in UC	88	homovanillate	Phenols	1	0.3147	0.0535773	4.1175	8.96	HILIC-neg
HILp_QI5527			233.093	0.8495	depleted in UC	0			0	1	0.0440673	2.4062	3.5	HILIC-pos
C18n_QI5451			351.085	0.8494	depleted in UC	164	4-methylcatechol	Phenols	1	0.1085	0.011379	3.6396	3.6	C18-neg
HILn_QI9545			267.051	0.8493	depleted in UC	2	porphobilinogen	Organonitrogen compounds; Keto acids and derivatives	1	0.3302	0.00603149	2.1179	7.85	HILIC-neg
HILp_QI9959			334.128	0.8493	depleted in UC	2	porphobilinogen	Organonitrogen compounds; Keto acids and derivatives	1	0.476	0.031069	2.5827	3.59	HILIC-pos
C18n_QI13556			743.584	0.8492	depleted in UC	3	4-nitrophenol	Phenols	1	0.1398	0.0155776	3.2355	13.13	C18-neg
C18n_QI6163			373.26	0.8491	depleted in UC	31	C22:1 MAG		1	2.0963	0.0583913	2.3945	9.11	C18-neg
C18n_QI5741			360.255	0.8491	enriched in UC	99			0	0.0457	6.88834e-07	11.5288	15	C18-neg
HILn_QI14762			343.123	0.849	depleted in UC	2	porphobilinogen	Organonitrogen compounds; Keto acids and derivatives	1	0.3856	0.0253681	2.5213	2.86	HILIC-neg
HILp_QI6276			250.129	0.8489	depleted in UC	183	acetyl-galactosamine	Organooxygen compounds	1	21.6979	0.0435922	2.0294	7.36	HILIC-pos
C18n_QI3811			299.093	0.8489	depleted in UC	273			0	0.0805	0.00101968	3.2911	2.01	C18-neg
HILp_QI11294			375.327	0.8489	depleted in UC	67	21-deoxycortisol	Steroids and steroid derivatives	1	0.4517	0.043098	2.9826	1.65	HILIC-pos
C18n_QI10991			526.317	0.8488	enriched in UC	144			0	0.0564	9.98492e-06	4.2431	11.99	C18-neg
HILp_QI9035			309.181	0.8488	depleted in UC	10	urobilin	Tetrapyrroles and derivatives	1	0.1704	0.0209657	3.15	4.11	HILIC-pos
C18n_QI6141			373.173	0.8488	depleted in UC	132			0	0.2116	0.0148966	2.6327	0.74	C18-neg
C8p_QI14752			545.359	0.8486	enriched in UC	111			0	0.2147	0.0160008	2.6538	4.07	C8-pos
C18n_QI2293			245.103	0.8485	depleted in UC	2	porphobilinogen	Organonitrogen compounds; Keto acids and derivatives	1	0.0533	2.4411e-05	4.9357	0.97	C18-neg
C18n_QI11301			538.411	0.8483	enriched in UC	59	gemfibrozil	Phenol ethers	1	18.9754	0.0572205	2.2216	12.65	C18-neg
HILp_QI10802			358.296	0.8483	enriched in UC	75	C16 carnitine	Carboxylic acids and derivatives; Fatty Acyls; Hydroxy acids and derivatives	1	0.4712	0.0542921	3.3547	6.82	HILIC-pos
HILp_QI14128			498.38	0.8483	depleted in UC	67	21-deoxycortisol	Steroids and steroid derivatives	1	1.5963	0.0695293	2.647	1.7	HILIC-pos
HILn_QI1210			403.213	0.8482	enriched in UC	44	2-aminoheptanoic acid		1	12.7659	0.085474	2.839	1.07	HILIC-neg
HILn_QI6729			403.173	0.8481	depleted in UC	0			0	1	0.068861	2.9915	3.85	HILIC-neg
C18n_QI565			139.039	0.848	depleted in UC	90			0	0.0547	2.8527e-05	4.6224	0.74	C18-neg
HILn_QI116	HMDB00251	taurine	124.007	0.848	enriched in UC	40	taurocholate	Steroids and steroid derivatives; Organic sulfonic acids and derivatives	1	0.0998	0.00227477	2.9576	3.54	HILIC-neg
HILp_QI8042			287.16	0.848	depleted in UC	38			0	0.0921	0.00218194	3.1089	4.64	HILIC-pos
C8p_QI4858			358.331	0.848	depleted in UC	31	C22:1 MAG		1	2.9114	0.00719884	1.6125	5.08	C8-pos
HILp_QI5159			226.109	0.8479	depleted in UC	17	5-acetylamino-6-amino-3-methyluracil	Imidazopyrimidines; Organonitrogen compounds; Carboxylic acids and derivatives	1	0.2102	0.0368989	3.7061	9.02	HILIC-pos
C18n_QI2702			261.062	0.8477	depleted in UC	90			0	0.0662	2.31698e-05	3.3399	0.87	C18-neg
C18n_QI12589			609.329	0.8476	depleted in UC	10	urobilin	Tetrapyrroles and derivatives	1	0.0533	6.16488e-05	5.0587	7.59	C18-neg
C8p_QI25726			800.603	0.8476	depleted in UC	163			0	0.1218	0.0288788	5.119	6.22	C8-pos
C18n_QI13504			729.553	0.8476	depleted in UC	286			0	0.6009	0.0206458	2.1948	13.61	C18-neg
HILn_QI4810			361.097	0.8476	depleted in UC	88	homovanillate	Phenols	1	0.1706	0.0223473	3.147	3.01	HILIC-neg
HILp_QI5183			226.155	0.8476	enriched in UC	33	2-aminoadipate	Carboxylic acids and derivatives	1	31.8601	0.00556467	1.546	7.97	HILIC-pos
C18n_QI1437			201.076	0.8476	depleted in UC	90			0	0.0644	0.000498818	3.9705	0.94	C18-neg
C8p_QI10300			463.355	0.8475	enriched in UC	127			0	0.0943	8.60367e-07	2.4938	7.28	C8-pos
HILn_QI32734			286.094	0.8474	depleted in UC	282			0	0.1504	0.00130707	2.347	4.25	HILIC-neg
C18n_QI9340			472.307	0.8473	enriched in UC	195			0	0.2019	0.0169099	2.7148	13.48	C18-neg
HILn_QI2398			432.276	0.8473	enriched in UC	99			0	0.0567	0.00129739	6.4709	3.04	HILIC-neg
HILn_QI19748			205.083	0.8473	depleted in UC	43	ethyl glucuronide	Carboxylic acids and derivatives; Organooxygen compounds	1	0.0883	0.0011443	3.0125	4.03	HILIC-neg
C18n_QI1274			189.076	0.8471	depleted in UC	90			0	0.2304	0.000264825	1.9779	0.75	C18-neg
HILp_QI4619			213.112	0.8471	enriched in UC	134			0	1	0.0575149	2.6266	9.3	HILIC-pos
C18n_QI13227			675.521	0.8471	enriched in UC	7	malate	Hydroxy acids and derivatives; Carboxylic acids and derivatives; Fatty Acyls	1	0.1918	0.00221704	2.227	18.86	C18-neg
C18n_QI5266			345.099	0.8469	depleted in UC	273			0	0.2456	0.000109748	1.9185	2.01	C18-neg
C18n_QI4622			324.023	0.8467	depleted in UC	333	C32:0 PE		1	0.1692	0.020826	3.0527	0.88	C18-neg
C8p_QI7635			413.337	0.8467	depleted in UC	0			0	1	0.0792553	3.3324	5	C8-pos
HILp_QI5646			236.095	0.8466	enriched in UC	342			0	1	0.0680117	2.8997	2.81	HILIC-pos
C8p_QI23882			731.593	0.8466	depleted in UC	87	C18:1 SM		1	1.208	0.0775504	2.8696	8.22	C8-pos
C8p_QI9574			449.397	0.8466	enriched in UC	127			0	0.4083	0.000332587	1.7932	7.68	C8-pos
C18n_QI4041			307.103	0.8465	depleted in UC	212	fucose	Organooxygen compounds	1	0.0921	3.04968e-05	2.5999	0.9	C18-neg
C8p_QI17799			601.516	0.8465	enriched in UC	194	C38:5 DAG		1	0.2043	0.0191566	2.7529	9.33	C8-pos
HILn_QI6552			307.083	0.8464	depleted in UC	2	porphobilinogen	Organonitrogen compounds; Keto acids and derivatives	1	0.1273	0.00887138	2.9154	4.75	HILIC-neg
C18n_QI2418			251.067	0.8463	enriched in UC	16	NH4_C48:0 TAG	Organonitrogen compounds	1	0.0475	3.87492e-05	7.3438	0.9	C18-neg
C8p_QI26	HMDB07970*	C34:0 PC	762.6	0.8462	enriched in UC	25	C16:0 SM	Sphingolipids; Glycerophospholipids	1	0.0665	0.000887289	3.8238	9.04	C8-pos
HILn_QI5519			273.062	0.8462	depleted in UC	2	porphobilinogen	Organonitrogen compounds; Keto acids and derivatives	1	0.0639	0.000471959	3.8662	8.7	HILIC-neg
C18n_QI582			142.05	0.8461	depleted in UC	331			0	0.094	0.000215336	2.6653	0.74	C18-neg
C18n_QI4845			331.119	0.8459	depleted in UC	273			0	0.1028	0.00382779	2.941	1.15	C18-neg
HILp_QI3854			196.099	0.8458	enriched in UC	16	NH4_C48:0 TAG	Organonitrogen compounds	1	0.0792	0.00465543	3.7523	4.15	HILIC-pos
HILn_QI14804			295.14	0.8457	depleted in UC	2	porphobilinogen	Organonitrogen compounds; Keto acids and derivatives	1	0.4431	0.0402823	2.7743	1.14	HILIC-neg
C8p_QI2712			305.284	0.8457	enriched in UC	3	4-nitrophenol	Phenols	1	5.5813	0.112679	4.1313	5.56	C8-pos
HILp_QI2901			173.129	0.8456	enriched in UC	55	N-acetylputrescine	Carboxylic acids and derivatives; Carboximidic acids and derivatives; Organonitrogen compounds	1	0.2397	0.00489732	2.1562	5.32	HILIC-pos
C8p_QI21525			677.489	0.8455	depleted in UC	22	C34:0 PE		1	0.4939	0.0550774	3.1904	9.36	C8-pos
HILn_QI10657			325.094	0.8454	depleted in UC	2	porphobilinogen	Organonitrogen compounds; Keto acids and derivatives	1	0.1379	0.0100996	2.8149	2.31	HILIC-neg
C18n_QI4753			328.188	0.8452	depleted in UC	132			0	0.112	0.0138317	3.4015	0.93	C18-neg
HILp_QI6563			256.085	0.8452	depleted in UC	234	taurodeoxycholate	Steroids and steroid derivatives	1	0.0752	0.00600118	4.1861	3.86	HILIC-pos
HILp_QI6211			249.054	0.8451	depleted in UC	101			0	0.0495	0.000166193	6.4926	3.74	HILIC-pos
C18n_QI1034			178.05	0.8451	enriched in UC	16	NH4_C48:0 TAG	Organonitrogen compounds	1	0.1223	0.000120942	2.313	1.35	C18-neg
HILn_QI6803			259.145	0.845	depleted in UC	49	hydroxycotinine	Pyridines and derivatives	1	1.0152	0.0513954	2.2716	3.4	HILIC-neg
HILp_QI7965			286.128	0.8449	depleted in UC	328			0	0.0513	8.62389e-05	5.1025	3.68	HILIC-pos
C18n_QI6585			387.06	0.8449	depleted in UC	101			0	0.0499	0.000207762	6.36	0.78	C18-neg
HILp_QI5353			229.155	0.8449	enriched in UC	9	creatinine	Tetrapyrroles and derivatives; Carboxylic acids and derivatives; Organooxygen compounds; Purine nucleosides	1	2.2116	0.0742062	2.6129	10.31	HILIC-pos
C8p_QI21913			685.48	0.8449	enriched in UC	130			0	0.2026	0.0431916	4.0238	8.83	C8-pos
HILp_QI2114			155.082	0.8448	depleted in UC	255			0	0.0532	0.000208853	4.9947	3.76	HILIC-pos
HILn_QI2588			237.113	0.8448	depleted in UC	69	sebacate	Fatty Acyls	1	0.0471	2.05091e-05	6.3476	4.72	HILIC-neg
HILp_QI10024			335.295	0.8448	depleted in UC	67	21-deoxycortisol	Steroids and steroid derivatives	1	0.2699	0.019001	2.4535	1.7	HILIC-pos
C18n_QI1435			201.04	0.8448	depleted in UC	90			0	0.1075	0.00340757	2.7859	0.74	C18-neg
HILn_QI6924			371.183	0.8447	depleted in UC	180	tetrahydro-1-methyl-beta-carboline-3-carboxylate	Harmala alkaloids	1	0.1187	0.0197046	3.6445	2.49	HILIC-neg
C18n_QI3481			287.078	0.8447	depleted in UC	90			0	0.3123	0.000647552	1.8698	0.87	C18-neg
HILp_QI11234			374.151	0.8446	enriched in UC	247			0	0.0969	0.00256239	2.8864	5.5	HILIC-pos
HILn_QI31242			85.0295	0.8446	depleted in UC	177	acetylalanine	Carboxylic acids and derivatives	1	0.0554	0.000134723	4.3546	3.98	HILIC-neg
C18n_QI6102			371.291	0.8445	depleted in UC	0			0	1	0.0469217	2.355	8.98	C18-neg
C18n_QI12443			598.336	0.8444	depleted in UC	286			0	0.0811	0.00189274	3.1795	11.86	C18-neg
HILn_QI5583			209.101	0.8444	depleted in UC	88	homovanillate	Phenols	1	0.2135	0.0357069	3.2931	1.48	HILIC-neg
C8p_QI28935			984.585	0.8443	depleted in UC	0			0	1	0.085553	3.5	5.2	C8-pos
HILn_QI48	HMDB01976	docosapentaenoate	329.249	0.8443	enriched in UC	82	eicosatrienoate	Fatty Acyls	1	0.2795	0.00189274	1.9629	3.04	HILIC-neg
C8p_QI25137			775.622	0.8443	depleted in UC	31	C22:1 MAG		1	1.1359	0.0593679	2.3753	10.54	C8-pos
HILp_QI12054			409.148	0.8443	enriched in UC	217	trigonelline		1	0.3252	0.0366515	2.8416	6	HILIC-pos
C18n_QI2678			259.182	0.8442	depleted in UC	108	oxymetazoline	Benzene and substituted derivatives	1	0.7133	0.0824276	4.4672	6.79	C18-neg
C8p_QI4713			355.263	0.8441	depleted in UC	22	C34:0 PE		1	0.1412	0.0259544	3.5469	8.81	C8-pos
C18n_QI7251			407.173	0.844	depleted in UC	114			0	0.1776	0.0237558	2.9765	7.28	C18-neg
HILp_QI16679			546.402	0.8439	depleted in UC	182			0	0.8235	0.0773265	3.7474	2.88	HILIC-pos
C18n_QI5874			365.136	0.8439	depleted in UC	331			0	0.1106	0.00167068	2.598	0.94	C18-neg
HILp_QI5218			227.111	0.8439	enriched in UC	2	porphobilinogen	Organonitrogen compounds; Keto acids and derivatives	1	0.3337	0.049555	3.2755	5.44	HILIC-pos
HILp_QI7753			282.124	0.8439	depleted in UC	255			0	0.0638	0.00101912	3.9007	3.98	HILIC-pos
HILp_TF23	HMDB13339	C18:1-OH carnitine	442.354	0.8438	enriched in UC	75	C16 carnitine	Carboxylic acids and derivatives; Fatty Acyls; Hydroxy acids and derivatives	1	0.1159	0.0309945	5.2423	7.05	HILIC-pos
C18n_QI2409			250.108	0.8437	enriched in UC	260			0	0.0416	2.33142e-08	10.8634	6.4	C18-neg
C18n_QI3286			281.103	0.8437	depleted in UC	2	porphobilinogen	Organonitrogen compounds; Keto acids and derivatives	1	0.0509	2.89379e-05	4.5967	1.41	C18-neg
HILp_QI22146			625.325	0.8436	depleted in UC	324			0	0.0726	0.00651946	4.3336	3.26	HILIC-pos
C8p_QI4853			358.295	0.8436	enriched in UC	75	C16 carnitine	Carboxylic acids and derivatives; Fatty Acyls; Hydroxy acids and derivatives	1	0.109	0.0239318	4.2999	3.99	C8-pos
C18n_QI8122			433.332	0.8434	depleted in UC	253			0	0.3574	0.036194	2.7164	14.23	C18-neg
C8p_QI5012			361.271	0.8433	enriched in UC	3	4-nitrophenol	Phenols	1	19.4985	0.112912	3.709	4.96	C8-pos
HILn_QI8185			388.071	0.8433	depleted in UC	346			0	1	0.0538398	2.4334	8.68	HILIC-neg
C18n_QI4612			323.259	0.8433	depleted in UC	0			0	1	0.0466503	2.3208	12.07	C18-neg
C18n_QI3596			290.125	0.8433	depleted in UC	331			0	0.0471	9.10661e-05	6.5316	0.74	C18-neg
HILp_QI6264			250.107	0.8433	depleted in UC	328			0	0.0541	0.000356452	4.7217	3.66	HILIC-pos
C8p_QI13642			525.34	0.8432	depleted in UC	286			0	0.4121	0.0321101	2.515	5.34	C8-pos
C8p_QI12236			499.338	0.8432	depleted in UC	286			0	0.1247	0.0184814	3.2911	5.17	C8-pos
C18n_QI41	HMDB02183	docosahexaenoate	327.234	0.8431	enriched in UC	231	arachidonate	Fatty Acyls	1	0.5123	0.000940736	1.7365	13.71	C18-neg
C8p_QI6279			387.135	0.8427	enriched in UC	296	N1-methyl-2-pyridone-5-carboxamide	Pyridines and derivatives	1	0.1731	0.0205893	2.8452	3.14	C8-pos
C18n_QI7627			417.236	0.8426	depleted in UC	197			0	0.1308	0.0305864	4.0615	1.01	C18-neg
HILp_QI3408			186.091	0.8425	depleted in UC	0			0	1	0.0613623	2.5735	3.66	HILIC-pos
C18n_QI4387			316.188	0.8425	depleted in UC	132			0	0.173	0.025847	3.052	0.99	C18-neg
HILp_QI12783			438.166	0.8425	enriched in UC	16	NH4_C48:0 TAG	Organonitrogen compounds	1	0.081	0.0138098	4.6441	4.32	HILIC-pos
C18n_QI10937			525.235	0.8425	depleted in UC	0			0	1	0.0171753	1.8191	2.27	C18-neg
HILn_QI8468			561.366	0.8424	depleted in UC	286			0	0.224	0.0190358	2.5217	1.09	HILIC-neg
HILp_QI9462			319.19	0.8424	depleted in UC	326	alpha-CEHC	Benzopyrans	1	2.0177	0.0473385	2.0764	1.64	HILIC-pos
HILn_QI24100			253.072	0.8424	depleted in UC	88	homovanillate	Phenols	1	0.0969	0.00116104	2.6533	4.31	HILIC-neg
C8p_QI25786			802.726	0.8423	depleted in UC	119	pentadecanoate	Fatty Acyls	1	0.4032	0.0633798	3.6664	10.57	C8-pos
C18n_QI1366			197.045	0.8422	depleted in UC	90			0	0.1377	0.00137003	2.3018	0.74	C18-neg
HILp_QI24510			712.553	0.8421	depleted in UC	87	C18:1 SM		1	4.2783	0.102555	3.2583	1.79	HILIC-pos
HILn_QI11573			224.104	0.8421	depleted in UC	355			0	0.1505	0.0284112	3.3913	3.84	HILIC-neg
HILn_QI5681			243.03	0.8419	depleted in UC	138	1-methylnicotinamide	Pyridines and derivatives	1	2.4147	0.0376989	1.9196	14.32	HILIC-neg
HILn_QI966			442.264	0.8419	enriched in UC	3	4-nitrophenol	Phenols	1	1.023	0.0650868	2.4336	2.82	HILIC-neg
C18n_QI7196			405.224	0.8419	depleted in UC	94	linoleoyl ethanolamide	Carboximidic acids and derivatives; Organonitrogen compounds	1	0.0511	0.000468137	5.4134	1.02	C18-neg
C18n_QI4278			313.239	0.8419	depleted in UC	157	adipate	Fatty Acyls	1	0.4979	0.000475988	1.7017	11.66	C18-neg
HILp_QI12846			440.313	0.8418	enriched in UC	25	C16:0 SM	Sphingolipids; Glycerophospholipids	1	0.0529	0.000373951	4.7206	6.33	HILIC-pos
HILn_QI50	HMDB01999	eicosapentaenoate	301.218	0.8418	enriched in UC	231	arachidonate	Fatty Acyls	1	0.0923	0.00357121	2.944	3.08	HILIC-neg
HILp_QI10515			349.16	0.8417	enriched in UC	258			0	0.1061	0.0202583	3.8366	8.42	HILIC-pos
HILp_QI23789			678.48	0.8417	depleted in UC	182			0	0.4426	0.0437985	2.7421	4.14	HILIC-pos
HILn_QI28986			288.109	0.8417	depleted in UC	88	homovanillate	Phenols	1	0.0645	0.00140439	3.7548	4.28	HILIC-neg
HILp_QI8597			300.108	0.8416	enriched in UC	313	hippurate	Benzene and substituted derivatives	1	2.5834	0.0126888	1.618	3.53	HILIC-pos
C8p_QI16475			577.517	0.8416	enriched in UC	194	C38:5 DAG		1	0.2304	0.00186292	1.9966	9.49	C8-pos
C18n_QI4177			311.125	0.8416	depleted in UC	0			0	1	0.0177023	1.8128	1.69	C18-neg
C8p_QI12386			502.295	0.8415	depleted in UC	65			0	1	0.0439035	2.2201	3.41	C8-pos
HILp_QI9793			329.232	0.8415	depleted in UC	142			0	0.0947	0.00592814	3.0537	1.73	HILIC-pos
HILn_QI15191			495.274	0.8415	depleted in UC	106	C38:2 PC		1	0.2772	0.0318574	2.7126	2.78	HILIC-neg
C18n_QI3895			301.166	0.8415	depleted in UC	347			0	1	0.0682435	2.7021	2.2	C18-neg
C8p_QI20395			653.513	0.8413	depleted in UC	22	C34:0 PE		1	2.3545	0.027539	1.7775	8.05	C8-pos
HILp_QI5087			225.075	0.8413	depleted in UC	2	porphobilinogen	Organonitrogen compounds; Keto acids and derivatives	1	0.0451	2.49083e-05	6.0836	3.74	HILIC-pos
C18n_QI4842			331.119	0.8412	depleted in UC	273			0	0.4881	0.000774885	1.7151	1.32	C18-neg
C18n_QI1054			180.029	0.8411	enriched in UC	70			0	0.0417	1.7405e-07	7.3898	0.97	C18-neg
HILn_QI2363			439.307	0.8411	enriched in UC	3	4-nitrophenol	Phenols	1	20.9541	0.0412077	1.8767	0.98	HILIC-neg
C18n_QI9242			469.332	0.8411	depleted in UC	253			0	0.1184	0.00940814	2.8463	13.5	C18-neg
HILp_QI9317			316.103	0.841	enriched in UC	79			0	0.0441	7.7321e-05	8.6286	4.96	HILIC-pos
HILp_QI12926			443.348	0.841	depleted in UC	216			0	0.069	0.0119108	5.973	4.31	HILIC-pos
C18n_QI5058			338.119	0.8409	depleted in UC	138	1-methylnicotinamide	Pyridines and derivatives	1	0.4384	0.00946601	1.9533	0.7	C18-neg
HILn_QI33381			147.03	0.8409	enriched in UC	259	5-hydroxytryptophan	Indoles and derivatives	1	1.2042	0.00180978	1.5099	1.56	HILIC-neg
HILp_QI11960			403.321	0.8409	depleted in UC	300			0	0.1533	0.00662358	2.4144	1.68	HILIC-pos
HILp_QI23196			656.584	0.8408	enriched in UC	190	NH4_C42:0 TAG		1	0.4346	0.000257064	1.6975	1.46	HILIC-pos
C18n_QI4681			326.209	0.8408	depleted in UC	43	ethyl glucuronide	Carboxylic acids and derivatives; Organooxygen compounds	1	0.0702	0.00679904	4.222	1.11	C18-neg
HILp_QI1716			145.145	0.8408	enriched in UC	259	5-hydroxytryptophan	Indoles and derivatives	1	0.4473	0.039183	2.5813	9.36	HILIC-pos
C8p_QI7197			405.298	0.8408	enriched in UC	3	4-nitrophenol	Phenols	1	7.3006	0.0526976	2.0367	5.54	C8-pos
C18n_QI2976			271.029	0.8407	enriched in UC	237			0	0.0432	2.20577e-06	6.3259	1.56	C18-neg
C18n_QI4585			323.148	0.8407	depleted in UC	347			0	0.0555	0.00042879	4.1561	2.24	C18-neg
C18n_QI2914			269.067	0.8406	depleted in UC	282			0	0.0939	0.000413396	2.547	0.96	C18-neg
C8p_QI20543			656.56	0.8405	depleted in UC	312			0	0.4982	0.0317468	2.3511	8.92	C8-pos
C18n_QI13303			689.537	0.8404	depleted in UC	22	C34:0 PE		1	0.6884	0.0573405	2.8141	13.6	C18-neg
HILn_QI18821			347.072	0.8404	depleted in UC	2	porphobilinogen	Organonitrogen compounds; Keto acids and derivatives	1	0.5174	0.0475517	2.7042	4.43	HILIC-neg
HILp_QI2014	HMDB04193	N1-methyl-2-pyridone-5-carboxamide	153.066	0.8404	enriched in UC	296	N1-methyl-2-pyridone-5-carboxamide	Pyridines and derivatives	1	1	0.000285238	1.5198	4.22	HILIC-pos
C8p_QI17027			587.501	0.8403	depleted in UC	110			0	0.2067	0.0147157	2.4164	9.07	C8-pos
HILp_QI9036			309.181	0.8402	depleted in UC	10	urobilin	Tetrapyrroles and derivatives	1	0.1801	0.0119545	2.446	4.43	HILIC-pos
HILn_QI33602			319.083	0.8402	depleted in UC	2	porphobilinogen	Organonitrogen compounds; Keto acids and derivatives	1	0.2359	0.0411337	3.1695	3.89	HILIC-neg
C8p_QI21170			669.505	0.8402	depleted in UC	22	C34:0 PE		1	0.1593	0.0238488	2.963	7.59	C8-pos
HILp_QI22632			638.537	0.8401	depleted in UC	0			0	1	0.0778968	2.9514	1.59	HILIC-pos
HILp_QI1925			151.062	0.8401	depleted in UC	0			0	1	0.0389538	2.1045	5.16	HILIC-pos
C18n_QI2425			251.092	0.8399	depleted in UC	2	porphobilinogen	Organonitrogen compounds; Keto acids and derivatives	1	0.0493	9.82963e-07	3.9521	1.4	C18-neg
HILp_QI13430			466.33	0.8399	enriched in UC	25	C16:0 SM	Sphingolipids; Glycerophospholipids	1	0.9285	0.000464921	1.5944	6.07	HILIC-pos
C18n_QI8641			451.123	0.8399	depleted in UC	284			0	0.105	0.0110865	3.0907	0.7	C18-neg
HILn_QI5593			231.099	0.8398	depleted in UC	325			0	1	0.0681971	2.6473	2.03	HILIC-neg
C18n_QI4299			314.173	0.8398	depleted in UC	132			0	0.0623	0.00391041	4.3951	0.91	C18-neg
C18n_QI2966			270.099	0.8398	depleted in UC	90			0	0.0423	6.60699e-07	6.1831	0.95	C18-neg
C18n_QI5735			360.144	0.8398	depleted in UC	0			0	1	0.029051	1.944	5.24	C18-neg
HILn_QI10077			226.022	0.8398	enriched in UC	0			0	1	0.0476614	2.2547	3.41	HILIC-neg
C8p_QI29135			1005.79	0.8397	depleted in UC	31	C22:1 MAG		1	1.0819	0.00755574	1.5864	10.9	C8-pos
C18n_QI8834			457.214	0.8397	depleted in UC	185			0	0.0637	0.00250836	3.9008	9.75	C18-neg
C8p_QI21218			670.54	0.8395	depleted in UC	0			0	1	0.0747452	2.8387	7.24	C8-pos
C8p_QI24772			761.583	0.8395	depleted in UC	229			0	0.0871	0.00649298	3.1843	10.26	C8-pos
HILp_QI13692			479.251	0.8395	enriched in UC	303			0	0.067	0.0050643	4.0383	6.98	HILIC-pos
C18n_QI12526			605.298	0.8393	depleted in UC	33	2-aminoadipate	Carboxylic acids and derivatives	1	0.8839	0.0299805	2.0991	7.05	C18-neg
C18n_QI3973			304.037	0.8393	enriched in UC	237			0	0.1125	0.0113267	2.9565	0.95	C18-neg
C18n_QI43	HMDB02226	adrenate	331.264	0.8392	enriched in UC	82	eicosatrienoate	Fatty Acyls	1	0.4359	5.02996e-05	1.6484	14.7	C18-neg
C8p_QI22490			697.552	0.8391	enriched in UC	194	C38:5 DAG		1	0.0587	0.00238409	4.3787	10.05	C8-pos
C18n_QI5021			337.162	0.8391	depleted in UC	183	acetyl-galactosamine	Organooxygen compounds	1	2.5323	0.0758947	2.4639	0.7	C18-neg
C18n_QI8008			430.26	0.839	enriched in UC	99			0	0.0394	3.1464e-08	9.1137	12.77	C18-neg
HILn_QI5091			321.146	0.8388	depleted in UC	155			0	0.052	0.000715927	4.7194	1.09	HILIC-neg
HILp_QI14423			508.4	0.8388	depleted in UC	67	21-deoxycortisol	Steroids and steroid derivatives	1	2.2807	0.0297391	1.7782	1.59	HILIC-pos
HILn_QI21986			501.344	0.8387	depleted in UC	286			0	0.1519	0.00961314	2.4723	1.12	HILIC-neg
C8p_QI23463			720.588	0.8387	enriched in UC	25	C16:0 SM	Sphingolipids; Glycerophospholipids	1	0.2733	0.0011838	1.8591	8.9	C8-pos
HILp_QI17135			553.408	0.8387	depleted in UC	67	21-deoxycortisol	Steroids and steroid derivatives	1	0.2385	0.0397325	3.0248	1.73	HILIC-pos
HILp_QI12254			417.201	0.8386	depleted in UC	108	oxymetazoline	Benzene and substituted derivatives	1	0.4947	0.0455205	2.622	2.52	HILIC-pos
C18n_QI4778			329.107	0.8386	depleted in UC	0			0	1	0.0310208	1.9538	5.34	C18-neg
HILn_QI18660			228.099	0.8386	depleted in UC	38			0	0.054	0.000438795	4.1137	3.99	HILIC-neg
C18n_QI894			165.055	0.8385	depleted in UC	90			0	0.0767	0.00348398	3.2015	0.99	C18-neg
HILp_QI13562			472.21	0.8385	enriched in UC	247			0	0.039	3.4728e-08	9.4362	6.89	HILIC-pos
HILp_QI8714			302.096	0.8385	enriched in UC	267			0	0.1082	0.0258476	3.9634	5.01	HILIC-pos
HILp_QI9386			317.175	0.8384	depleted in UC	300			0	0.0628	0.00188946	3.7414	1.68	HILIC-pos
HILn_QI3112			449.11	0.8384	depleted in UC	0			0	1	0.0963936	3.686	4.86	HILIC-neg
HILn_QI12076			527.269	0.8384	depleted in UC	0			0	1	0.0855508	3.1396	3.04	HILIC-neg
C8p_QI22776			703.636	0.8384	depleted in UC	162			0	0.7578	0.0499571	2.5118	12.76	C8-pos
C8p_QI21465			675.555	0.8383	depleted in UC	22	C34:0 PE		1	4.6972	0.0740805	2.3578	7.32	C8-pos
C8p_QI22147			690.567	0.8382	depleted in UC	22	C34:0 PE		1	2.9308	0.0872971	2.6553	7.14	C8-pos
C18n_QI2807			264.124	0.8382	depleted in UC	171	acetytyrosine	Carboxylic acids and derivatives	1	0.4988	0.0309742	2.2785	2.93	C18-neg
HILp_QI13256			458.265	0.8382	enriched in UC	13			0	0.0548	0.00142514	4.5508	6.73	HILIC-pos
C8p_QI19501			634.561	0.8381	depleted in UC	222			0	0.1315	0.0218059	3.0813	8.09	C8-pos
HILn_QI3206			206.997	0.8381	enriched in UC	237			0	0.0496	0.00119815	5.8273	3	HILIC-neg
C18n_QI1396			199.06	0.838	depleted in UC	2	porphobilinogen	Organonitrogen compounds; Keto acids and derivatives	1	0.053	4.83387e-05	3.7202	1.18	C18-neg
HILp_QI14543			512.339	0.838	enriched in UC	144			0	0.063	0.00134881	3.5426	1.83	HILIC-pos
HILp_QI2796			170.118	0.8379	enriched in UC	59	gemfibrozil	Phenol ethers	1	0.1982	0.0186764	2.4895	1.61	HILIC-pos
HILp_QI16265			539.359	0.8379	depleted in UC	67	21-deoxycortisol	Steroids and steroid derivatives	1	1.2912	0.0499155	2.0702	1.75	HILIC-pos
C18n_QI8457			445.332	0.8378	depleted in UC	22	C34:0 PE		1	0.4064	0.0418037	2.6067	15.23	C18-neg
HILp_QI5737			238.072	0.8378	depleted in UC	143	2-hydroxyglutarate		1	0.0495	0.000154983	4.4259	3.9	HILIC-pos
HILp_QI19473			584.526	0.8377	depleted in UC	162			0	0.508	0.0863643	4.7686	1.69	HILIC-pos
HILn_QI6103			309.101	0.8377	depleted in UC	2	porphobilinogen	Organonitrogen compounds; Keto acids and derivatives	1	0.3663	0.0166168	2.0936	6.47	HILIC-neg
HILn_QI3049			124.992	0.8377	enriched in UC	234	taurodeoxycholate	Steroids and steroid derivatives	1	0.0716	0.00391975	3.4043	3.58	HILIC-neg
C18n_QI3897			301.166	0.8377	depleted in UC	217	trigonelline		1	0.1578	0.0199886	2.7368	1.55	C18-neg
C8p_QI24964			768.52	0.8377	depleted in UC	87	C18:1 SM		1	0.389	0.0616356	3.2772	8.18	C8-pos
HILn_QI7600			227.14	0.8374	depleted in UC	2	porphobilinogen	Organonitrogen compounds; Keto acids and derivatives	1	0.1719	0.0194938	2.6218	1.11	HILIC-neg
HILp_QI13480			468.346	0.8374	enriched in UC	25	C16:0 SM	Sphingolipids; Glycerophospholipids	1	0.0536	0.000944177	4.319	6.27	HILIC-pos
C18n_QI11344			540.297	0.8373	enriched in UC	79			0	0.0521	8.13402e-06	3.5505	7.47	C18-neg
C18n_QI6624			387.221	0.8372	depleted in UC	114			0	0.3381	0.0186549	2.1545	11.08	C18-neg
C8p_QI7285			407.314	0.8371	enriched in UC	3	4-nitrophenol	Phenols	1	2.4913	0.0330257	1.7911	5.58	C8-pos
C8p_QI55	HMDB10169	C16:0 SM	703.574	0.8369	enriched in UC	25	C16:0 SM	Sphingolipids; Glycerophospholipids	1	1	0.00290357	1.5645	8.15	C8-pos
HILp_QI9184			313.14	0.8369	depleted in UC	46			0	0.0501	0.000574826	4.6528	3.85	HILIC-pos
HILp_QI6964			266.102	0.8368	enriched in UC	313	hippurate	Benzene and substituted derivatives	1	8.0151	0.0012698	1.4044	3.64	HILIC-pos
HILp_QI1129			132.113	0.8367	enriched in UC	94	linoleoyl ethanolamide	Carboximidic acids and derivatives; Organonitrogen compounds	1	0.2916	0.0165324	2.1733	6.92	HILIC-pos
C8p_QI25970			810.557	0.8366	depleted in UC	182			0	0.0896	0.00520111	2.9017	4.52	C8-pos
C8p_QI23600			724.528	0.8366	depleted in UC	185			0	0.0896	0.00758081	3.0413	7.36	C8-pos
C18n_QI12468			600.5	0.8365	depleted in UC	253			0	0.1534	0.0243583	2.8841	15.86	C18-neg
C8p_QI18840			621.523	0.8365	enriched in UC	194	C38:5 DAG		1	0.0596	0.000954786	3.5727	9.94	C8-pos
C18n_QI5350			347.223	0.8365	depleted in UC	138	1-methylnicotinamide	Pyridines and derivatives	1	0.2497	0.0427879	2.9793	8.92	C18-neg
C8p_QI6095			383.316	0.8364	enriched in UC	3	4-nitrophenol	Phenols	1	0.7236	0.0616356	2.7516	5.21	C8-pos
C18n_QI2105			239.092	0.8364	depleted in UC	2	porphobilinogen	Organonitrogen compounds; Keto acids and derivatives	1	0.637	0.000501571	1.6107	1.25	C18-neg
C18n_QI2426			251.093	0.8363	depleted in UC	2	porphobilinogen	Organonitrogen compounds; Keto acids and derivatives	1	0.108	9.4144e-05	2.2169	1.58	C18-neg
C18n_QI3821			299.129	0.8363	depleted in UC	0			0	1	0.0844043	2.9842	3.01	C18-neg
C18n_QI3321			282.099	0.8361	depleted in UC	90			0	0.0434	1.58838e-05	5.1842	0.95	C18-neg
C8p_QI8069			421.365	0.836	enriched in UC	127			0	0.2142	0.00161202	1.9322	7.06	C8-pos
HILp_QI9992			335.16	0.8359	depleted in UC	157	adipate	Fatty Acyls	1	0.0422	6.76422e-06	5.4184	4.19	HILIC-pos
C8p_QI29240			1015.78	0.8359	depleted in UC	0			0	1	0.0371541	2.0057	10.32	C8-pos
HILp_QI12900			442.223	0.8359	depleted in UC	15	4-guanidinobutanoic acid	Carboxylic acids and derivatives	1	1.5213	0.0753178	2.4422	5.96	HILIC-pos
C18n_QI9710			484.209	0.8358	enriched in UC	247			0	0.0426	8.27917e-06	5.2853	2.71	C18-neg
HILp_QI17897			565.447	0.8358	depleted in UC	67	21-deoxycortisol	Steroids and steroid derivatives	1	4.2288	0.087921	2.5528	1.63	HILIC-pos
HILn_QI14900			487.294	0.8358	enriched in UC	44	2-aminoheptanoic acid		1	1.4085	0.021203	1.6752	0.99	HILIC-neg
HILp_QI9492			321.089	0.8357	enriched in UC	54	pyridoxine	Pyridines and derivatives	1	0.1329	0.0368989	3.9044	3.49	HILIC-pos
C8p_QI13942			531.345	0.8357	depleted in UC	0			0	1	0.00125319	1.5195	3.91	C8-pos
HILp_QI16816			548.304	0.8356	enriched in UC	318			0	0.7246	0.0591603	2.6525	1.57	HILIC-pos
HILp_QI14181			502.256	0.8356	depleted in UC	10	urobilin	Tetrapyrroles and derivatives	1	0.0834	0.0208949	4.4575	4.27	HILIC-pos
C8p_QI10299			463.355	0.8355	enriched in UC	127			0	0.0896	0.0123011	3.2816	7.65	C8-pos
C18n_QI75			526.351	0.8355	enriched in UC	25	C16:0 SM	Sphingolipids; Glycerophospholipids	1	0.1884	0.00517109	2.109	12.11	C18-neg
C18n_QI3473			287.054	0.8355	depleted in UC	284			0	0.1715	0.00155962	2.031	0.71	C18-neg
HILn_QI18184			223.109	0.8355	depleted in UC	37			0	0.0418	4.80103e-06	5.4936	3.91	HILIC-neg
C8p_QI8690			433.331	0.8354	depleted in UC	39	4-pyridoxate	Pyridines and derivatives; Benzene and substituted derivatives	1	0.3743	0.0143311	1.9968	4.45	C8-pos
C18n_QI4637			325.007	0.8353	depleted in UC	119	pentadecanoate	Fatty Acyls	1	0.0432	0.000272158	6.9403	0.91	C18-neg
C8p_QI21267			671.523	0.8353	depleted in UC	22	C34:0 PE		1	0.7417	0.0672687	2.857	7.33	C8-pos
C8p_QI23891			731.667	0.8352	depleted in UC	162			0	0.0697	0.0120959	4.4289	13.24	C8-pos
C8p_QI15741			564.496	0.8352	depleted in UC	162			0	0.2546	0.0303421	2.5235	7.93	C8-pos
C8p_QI15773			565.351	0.835	depleted in UC	106	C38:2 PC		1	0.478	0.0422337	2.4515	5.57	C8-pos
HILp_QI5202			227.091	0.835	depleted in UC	276	norepinephrine	Phenols	1	0.288	0.037793	2.6435	3	HILIC-pos
C18n_QI3417			285.125	0.8349	enriched in UC	49	hydroxycotinine	Pyridines and derivatives	1	2.4356	0.0033851	1.4565	6.91	C18-neg
HILp_QI3198			182.08	0.8348	depleted in UC	17	5-acetylamino-6-amino-3-methyluracil	Imidazopyrimidines; Organonitrogen compounds; Carboxylic acids and derivatives	1	1.7512	0.0926807	2.7697	7.83	HILIC-pos
HILn_QI4774			220.098	0.8348	depleted in UC	0			0	1	0.0716557	2.5923	6.58	HILIC-neg
C8p_QI22051			688.552	0.8348	depleted in UC	87	C18:1 SM		1	1.1068	0.0947312	2.9335	8.34	C8-pos
HILp_QI7963			286.128	0.8348	depleted in UC	328			0	0.0466	0.000179185	4.6517	3.65	HILIC-pos
C18n_QI5134			341.089	0.8347	depleted in UC	90			0	0.0746	0.000883831	2.7942	0.88	C18-neg
C18n_QI9934			491.256	0.8347	enriched in UC	0			0	1	0.0578477	2.3093	10.78	C18-neg
HILp_QI3123			180.089	0.8347	enriched in UC	49	hydroxycotinine	Pyridines and derivatives	1	0.5208	0.0467572	2.5076	5.29	HILIC-pos
C18n_QI3288			281.103	0.8346	depleted in UC	2	porphobilinogen	Organonitrogen compounds; Keto acids and derivatives	1	0.074	0.00148597	2.9074	1.33	C18-neg
HILn_QI3953			242.072	0.8346	depleted in UC	327			0	0.0597	0.00371632	4.0021	4.27	HILIC-neg
HILn_QI4325			283.082	0.8346	depleted in UC	2	porphobilinogen	Organonitrogen compounds; Keto acids and derivatives	1	0.0995	0.0167929	3.242	7.01	HILIC-neg
HILn_QI11338			203.093	0.8345	depleted in UC	2	porphobilinogen	Organonitrogen compounds; Keto acids and derivatives	1	0.047	0.000325842	4.7189	3.86	HILIC-neg
C8p_QI21833			683.501	0.8345	enriched in UC	194	C38:5 DAG		1	1.1742	0.0268691	1.7301	9.23	C8-pos
C18n_QI1688			217.071	0.8344	depleted in UC	90			0	0.4912	6.69536e-05	1.5909	0.74	C18-neg
C8p_QI2754			307.202	0.8344	depleted in UC	298			0	0.2969	0.0738675	4.4723	3.49	C8-pos
HILn_QI29313			177.023	0.8342	depleted in UC	88	homovanillate	Phenols	1	0.0386	7.70633e-07	7.0213	4	HILIC-neg
C8p_QI20500			655.529	0.8341	depleted in UC	22	C34:0 PE		1	0.5884	0.0842412	3.7512	7.6	C8-pos
HILn_QI18084			171.03	0.8339	depleted in UC	0			0	1	0.0449869	2.0853	4.8	HILIC-neg
C18n_QI9730			485.208	0.8339	depleted in UC	185			0	0.2054	0.0370628	2.9249	9.08	C18-neg
C8p_QI6602			393.334	0.8339	enriched in UC	127			0	0.1505	0.000346112	1.9811	6.42	C8-pos
HILp_QI10010			335.197	0.8338	depleted in UC	108	oxymetazoline	Benzene and substituted derivatives	1	0.0975	0.0166627	3.2285	3.49	HILIC-pos
HILp_QI22374			632.562	0.8338	depleted in UC	184			0	0.3554	0.0152588	2.0102	1.49	HILIC-pos
HILp_QI2084			154.123	0.8338	depleted in UC	2	porphobilinogen	Organonitrogen compounds; Keto acids and derivatives	1	2.8344	0.0874596	2.526	2.76	HILIC-pos
HILp_QI10892			361.176	0.8337	enriched in UC	196	biliverdin	Tetrapyrroles and derivatives	1	0.3102	0.00436721	1.8467	1.89	HILIC-pos
HILn_QI1530			352.177	0.8337	depleted in UC	39	4-pyridoxate	Pyridines and derivatives; Benzene and substituted derivatives	1	0.0493	0.00188267	5.2035	1.33	HILIC-neg
C8p_QI22232			692.406	0.8337	depleted in UC	147			0	0.2959	0.0365841	2.5479	2.24	C8-pos
[truncated: 35,684 more rows]

## Sheet: Description
Priority scores of HMP2 features for CD-dysbiosis (Sheet 1) and UC (Sheet 2) along with metrics such as AVA, effect-size, and q-value that were used for prioritization
