# Supplementary material for: Integrated annotation prioritizes metabolites with bioactivity in inflammatory bowel disease
Source: Mol Syst Biol. 2024 Mar 11;20(4):338–61. doi: 10.1038/s44320-024-00027-8 (PMC10987656; doi:10.1038/s44320-024-00027-8)
Supplement: Supplementary file 8 — Dataset EV8 [file 44320_2024_27_MOESM8_ESM.xlsx]

## Sheet: Known CD-linked features
Metabolite	Reference	Representative feature in HMP2	Priority score in CD-dysbiosis
lithocholate	Chen et al., 2019	HILn_QI82	0.9449
taurocholate	Chen et al., 2019	C18n_QI65	0.9276
lithocholate	Chen et al., 2019	C18n_QI48	0.9185
cholate	Chen et al., 2019	HILn_QI40	0.9106
ketodeoxycholate	Chen et al., 2019	C18n_QI52	0.9028
taurochenodeoxycholate	Chen et al., 2019	C18n_QI61	0.9027
alpha-muricholate	Chen et al., 2019	C18n_QI53	0.8822
taurohyodeoxycholate/tauroursodeoxycholate	Chen et al., 2019	C18n_QI63	0.8713
glycocholate	Chen et al., 2019	C18n_QI59	0.8546
glycocholate	Chen et al., 2019	HILn_QI63	0.824
glycochenodeoxycholate	Chen et al., 2019	C18n_QI56	0.8237
tauro-alpha-muricholate/tauro-beta-muricholate	Chen et al., 2019	C18n_QI64	0.8142
glycolithocholate	Chen et al., 2019	C18n_QI55	0.4804
glycoursodeoxycholate	Chen et al., 2019	C18n_QI58	0.7736
glycodeoxycholate	Chen et al., 2019	C18n_QI57	0.6911
taurodeoxycholate	Chen et al., 2019	C18n_QI62	0.4611
taurolithocholate	Chen et al., 2019	C18n_QI60	0.4249
hyodeoxycholate/ursodeoxycholate	Chen et al., 2019	C18n_QI51	0.2778
C20:4 carnitine	Smith et al., 2021	HILp_QI13031	0.9528
C10:2 carnitine	Smith et al., 2021	HILp_QI9164	0.9327
C3-DC-CH3 carnitine	Smith et al., 2021	HILp_QI6844	0.8976
C18:1-OH carnitine	Smith et al., 2021	HILp_TF23	0.7858
C18:2 carnitine	Smith et al., 2021	HILp_QI12459	0.8743
C18:1 carnitine	Smith et al., 2021	HILp_QI12494	0.7841
C14 carnitine	Smith et al., 2021	HILp_QI11212	0.8123
C16 carnitine	Smith et al., 2021	HILp_QI11887	0.7829
carnitine	Smith et al., 2021	HILp_QI2466	0.8018
C2 carnitine	Smith et al., 2021	HILp_QI4241	0.827
C18 carnitine	Smith et al., 2021	HILp_QI12539	0.508
C3 carnitine	Smith et al., 2021	HILp_QI4845	0.6715
C5 carnitine	Smith et al., 2021	HILp_QI6120	0.7271
C20 carnitine	Smith et al., 2021	HILp_QI13219	0.1752
bilirubin	Zheng et al., 2019; Zucker et al., 2015	HILp_QI19549	0.8381
butyrate	Chen et al., 2018; Li et al., 2021	HILn_QI36	0.7253
hippurate	Williams et al., 2010	HILp_QI3107	0.7585
biotin	Skupsky et al., 2020	HILp_TF5	0.9347

## Sheet: Description
Priority scores for CD-dysbiosis of metabolites with previously identified associations with Crohn's disease.
