# Supplementary material for: Integrated annotation prioritizes metabolites with bioactivity in inflammatory bowel disease
Source: Mol Syst Biol. 2024 Mar 11;20(4):338–61. doi: 10.1038/s44320-024-00027-8 (PMC10987656; doi:10.1038/s44320-024-00027-8)
Supplement: Supplementary file 9 — Dataset EV9 [file 44320_2024_27_MOESM9_ESM.xlsx]

## Sheet: Prioritized in module 10 & 85
Feature	Metabolite	Priority score (CD dysbiosis)	Priority score (UC)	effect size of depletion (CD dysbiosis)	effect size of depletion (UC)	Module	LC Method	m/z	Ionization	Neutral mass	∆mass (neutral mass - monoisotopic MW of stercobilin)	Closest parent mass in stercobilin molecular networks (GNPS)
HILp_QI20478	stercobilin	0.9307	0.9291	4.4051	4.0514	85	HILIC-pos	595.35	[M+H]+	594.342	0.000639783
HILp_TF20	stercobilin	0.9301	0.8208	14.2972	5.9909	85	HILIC-pos	595.349	[M+H]+	594.341	-0.000260217
C8p_QI17445		0.861	0.8641	3.1445	3.6236	85	C8-pos	595.349	[M+H]+	594.341	-0.000960217
HILp_QI22686		0.8366	0.7163	5.5658	2.8254	85	HILIC-pos	639.34	[M+H]+	638.332	43.9907	637.3230; 637.3240; 639.2010; 639.3390
HILp_QI21620		0.7915	0.7904	7.5931	7.3164	85	HILIC-pos	613.361	[M+H]+	612.353	18.0114
HILp_QI21780		0.958	0.9685	7.0347	5.9021	10	HILIC-pos	618.478	[M+H]+	617.471	23.1288
HILp_QI21471		0.9445	0.9053	7.6674	5.3573	10	HILIC-pos	611.345	[M+H]+	610.338	15.9958	611.2760; 611.3430, 611.3590
HILp_QI22689		0.9258	0.954	7.1521	7.1929	10	HILIC-pos	639.377	[M+H]+	638.369	44.027	637.3230; 637.3240; 639.2010; 639.3390
C18n_QI88	stercobilin	0.8983	0.9139	5.1214	4.0937	10	C18-neg	593.334	[M- H]-	594.342	8.9783e-05
HILp_QI21470		0.892	0.9497	6.8078	8.3771	10	HILIC-pos	611.345	[M+H]+	610.337	15.9957	611.2760; 611.3430, 611.3590
HILp_QI22234		0.8901	0.8932	8.4345	6.3775	10	HILIC-pos	627.34	[M+H]+	626.332	31.99
HILp_QI22235		0.859	0.9196	5.6929	7.8081	10	HILIC-pos	627.34	[M+H]+	626.332	31.9905
HILp_QI22738		0.8335	0.8578	6.6876	6.8724	10	HILIC-pos	641.354	[M+H]+	640.346	46.0041
C18n_QI12592		0.8128	0.8154	5.0663	5.0508	10	C18-neg	609.329	[M- H]-	610.337	15.9954	611.2760; 611.3430, 611.3590
HILp_QI22688		0.8024	0.7704	7.0404	4.6063	10	HILIC-pos	639.376	[M+H]+	638.369	44.0268	637.3230; 637.3240; 639.2010; 639.3390
C8p_QI19756		0.7602	0.7759	5.2527	6.5293	10	C8-pos	639.375	[M+H]+	638.368	44.0259	637.3230; 637.3240; 639.2010; 639.3390
HILp_QI23086		0.7579	0.7761	2.9611	4.0513	10	HILIC-pos	655.372	[M+H]+	654.364	60.0222
HILp_QI22835		0.7579	0.8045	6.1201	8.1693	10	HILIC-pos	645.351	[M+H]+	644.343	50.0014

## Sheet: MassIVE datasets
Dataset	Title	Description
MSV000082431	GNPS IBD Severity	A collection of fecal sample LC-MS/MS data from patients with varied degrees of Irritable Bowel Syndrome severity
MSV000079778	GNPS - Human Stool Study from Human Stool	MS/MS data were collected from human stool samples
MSV000079777	GNPS - IBD Biobank Stool Samples - C18-LC-MS/MS Positive Polarity	MS/MS data were collected from the stool samples of humans with IBD
MSV000079651	GNPS_145ST_Fecal_background	Data set contains 145 standards mixed together at equimolar concentrations in high background matrix of fecal extract.
MSV000079598	GNPS_American_84_UK_86_Gut	Data set contains 112 fecal extracts in total acquired using LC-MS/MS
MSV000082629	GNPS - ONR Primary Wright - Human- Stool	Data was collected on a LC-MS/MS system (c18 column) positive mode
MSV000082221	GNPS - SEED Grants - IBD Fecal	Data was acquired using a Bruker Maxis Impact and C18 RP-UHPLC using positive and negative polarity of LC-MS/MS
MSV000080050	GNPS - Global Stool Dataset - C18-LC-MS/MS Positive polarity	Human and rat stool sample Data was acquired using a Bruker Daltonics maXis Impact and C18 RP-UHPLC. Positive polarity acquisition of LC-MS/MS.
MSV000080673	GNPS_AmericanGut3K_dataset	American gut, 3k, dataset, qTOF, fecal samples, extracted in 90% ethanol, resuspended in 50% methanol
MSV000082262	GNPS - SEED Grants - Sejal - Fecal	Data was acquired using a Bruker Maxis Impact and C18 RP-UHPLC using positive polarity of LC-MS/MS
MSV000082354	GNPS - DDW fecal samples	Metabolite analysis of DDW fecal samples, standard methanol extraction. Data were acquired using a Bruker Daltonics maXis Impact and C18 RP-UHPLC. Positive polarity acquisition of LC-MS/MS.

## Sheet: Overlapping between HMP2 & GNPS
MassIVE dataset	Feature ID in MassIVE	Neighbor m/z	Anchor	Anchor m/z	Edge Cosine	Edge ∆m/z (w.r.t. anchor) and annotation	m/z of overlapping very-highly prioritized (PS > 0.9) feature in this study	Feature ID of overlapping very-highly prioritized (PS > 0.9) feature in this study	m/z of other overlapping prioritized feature in this study	Feature ID of other overlapping feature in this study
MSV000082262	29061	639.201	Stercobilin	594.761	0.9	44.44	639.3403 (85); 639.3766 (10)	HILp_QI22686 (85); HILp_QI22689 (10)	639.3764 (10); 639.3755 (10)	HILp_QI22688 (10); C8p_QI19756 (10)
MSV000079651	2204	639.339	Stercobilin	595.349	0.8	43.99 (CO2)	639.3403 (85); 639.3766 (10)	HILp_QI22686 (85); HILp_QI22689 (10)	639.3764 (10); 639.3755 (10)	HILp_QI22688 (10); C8p_QI19756 (10)
MSV000079777	348286	611.276	Stercobilin	593.765	0.87	17.511	611.3454 (10)	HILp_QI21471 (10)	611.3453 (10); 609.3293 (10)	HILp_QI21470 (10); C18n_QI12592 (10)
MSV000082629	66436	611.343	Stercobilin	595.597	0.82	15.746	611.3454 (10)	HILp_QI21471 (10)	611.3453 (10); 609.3293 (10)	HILp_QI21470 (10); C18n_QI12592 (10)
MSV000082221	11453	637.324	Urobilin	591.32	0.81	46.004 (CH2O2)	639.3403 (85); 639.3766 (10)	HILp_QI22686 (85); HILp_QI22689 (10)	639.3764 (10); 639.3755 (10)	HILp_QI22688 (10); C8p_QI19756 (10)
MSV000082354	1125	637.324	Urobilin	591.318	0.85	46.006 (CH2O2)	639.3403 (85); 639.3766 (10)	HILp_QI22686 (85); HILp_QI22689 (10)	639.3764 (10); 639.3755 (10)	HILp_QI22688 (10); C8p_QI19756 (10)
MSV000080673	3258576	637.323	Urobilin	591.318	0.89	46.005 (CH2O2)	639.3403 (85); 639.3766 (10)	HILp_QI22686 (85); HILp_QI22689 (10)	639.3764 (10); 639.3755 (10)	HILp_QI22688 (10); C8p_QI19756 (10)
MSV000080050	376386	611.359	Urobilin	592.844	0.9	18.515	611.3454 (10)	HILp_QI21471 (10)	611.3453 (10); 609.3293 (10)	HILp_QI21470 (10); C18n_QI12592 (10)

## Sheet: Description
Details of the features prioritized in modules 10 and 85 which also contained stercobilin. All features were depleted in both IBD subtypes. Their masses were compared to features in stercobilin/urobilin-containing molecular networks of 11 human stool metabolomics datasets in the MassIVE data repository (Sheet 2) and seven were found to have similar masses to compounds that were chemically similar…
