# Supplementary material for: Integrated annotation prioritizes metabolites with bioactivity in inflammatory bowel disease
Source: Mol Syst Biol. 2024 Mar 11;20(4):338–61. doi: 10.1038/s44320-024-00027-8 (PMC10987656; doi:10.1038/s44320-024-00027-8)
Supplement: Supplementary file 10 — Dataset EV10 [file 44320_2024_27_MOESM10_ESM.xlsx]

## Sheet: GF vs SPF mouse MBX
Mouse Feature ID	HMP2 Feature ID	GF_T1_Fecal	GF_T2_Fecal	GF_18	GF_19	GF_22	GF_23	SPF_13_Fecal	SPF_14_Fecal	SPF_15_Fecal	SPF_19_Fecal	SPF_20_Fecal	SPF_21_Fecal
QI10487	HILp_QI22686							137	128	131	139	150	412
QI11652	HILp_QI21470	85	1144	329	175		54	481	2186	3170	3072	2696	7324
QI12650	HILp_QI22235	129			98	116		102	488		445	186	752
QI12786	HILp_QI21620		645	985	2068	2602	783	854	560	1602	298		1123
QI20114	HILp_QI21471				110	303						34
QI21634	HILp_QI20478 (Stercobilin)		200					108881	123515	229267	199932	242235	280360
Blank cells - feature not detected

## Sheet: Description
Abundances of features in the GF (N = 6) and SPF (N = 6) mice stool metabolomes that represent prioritized stercobilin-associated features in the HMP2. All mice were 9 weeks old.
