# Supplementary material for: Integrated annotation prioritizes metabolites with bioactivity in inflammatory bowel disease
Source: Mol Syst Biol. 2024 Mar 11;20(4):338–61. doi: 10.1038/s44320-024-00027-8 (PMC10987656; doi:10.1038/s44320-024-00027-8)
Supplement: Supplementary file 11 — Source Data Fig. 5 [file 44320_2024_27_MOESM11_ESM.zip]

Archive with 22 entries (20 files):
- Source_data/
- __MACOSX/._Source_data
- Source_data/.DS_Store
- __MACOSX/Source_data/._.DS_Store
- Source_data/Fig5C_effect_sizes.xlsx
- __MACOSX/Source_data/._Fig5C_effect_sizes.xlsx
- Source_data/Fig5F_Fig5H_Histology/
- __MACOSX/Source_data/._Fig5F_Fig5H_Histology
- Source_data/Fig5F_Fig5H_colitis_scores.xlsx
- __MACOSX/Source_data/._Fig5F_Fig5H_colitis_scores.xlsx
- Source_data/Fig5D_HTX_abundances.xlsx
- __MACOSX/Source_data/._Fig5D_HTX_abundances.xlsx
- Source_data/Fig5F_Fig5H_Histology/.DS_Store
- __MACOSX/Source_data/Fig5F_Fig5H_Histology/._.DS_Store
- Source_data/Fig5F_Fig5H_Histology/Fig5H_NR_original.tif
- __MACOSX/Source_data/Fig5F_Fig5H_Histology/._Fig5H_NR_original.tif
- Source_data/Fig5F_Fig5H_Histology/Fig5H_PBS_original.tif
- __MACOSX/Source_data/Fig5F_Fig5H_Histology/._Fig5H_PBS_original.tif
- Source_data/Fig5F_Fig5H_Histology/Fig_5F_NR_original.tif
- __MACOSX/Source_data/Fig5F_Fig5H_Histology/._Fig_5F_NR_original.tif
- Source_data/Fig5F_Fig5H_Histology/Fig_5F_PBS_original.tif
- __MACOSX/Source_data/Fig5F_Fig5H_Histology/._Fig_5F_PBS_original.tif
