# Supplementary material for: Integrated annotation prioritizes metabolites with bioactivity in inflammatory bowel disease
Source: Mol Syst Biol. 2024 Mar 11;20(4):338–61. doi: 10.1038/s44320-024-00027-8 (PMC10987656; doi:10.1038/s44320-024-00027-8)
Supplement: Supplementary file 11 — Source Data Fig. 5 [file 44320_2024_27_MOESM11_ESM.zip › Source_data/Fig5C_effect_sizes.xlsx]

## Sheet: Effect sizes of NAD genes
Gene	UniRef90 ID	UniRef90 description	Taxon name	pathway	Effect size	q-value	Comparison
pncA	UniRef90_C4ZE96	Amidase from nicotinamidase family	Agathobacter rectalis (strain ATCC 33656 / DSM 3377 / JCM 17463 / KCTC 5835 / VPI 0990)	salvage	-2.37926	3.44116e-23	CD.dysbiosis vs CD.non dysbiosis
pncA	UniRef90_P21369	Nicotinamidase	Escherichia coli (strain K12)	salvage	2.68523	1.59575e-13	CD.dysbiosis vs CD.non dysbiosis
pncA	UniRef90_R6EEZ6	Amidases related to nicotinamidase	Firmicutes bacterium CAG:65	salvage	-1.47922	1.41028e-05	CD.dysbiosis vs CD.non dysbiosis
pncA	UniRef90_D7GRB5	Amidases related to nicotinamidase	butyrate-producing bacterium SS3/4	salvage	-1.34553	5.24495e-11	CD.dysbiosis vs CD.non dysbiosis
pncA	UniRef90_S6CPI9	Amidases related to nicotinamidase	uncultured bacterium	salvage	-1.3161	0.0148386	CD.dysbiosis vs CD.non dysbiosis
pncA	UniRef90_D4JT73	Amidases related to nicotinamidase	[Eubacterium] siraeum 70/3	salvage	-0.707031	0.0225085	UC.dysbiosis vs UC.non dysbiosis
pncA	UniRef90_R5AW39	Amidase related to nicotinamidase	Firmicutes bacterium CAG:103	salvage	-1.02353	0.00298238	CD.dysbiosis vs CD.non dysbiosis
pncA	UniRef90_A0A174SYT9	Nicotinamidase/pyrazinamidase	[Ruminococcus] torques	salvage	-0.551007	0.00806689	CD.dysbiosis vs CD.non dysbiosis
pncA	UniRef90_R5IKE7	Amidases related to nicotinamidase	Clostridium sp. CAG:7	salvage	-0.942189	0.000292657	CD.dysbiosis vs CD.non dysbiosis
pncA	UniRef90_A0A395JBA7	Nicotinamidase-related amidase	Phascolarctobacterium faecium DSM 14760	salvage	-0.854768	0.00142336	CD.dysbiosis vs CD.non dysbiosis
pncA	UniRef90_D7GW24	Amidases related to nicotinamidase	butyrate-producing bacterium SS3/4	salvage	-0.691592	3.58649e-06	CD.dysbiosis vs CD.non dysbiosis
pncA	UniRef90_A0A174HQ82	Nicotinamidase/pyrazinamidase	NA	salvage	-0.719022	0.0224034	UC.dysbiosis vs UC.non dysbiosis
pncA	UniRef90_R7C6Z8	Amidases related to nicotinamidase	Clostridium sp. CAG:62	salvage	-0.650931	0.0122207	CD.dysbiosis vs CD.non dysbiosis
pncA	UniRef90_R6HMA2	Amidase related to nicotinamidase	Oscillibacter sp. CAG:241	salvage	-0.659968	0.00120023	UC.dysbiosis vs UC.non dysbiosis
pncA	UniRef90_A0A173YLR0	Pyrazinamidase/Nicotinamidase	Bifidobacterium adolescentis	salvage	0.353746	0.000189762	CD.dysbiosis vs CD.non dysbiosis
pncA	UniRef90_R5IR50	Amidases related to nicotinamidase	Clostridium sp. CAG:7	salvage	-0.679367	0.0012312	CD.dysbiosis vs CD.non dysbiosis
pncA	UniRef90_A0A1T4XE97	Nicotinamidase-related amidase	Gemmiger formicilis	salvage	-0.510094	0.0422634	CD.dysbiosis vs CD.non dysbiosis
pncA	UniRef90_A0A395JBA7	Nicotinamidase-related amidase	NA	salvage	-0.516551	0.00158488	CD.dysbiosis vs CD.non dysbiosis
pncA	UniRef90_R5J0G7	Amidases related to nicotinamidase	Firmicutes bacterium CAG:124	salvage	-0.485576	0.0426381	CD.dysbiosis vs CD.non dysbiosis
pncA	UniRef90_A0A174CIK5	Nicotinamidase/pyrazinamidase	[Eubacterium] hallii	salvage	-0.403376	0.00406427	CD.dysbiosis vs CD.non dysbiosis
pncB	UniRef90_C7H5R2	Nicotinate phosphoribosyltransferase	Faecalibacterium prausnitzii A2-165	salvage	-4.29202	3.7476e-73	CD.dysbiosis vs CD.non dysbiosis
pncB	UniRef90_A0A078Q447	Nicotinate phosphoribosyltransferase	Bacteroides fragilis str. 3725 D9 ii	salvage	-2.48807	2.91527e-22	CD.dysbiosis vs CD.non dysbiosis
pncB	UniRef90_A0A174NMZ3	Nicotinate phosphoribosyltransferase	Bacteroides uniformis	salvage	-4.1823	1.42253e-28	CD.dysbiosis vs CD.non dysbiosis
pncB	UniRef90_C4Z951	Nicotinate phosphoribosyltransferase	Agathobacter rectalis (strain ATCC 33656 / DSM 3377 / JCM 17463 / KCTC 5835 / VPI 0990)	salvage	-2.52101	6.48025e-15	CD.dysbiosis vs CD.non dysbiosis
pncB	UniRef90_A4W8V0	Nicotinate phosphoribosyltransferase	Enterobacter sp. (strain 638)	salvage	2.74216	6.71769e-09	CD.dysbiosis vs CD.non dysbiosis
pncB	UniRef90_R6WAM1	Nicotinate phosphoribosyltransferase	Clostridium sp. CAG:91	salvage	-2.07169	4.07933e-09	CD.dysbiosis vs CD.non dysbiosis
pncB	UniRef90_U2RSJ3	Nicotinate phosphoribosyltransferase	Oscillibacter sp. KLE 1745	salvage	-1.48391	4.27811e-07	CD.dysbiosis vs CD.non dysbiosis
pncB	UniRef90_C0D3Q3	Nicotinate phosphoribosyltransferase	[Clostridium] asparagiforme DSM 15981	salvage	2.21752	0.00563962	CD.dysbiosis vs CD.non dysbiosis
pncB	UniRef90_A0A174NTQ2	Nicotinate phosphoribosyltransferase	Fusicatenibacter saccharivorans	salvage	-1.85744	1.48826e-08	CD.dysbiosis vs CD.non dysbiosis
pncB	UniRef90_C4FSD9	Nicotinate phosphoribosyltransferase	Veillonella dispar ATCC 17748	salvage	1.6256	0.00781206	CD.dysbiosis vs CD.non dysbiosis
pncB	UniRef90_R5H9W1	Nicotinate phosphoribosyltransferase	Firmicutes bacterium CAG:24	salvage	-1.9992	1.27527e-11	CD.dysbiosis vs CD.non dysbiosis
pncB	UniRef90_A0A173VBL1	Nicotinate phosphoribosyltransferase	Roseburia inulinivorans	salvage	-1.084	8.29796e-09	CD.dysbiosis vs CD.non dysbiosis
pncB	UniRef90_R6KD67	Nicotinate phosphoribosyltransferase	Clostridiales	salvage	-1.19208	7.27485e-09	CD.dysbiosis vs CD.non dysbiosis
pncB	UniRef90_R5DWV8	Nicotinate phosphoribosyltransferase	Eubacterium sp. CAG:86	salvage	-1.00751	5.23507e-07	CD.dysbiosis vs CD.non dysbiosis
pncB	UniRef90_R6TS63	Nicotinate phosphoribosyltransferase	Eubacterium rectale CAG:36	salvage	-1.26141	1.67655e-08	CD.dysbiosis vs CD.non dysbiosis
pncB	UniRef90_D7GUG5	Nicotinate phosphoribosyltransferase	butyrate-producing bacterium SS3/4	salvage	-2.10423	8.21861e-18	CD.dysbiosis vs CD.non dysbiosis
pncB	UniRef90_C4Z209	Nicotinate phosphoribosyltransferase	Eubacterium eligens (strain ATCC 27750 / VPI C15-48)	salvage	-1.66889	0.00468417	CD.dysbiosis vs CD.non dysbiosis
pncB	UniRef90_D1PLQ9	Nicotinate phosphoribosyltransferase	Subdoligranulum variabile DSM 15176	salvage	-1.95333	0.00109655	CD.dysbiosis vs CD.non dysbiosis
pncB	UniRef90_B0P5D1	Nicotinate phosphoribosyltransferase	Clostridium sp. SS2/1	salvage	-1.46127	0.000287215	CD.dysbiosis vs CD.non dysbiosis
pncB	UniRef90_A0A1Q6RFI6	Nicotinate phosphoribosyltransferase	Oscillibacter sp. 57_20	salvage	-1.90806	8.78554e-10	CD.dysbiosis vs CD.non dysbiosis
pncB	UniRef90_D9Y746	Nicotinate phosphoribosyltransferase	Burkholderiales bacterium 1_1_47	salvage	-0.981443	0.00183005	CD.dysbiosis vs CD.non dysbiosis
pncB	UniRef90_R6FBI6	Nicotinate phosphoribosyltransferase	Odoribacter splanchnicus CAG:14	salvage	-2.16506	0.000310687	CD.dysbiosis vs CD.non dysbiosis
pncB	UniRef90_T5S069	Nicotinate phosphoribosyltransferase	Ruminococcaceae bacterium D16	salvage	-1.18376	4.48629e-07	CD.dysbiosis vs CD.non dysbiosis
pncB	UniRef90_E5XFK5	Nicotinate phosphoribosyltransferase	Ruminococcus gnavus	salvage	1.56861	0.00741938	CD.dysbiosis vs CD.non dysbiosis
pncB	UniRef90_A0A174RAF5	Nicotinate phosphoribosyltransferase	[Ruminococcus] torques	salvage	-1.14631	0.00069635	CD.dysbiosis vs CD.non dysbiosis
pncB	UniRef90_D4JT74	Nicotinate phosphoribosyltransferase	[Eubacterium] siraeum 70/3	salvage	-0.98044	0.00208263	UC.dysbiosis vs UC.non dysbiosis
pncB	UniRef90_A0A174CIT2	Nicotinate phosphoribosyltransferase	Blautia obeum	salvage	-0.690535	0.0140357	CD.dysbiosis vs CD.non dysbiosis
pncB	UniRef90_A0A3D0F0C6	Nicotinate phosphoribosyltransferase	Dorea longicatena	salvage	-0.880933	7.78348e-05	CD.dysbiosis vs CD.non dysbiosis
pncB	UniRef90_A0A1Q6Q722	Nicotinate phosphoribosyltransferase	Firmicutes bacterium CAG:129_59_24	salvage	-1.45221	0.00293671	CD.dysbiosis vs CD.non dysbiosis
pncB	UniRef90_W0U348	Nicotinate phosphoribosyltransferase	Ruminococcus bicirculans	salvage	-0.772195	2.06515e-05	CD.dysbiosis vs CD.non dysbiosis
pncB	UniRef90_R5ITY0	Nicotinate phosphoribosyltransferase	Firmicutes bacterium CAG:124	salvage	-1.24553	0.00383939	CD.dysbiosis vs CD.non dysbiosis
pncB	UniRef90_A0A016BRR5	Nicotinate phosphoribosyltransferase	Bacteroides fragilis str. 2-F-2 #4	salvage	-0.465765	0.00285602	CD.dysbiosis vs CD.non dysbiosis
pncB	UniRef90_D1PLQ9	Nicotinate phosphoribosyltransferase	Ruminococcaceae	salvage	-1.3478	0.0332255	CD.dysbiosis vs CD.non dysbiosis
pncB	UniRef90_A0A078Q447	Nicotinate phosphoribosyltransferase	Bacteroides	salvage	-1.6952	3.51274e-05	CD.dysbiosis vs CD.non dysbiosis
pncB	UniRef90_B5CTA8	Nicotinate phosphoribosyltransferase	Ruminococcus lactaris ATCC 29176	salvage	-0.959946	0.0381198	CD.dysbiosis vs CD.non dysbiosis
pncB	UniRef90_B1C1H4	Nicotinate phosphoribosyltransferase	[Clostridium] spiroforme DSM 1552	salvage	0.90326	0.00998619	CD.dysbiosis vs CD.non dysbiosis
pncB	UniRef90_R6GV95	Nicotinate phosphoribosyltransferase	Oscillibacter sp. CAG:241	salvage	-0.958714	0.000103407	UC.dysbiosis vs UC.non dysbiosis
pncB	UniRef90_A0A0D8J0Q4	Nicotinate phosphoribosyltransferase	Ruthenibacterium lactatiformans	salvage	-0.573937	0.0354034	UC.dysbiosis vs UC.non dysbiosis
pncB	UniRef90_R7D6E1	Nicotinate phosphoribosyltransferase	Blautia sp. CAG:257	salvage	-0.610316	0.0262406	CD.dysbiosis vs CD.non dysbiosis
pncB	UniRef90_R6IJ83	Nicotinate phosphoribosyltransferase	Phascolarctobacterium sp. CAG:207	salvage	-0.982273	0.00401104	CD.dysbiosis vs CD.non dysbiosis
pncB	UniRef90_B6FQV8	Nicotinate phosphoribosyltransferase	Tyzzerella nexilis DSM 1787	salvage	0.711559	0.0438717	CD.dysbiosis vs CD.non dysbiosis
pncB	UniRef90_W0U348	Nicotinate phosphoribosyltransferase	Ruminococcus	salvage	-0.71977	0.000174011	CD.dysbiosis vs CD.non dysbiosis
pncB	UniRef90_A0A096LMM2	Nicotinate phosphoribosyltransferase	Collinsella sp. 4_8_47FAA	salvage	-1.07754	0.0358722	CD.dysbiosis vs CD.non dysbiosis
pncB	UniRef90_R5IRC8	Nicotinate phosphoribosyltransferase	Clostridium sp. CAG:7	salvage	-0.371321	0.0126317	CD.dysbiosis vs CD.non dysbiosis
pncB	UniRef90_A0A1E3AIE1	Nicotinate phosphoribosyltransferase	Eisenbergiella tayi	salvage	-0.477238	0.0198921	UC.dysbiosis vs UC.non dysbiosis
pncB	UniRef90_A0A395V648	Nicotinate phosphoribosyltransferase	Roseburia hominis	salvage	-0.538734	3.29236e-05	CD.dysbiosis vs CD.non dysbiosis
pncB	UniRef90_A0A1D3U6E3	Nicotinate phosphoribosyltransferase	Escherichia coli	salvage	1.12489	3.49895e-08	CD.dysbiosis vs CD.non dysbiosis
pncB	UniRef90_E2SMU4	Nicotinate phosphoribosyltransferase	Erysipelotrichaceae bacterium 3_1_53	salvage	0.590673	0.00324991	CD.dysbiosis vs CD.non dysbiosis
pncB	UniRef90_U2ESY0	Nicotinate phosphoribosyltransferase	Blautia sp. KLE 1732	salvage	-1.67779	0.000965626	CD.dysbiosis vs CD.non dysbiosis
pncB	UniRef90_R7C9C7	Nicotinate phosphoribosyltransferase	Clostridium sp. CAG:62	salvage	-0.968663	0.00105912	CD.dysbiosis vs CD.non dysbiosis
pncB	UniRef90_R6Y5I4	Nicotinate phosphoribosyltransferase	Firmicutes bacterium CAG:94	salvage	0.429732	0.0138083	UC.dysbiosis vs UC.non dysbiosis
pncB	UniRef90_R5ARU3	Nicotinate phosphoribosyltransferase	Firmicutes bacterium CAG:103	salvage	-1.19638	0.00235947	CD.dysbiosis vs CD.non dysbiosis
pncB	UniRef90_R6DJV7	Nicotinate phosphoribosyltransferase	Clostridium sp. CAG:242	salvage	-0.827279	0.000264385	CD.dysbiosis vs CD.non dysbiosis
pncB	UniRef90_A7VTW7	Nicotinate phosphoribosyltransferase	[Clostridium] leptum DSM 753	salvage	-0.855256	0.00256212	CD.dysbiosis vs CD.non dysbiosis
pncB	UniRef90_R5UU62	Nicotinate phosphoribosyltransferase	Roseburia sp. CAG:18	salvage	-0.255695	0.0289669	CD.dysbiosis vs CD.non dysbiosis
pncB	UniRef90_E5XFK5	Nicotinate phosphoribosyltransferase	Lachnospiraceae bacterium 8_1_57FAA	salvage	-0.527502	0.00142009	CD.dysbiosis vs CD.non dysbiosis
pncB	UniRef90_C0B860	Nicotinate phosphoribosyltransferase	Coprococcus comes ATCC 27758	salvage	-1.60094	6.30541e-05	CD.dysbiosis vs CD.non dysbiosis
pncB	UniRef90_R5DA02	Nicotinate phosphoribosyltransferase	Firmicutes bacterium CAG:83	salvage	-1.16191	8.15397e-05	CD.dysbiosis vs CD.non dysbiosis
pncB	UniRef90_F3ANU9	Nicotinate phosphoribosyltransferase	Lachnospiraceae bacterium 9_1_43BFAA	salvage	0.985398	0.0346263	CD.dysbiosis vs CD.non dysbiosis
pncB	UniRef90_A0A1I5VEU9	Nicotinate phosphoribosyltransferase	Oscillibacter	salvage	-0.81783	0.0012202	CD.dysbiosis vs CD.non dysbiosis
pncB	UniRef90_A0A174D9A1	Nicotinate phosphoribosyltransferase	[Eubacterium] hallii	salvage	-0.956426	0.000679539	CD.dysbiosis vs CD.non dysbiosis
pncB	UniRef90_R5ARU3	Nicotinate phosphoribosyltransferase	NA	salvage	-0.881337	0.00519803	CD.dysbiosis vs CD.non dysbiosis
pncB	UniRef90_A0A1I5VEU9	Nicotinate phosphoribosyltransferase	Oscillibacter	salvage	-0.329426	0.0241275	CD.dysbiosis vs CD.non dysbiosis
pncB	UniRef90_UPI000E52F79D	nicotinate phosphoribosyltransferase	Clostridiales	salvage	-0.330322	0.0428547	CD.dysbiosis vs CD.non dysbiosis
pncB	UniRef90_A0A3D3Y1B4	Nicotinate phosphoribosyltransferase	Ruminococcaceae bacterium	salvage	-1.11768	4.53673e-05	CD.dysbiosis vs CD.non dysbiosis
pncB	UniRef90_A0A1Q6UZ10	Nicotinate phosphoribosyltransferase	Roseburia sp. 40_7	salvage	-0.591531	0.0142758	CD.dysbiosis vs CD.non dysbiosis
pncB	UniRef90_A0A352ULG2	Nicotinate phosphoribosyltransferase	Clostridiales	salvage	-0.327695	0.000271791	UC.dysbiosis vs UC.non dysbiosis
pncB	UniRef90_UPI000C789CC3	nicotinate phosphoribosyltransferase	Clostridiales	salvage	-0.768709	0.00183827	CD.dysbiosis vs CD.non dysbiosis
pncB	UniRef90_A0A0Q1FS44	Nicotinate phosphoribosyltransferase	Lachnospiraceae bacterium TF01-11	salvage	-0.465328	0.00491794	UC.dysbiosis vs UC.non dysbiosis
pncB	UniRef90_C9LPU4	Nicotinate phosphoribosyltransferase	Dialister invisus DSM 15470	salvage	-0.0928369	0.0202747	CD.dysbiosis vs CD.non dysbiosis
pncB	UniRef90_R5AKX8	Nicotinate phosphoribosyltransferase	Firmicutes bacterium CAG:102	salvage	-0.721284	3.80619e-07	CD.dysbiosis vs CD.non dysbiosis
pncB	UniRef90_F3QUK6	Nicotinate phosphoribosyltransferase	Paraprevotella xylaniphila YIT 11841	salvage	-0.53106	0.000225124	CD.dysbiosis vs CD.non dysbiosis
pncB	UniRef90_R6I564	Nicotinate phosphoribosyltransferase	Ruminococcus sp. CAG:177	salvage	-0.5566	0.0338639	UC.dysbiosis vs UC.non dysbiosis
pncB	UniRef90_G9YV28	Nicotinate phosphoribosyltransferase	Flavonifractor plautii ATCC 29863	salvage	-0.0502808	0.00477017	UC.dysbiosis vs UC.non dysbiosis
pncB	UniRef90_R6QFE8	Nicotinate phosphoribosyltransferase	Firmicutes bacterium CAG:466	salvage	-0.0712353	0.00689864	CD.dysbiosis vs CD.non dysbiosis
pncB	UniRef90_B9YD14	Nicotinate phosphoribosyltransferase	Holdemania filiformis DSM 12042	salvage	-0.597752	0.014094	UC.dysbiosis vs UC.non dysbiosis
pncB	UniRef90_D4L3K0	Nicotinate phosphoribosyltransferase	Roseburia intestinalis XB6B4	salvage	-0.0282962	0.0265372	CD.dysbiosis vs CD.non dysbiosis
pncB	UniRef90_A0A1Y4EVI0	Nicotinate phosphoribosyltransferase	Anaeromassilibacillus sp. An250	salvage	0.0815438	0.0151434	UC.dysbiosis vs UC.non dysbiosis
pncB	UniRef90_A0A173S1Q8	Nicotinate phosphoribosyltransferase	Eubacterium ramulus	salvage	-0.440837	0.00111777	CD.dysbiosis vs CD.non dysbiosis
nadA	UniRef90_E5WVY3	Quinolinate synthase A	Bacteroides eggerthii 1_2_48FAA	de novo	-3.1176	1.21385e-30	CD.dysbiosis vs CD.non dysbiosis
nadA	UniRef90_D4VA78	Quinolinate synthase A	Bacteroides vulgatus PC510	de novo	-2.28866	2.31001e-22	CD.dysbiosis vs CD.non dysbiosis
nadA	UniRef90_A0A396FGJ1	Quinolinate synthase	[Eubacterium] rectale	de novo	-2.48832	1.03573e-15	CD.dysbiosis vs CD.non dysbiosis
nadA	UniRef90_Q8X963	Quinolinate synthase A	Escherichia coli O157:H7	de novo	2.69767	5.83105e-11	CD.dysbiosis vs CD.non dysbiosis
nadA	UniRef90_B0MYK3	Quinolinate synthase A	Alistipes putredinis DSM 17216	de novo	-3.05157	2.62246e-12	CD.dysbiosis vs CD.non dysbiosis
nadA	UniRef90_R6WUW0	Quinolinate synthase A	Parabacteroides merdae CAG:48	de novo	-2.88558	6.57202e-09	CD.dysbiosis vs CD.non dysbiosis
nadA	UniRef90_R5UJM9	Quinolinate synthase A	Alistipes finegoldii CAG:68	de novo	-2.78348	5.23108e-07	CD.dysbiosis vs CD.non dysbiosis
nadA	UniRef90_A0A173VX00	Quinolinate synthase A	Parabacteroides distasonis	de novo	-1.94602	2.0879e-11	CD.dysbiosis vs CD.non dysbiosis
nadA	UniRef90_A0A3E5BBP4	Quinolinate synthase NadA	Bacteroidetes	de novo	-1.33591	1.19841e-07	CD.dysbiosis vs CD.non dysbiosis
nadA	UniRef90_A0A174IQY5	Quinolinate synthase	[Clostridium] clostridioforme	de novo	2.06491	0.00140665	CD.dysbiosis vs CD.non dysbiosis
nadA	UniRef90_A0A0M6WLS9	Quinolinate synthase	Roseburia inulinivorans	de novo	-0.986396	3.16468e-08	CD.dysbiosis vs CD.non dysbiosis
nadA	UniRef90_L1Q4E8	Quinolinate synthase	Anaerostipes hadrus DSM 3319	de novo	-1.45142	0.000171159	CD.dysbiosis vs CD.non dysbiosis
nadA	UniRef90_A0A2N5NU60	Quinolinate synthase	Ruminococcus gnavus	de novo	1.61884	0.020851	CD.dysbiosis vs CD.non dysbiosis
nadA	UniRef90_D4IM45	Quinolinate synthase A	Alistipes shahii WAL 8301	de novo	-1.67828	6.70496e-06	CD.dysbiosis vs CD.non dysbiosis
nadA	UniRef90_R5ZZC3	Quinolinate synthase	Eubacterium eligens CAG:72	de novo	-1.42015	0.00603811	CD.dysbiosis vs CD.non dysbiosis
nadA	UniRef90_E5WVY3	Quinolinate synthase A	Bacteroides eggerthii 1_2_48FAA	de novo	-1.65017	0.000118898	CD.dysbiosis vs CD.non dysbiosis
nadA	UniRef90_R6SUU6	Quinolinate synthase	Ruminococcus sp. CAG:57	de novo	-0.76751	8.16353e-06	CD.dysbiosis vs CD.non dysbiosis
nadA	UniRef90_F9Z8K1	Quinolinate synthase	Odoribacter splanchnicus (strain ATCC 29572 / DSM 20712 / CIP 104287 / JCM 15291 / NCTC 10825 / 1651/6)	de novo	-1.85098	0.000213024	CD.dysbiosis vs CD.non dysbiosis
nadA	UniRef90_A0A174PUK8	Quinolinate synthase	Fusicatenibacter saccharivorans	de novo	-1.06575	0.000133905	CD.dysbiosis vs CD.non dysbiosis
nadA	UniRef90_A0A174R7Q1	Quinolinate synthase	[Ruminococcus] torques	de novo	-0.924764	0.000330341	CD.dysbiosis vs CD.non dysbiosis
nadA	UniRef90_A0A3D2BI92	Quinolinate synthase	Alistipes obesi	de novo	-1.54062	0.00480007	CD.dysbiosis vs CD.non dysbiosis
nadA	UniRef90_B0MM41	Quinolinate synthase	[Eubacterium] siraeum DSM 15702	de novo	-0.920681	0.0049469	CD.dysbiosis vs CD.non dysbiosis
nadA	UniRef90_A0A173ZEY0	Quinolinate synthase	Blautia obeum	de novo	-0.669368	0.0124977	CD.dysbiosis vs CD.non dysbiosis
nadA	UniRef90_R7HE72	Quinolinate synthase A	Eubacterium sp. CAG:38	de novo	-0.624303	7.55825e-06	CD.dysbiosis vs CD.non dysbiosis
nadA	UniRef90_A6BDB5	Quinolinate synthase	Dorea longicatena DSM 13814	de novo	-0.729146	0.000107528	CD.dysbiosis vs CD.non dysbiosis
nadA	UniRef90_A0A395ZWN9	Quinolinate synthase	Blautia obeum	de novo	-1.24364	0.000184706	CD.dysbiosis vs CD.non dysbiosis
nadA	UniRef90_E7GPI2	Quinolinate synthase	[Clostridium] symbiosum WAL-14163	de novo	0.653271	0.0157357	CD.dysbiosis vs CD.non dysbiosis
nadA	UniRef90_A0A0E2T1L4	Quinolinate synthase A	Bacteroides fragilis str. 3-F-2 #6	de novo	-0.419398	0.0107173	CD.dysbiosis vs CD.non dysbiosis
nadA	UniRef90_A0A174IZZ3	Quinolinate synthase	Collinsella aerofaciens	de novo	-1.06116	0.00615733	CD.dysbiosis vs CD.non dysbiosis
nadA	UniRef90_B0MM41	Quinolinate synthase	[Eubacterium] siraeum	de novo	-0.78318	0.00789832	CD.dysbiosis vs CD.non dysbiosis
nadA	UniRef90_R7A6X3	Quinolinate synthase	Clostridium sp. CAG:43	de novo	-1.64156	1.44318e-09	CD.dysbiosis vs CD.non dysbiosis
nadA	UniRef90_R7H7U4	Quinolinate synthase	Eubacterium sp. CAG:38	de novo	-0.522209	2.16845e-05	CD.dysbiosis vs CD.non dysbiosis
nadA	UniRef90_A0A1D3U720	Quinolinate synthase A	Escherichia coli	de novo	1.16979	8.7471e-06	CD.dysbiosis vs CD.non dysbiosis
nadA	UniRef90_G1VQ80	Quinolinate synthase	Erysipelotrichaceae bacterium 2_2_44A	de novo	0.594695	0.000412571	CD.dysbiosis vs CD.non dysbiosis
nadA	UniRef90_G9R581	Quinolinate synthase	Coprobacillus sp. 3_3_56FAA	de novo	0.814749	0.000138877	CD.dysbiosis vs CD.non dysbiosis
nadA	UniRef90_R6KAP1	Quinolinate synthase	Eubacterium sp. CAG:252	de novo	-0.378394	0.015035	CD.dysbiosis vs CD.non dysbiosis
nadA	UniRef90_R5YBK6	Quinolinate synthase	Roseburia sp. CAG:197	de novo	-0.303395	0.0219339	CD.dysbiosis vs CD.non dysbiosis
nadA	UniRef90_R7C8Y4	Quinolinate synthase A	Clostridium sp. CAG:62	de novo	-0.99805	0.00695865	UC.dysbiosis vs UC.non dysbiosis
nadA	UniRef90_A0A395V8N8	Quinolinate synthase	Roseburia hominis	de novo	-0.428263	0.00220737	CD.dysbiosis vs CD.non dysbiosis
nadA	UniRef90_R6P086	Quinolinate synthase	Clostridium leptum CAG:27	de novo	-0.759742	0.00355425	CD.dysbiosis vs CD.non dysbiosis
nadA	UniRef90_A5Z9A2	Quinolinate synthase	Eubacterium ventriosum ATCC 27560	de novo	-0.795749	0.00239621	CD.dysbiosis vs CD.non dysbiosis
nadA	UniRef90_A0A3D2AC99	Quinolinate synthase	Ruminococcaceae bacterium	de novo	-0.850614	0.00218735	CD.dysbiosis vs CD.non dysbiosis
nadA	UniRef90_E5Y4A1	Quinolinate synthase	Bilophila wadsworthia 3_1_6	de novo	-0.804042	0.033146	CD.dysbiosis vs CD.non dysbiosis
nadA	UniRef90_R6QMU5	Quinolinate synthase	Eubacterium sp. CAG:251	de novo	-0.432843	0.00119663	CD.dysbiosis vs CD.non dysbiosis
nadA	UniRef90_D4M419	Quinolinate synthase	[Ruminococcus] torques L2-14	de novo	-0.526942	0.0256603	CD.dysbiosis vs CD.non dysbiosis
nadA	UniRef90_A0A173Y6M2	Quinolinate synthase	[Ruminococcus] torques	de novo	-0.495757	0.0323577	CD.dysbiosis vs CD.non dysbiosis
nadA	UniRef90_R6MKD0	Quinolinate synthase	Coprococcus comes CAG:19	de novo	-1.32657	8.8594e-05	CD.dysbiosis vs CD.non dysbiosis
nadA	UniRef90_A0A173UPF7	Quinolinate synthase	[Eubacterium] hallii	de novo	-0.866703	0.00299091	CD.dysbiosis vs CD.non dysbiosis
nadA	UniRef90_R5WZN8	Quinolinate synthase	Blautia sp. CAG:257	de novo	0.722656	0.000375018	CD.dysbiosis vs CD.non dysbiosis
nadA	UniRef90_R7GQ59	Quinolinate synthase	Ruminococcus sp. CAG:90	de novo	-1.0014	0.0238379	CD.dysbiosis vs CD.non dysbiosis
nadA	UniRef90_R5RIJ7	Quinolinate synthase	Clostridium sp. CAG:122	de novo	-0.577112	0.00256453	UC.dysbiosis vs UC.non dysbiosis
nadA	UniRef90_R6P086	Quinolinate synthase	Clostridiales	de novo	-0.594989	0.0159029	CD.dysbiosis vs CD.non dysbiosis
nadA	UniRef90_D4KXC1	Quinolinate synthase	Roseburia intestinalis XB6B4	de novo	-0.0694807	0.0169635	CD.dysbiosis vs CD.non dysbiosis
nadA	UniRef90_F3QVJ5	Quinolinate synthase A	Paraprevotella xylaniphila YIT 11841	de novo	-0.555727	0.00297325	CD.dysbiosis vs CD.non dysbiosis
nadA	UniRef90_R5AKN7	Quinolinate synthase	Firmicutes bacterium CAG:102	de novo	-0.580256	0.0199036	UC.dysbiosis vs UC.non dysbiosis
nadA	UniRef90_A0A173T379	Quinolinate synthase	Eubacterium ramulus	de novo	-0.338474	0.00186608	CD.dysbiosis vs CD.non dysbiosis
nadB	UniRef90_C3RAI8	L-aspartate oxidase	Bacteroides dorei 5_1_36/D4	de novo	-2.58179	2.284e-26	CD.dysbiosis vs CD.non dysbiosis
nadB	UniRef90_W6P8M8	L-aspartate oxidase	Bacteroides xylanisolvens SD CC 1b	de novo	-2.45622	6.09751e-19	CD.dysbiosis vs CD.non dysbiosis
nadB	UniRef90_R7J9W2	L-aspartate oxidase	Parabacteroides sp. CAG:409	de novo	-2.26128	1.81903e-12	CD.dysbiosis vs CD.non dysbiosis
nadB	UniRef90_P10902	L-aspartate oxidase	Escherichia coli (strain K12)	de novo	2.81034	1.99286e-08	CD.dysbiosis vs CD.non dysbiosis
nadB	UniRef90_B0MVH1	L-aspartate oxidase	Alistipes putredinis DSM 17216	de novo	-3.23383	9.46821e-09	CD.dysbiosis vs CD.non dysbiosis
nadB	UniRef90_C3RAI8	L-aspartate oxidase	Parabacteroides	de novo	-2.43599	7.13309e-13	CD.dysbiosis vs CD.non dysbiosis
nadB	UniRef90_A0A395ZIY8	L-aspartate oxidase	[Eubacterium] rectale	de novo	-2.3701	5.36474e-14	CD.dysbiosis vs CD.non dysbiosis
nadB	UniRef90_R7KUB3	L-aspartate oxidase	Bacteroides thetaiotaomicron CAG:40	de novo	-1.96821	2.33389e-12	CD.dysbiosis vs CD.non dysbiosis
nadB	UniRef90_A0A174IQQ6	L-aspartate oxidase	[Clostridium] clostridioforme	de novo	2.32314	0.000476102	CD.dysbiosis vs CD.non dysbiosis
nadB	UniRef90_A0A395ZIY8	L-aspartate oxidase	[Eubacterium] rectale	de novo	-1.6637	6.7639e-12	CD.dysbiosis vs CD.non dysbiosis
nadB	UniRef90_A0A1C5S675	L-aspartate oxidase	uncultured Clostridium sp.	de novo	-1.86616	2.90288e-19	CD.dysbiosis vs CD.non dysbiosis
nadB	UniRef90_E4MA64	L-aspartate oxidase	Alistipes sp. HGB5	de novo	-2.4754	0.00218398	CD.dysbiosis vs CD.non dysbiosis
nadB	UniRef90_R6BEM2	L-aspartate oxidase	Firmicutes bacterium CAG:56	de novo	-1.38958	5.61566e-06	CD.dysbiosis vs CD.non dysbiosis
nadB	UniRef90_A0A174Z0M4	L-aspartate oxidase	[Eubacterium] eligens	de novo	-1.57936	0.000939846	CD.dysbiosis vs CD.non dysbiosis
nadB	UniRef90_E4MA64	L-aspartate oxidase	Alistipes sp. HGB5	de novo	-2.29111	0.021342	CD.dysbiosis vs CD.non dysbiosis
nadB	UniRef90_R5U255	L-aspartate oxidase	Bacteroides sp. CAG:702	de novo	-1.44323	0.00547105	CD.dysbiosis vs CD.non dysbiosis
nadB	UniRef90_A0A174Q258	L-aspartate oxidase	Fusicatenibacter saccharivorans	de novo	-1.43947	1.22469e-07	CD.dysbiosis vs CD.non dysbiosis
nadB	UniRef90_R6L687	L-aspartate oxidase	Bacteroides cellulosilyticus CAG:158	de novo	-2.01994	0.000371434	CD.dysbiosis vs CD.non dysbiosis
nadB	UniRef90_D4MJL4	L-aspartate oxidase	[Eubacterium] siraeum V10Sc8a	de novo	-1.17524	0.0059116	CD.dysbiosis vs CD.non dysbiosis
nadB	UniRef90_F9Z8J8	L-aspartate oxidase	Odoribacter splanchnicus (strain ATCC 29572 / DSM 20712 / CIP 104287 / JCM 15291 / NCTC 10825 / 1651/6)	de novo	-2.07117	6.47551e-05	CD.dysbiosis vs CD.non dysbiosis
nadB	UniRef90_W0U4C5	L-aspartate oxidase	Ruminococcus bicirculans	de novo	-0.77596	6.82083e-06	CD.dysbiosis vs CD.non dysbiosis
nadB	UniRef90_A0A174R3T7	L-aspartate oxidase	[Ruminococcus] torques	de novo	-1.17243	1.29154e-06	CD.dysbiosis vs CD.non dysbiosis
nadB	UniRef90_K0X2X5	L-aspartate oxidase	Barnesiella intestinihominis YIT 11860	de novo	-1.44865	0.00841837	CD.dysbiosis vs CD.non dysbiosis
nadB	UniRef90_A0A174IDG4	L-aspartate oxidase	Lachnospira pectinoschiza	de novo	-0.947387	0.0420779	UC.dysbiosis vs UC.non dysbiosis
nadB	UniRef90_A0A173ZEX4	L-aspartate oxidase	Blautia obeum	de novo	-0.698001	0.0352777	CD.dysbiosis vs CD.non dysbiosis
nadB	UniRef90_A0A174DAL8	L-aspartate oxidase	Dorea longicatena	de novo	-0.75912	3.82203e-05	CD.dysbiosis vs CD.non dysbiosis
nadB	UniRef90_R5ICY7	L-aspartate oxidase	Firmicutes bacterium CAG:124	de novo	-1.2028	0.00926005	CD.dysbiosis vs CD.non dysbiosis
nadB	UniRef90_A0A395VA72	L-aspartate oxidase	Roseburia hominis	de novo	-0.677035	4.54298e-05	CD.dysbiosis vs CD.non dysbiosis
nadB	UniRef90_E5Y4A0	L-aspartate oxidase	Bilophila wadsworthia 3_1_6	de novo	-1.05983	0.000259683	CD.dysbiosis vs CD.non dysbiosis
nadB	UniRef90_H1ARS0	L-aspartate oxidase	Coprobacillus sp. 8_2_54BFAA	de novo	0.897652	0.000455682	CD.dysbiosis vs CD.non dysbiosis
nadB	UniRef90_A0A174CY08	L-aspartate oxidase	Collinsella aerofaciens	de novo	-1.09286	0.00577485	CD.dysbiosis vs CD.non dysbiosis
nadB	UniRef90_A0A350W908	L-aspartate oxidase	Collinsella aerofaciens	de novo	-1.09346	0.0214863	CD.dysbiosis vs CD.non dysbiosis
nadB	UniRef90_E5XJZ2	L-aspartate oxidase	Lachnospiraceae bacterium 8_1_57FAA	de novo	-0.760589	0.00174618	CD.dysbiosis vs CD.non dysbiosis
nadB	UniRef90_A0A099I107	L-aspartate oxidase	Clostridium innocuum	de novo	0.626102	0.0152792	CD.dysbiosis vs CD.non dysbiosis
nadB	UniRef90_A0A1T4XW20	L-aspartate oxidase	Gemmiger formicilis	de novo	-1.06735	0.00553494	CD.dysbiosis vs CD.non dysbiosis
nadB	UniRef90_A0A1C6BMX5	L-aspartate oxidase	uncultured Ruminococcus sp.	de novo	-1.01169	0.000135073	CD.dysbiosis vs CD.non dysbiosis
nadB	UniRef90_A0A174ATE6	L-aspartate oxidase	Coprococcus comes	de novo	-1.47236	6.16957e-05	CD.dysbiosis vs CD.non dysbiosis
nadB	UniRef90_A0A174DAQ9	L-aspartate oxidase	[Eubacterium] hallii	de novo	-1.02079	0.00155493	CD.dysbiosis vs CD.non dysbiosis
nadB	UniRef90_A0A174V2W9	L-aspartate oxidase	Flavonifractor plautii	de novo	0.225721	0.0237378	UC.dysbiosis vs UC.non dysbiosis
nadB	UniRef90_UPI00082B5319	L-aspartate oxidase	Clostridium sp. AT4	de novo	-0.410053	0.0373149	CD.dysbiosis vs CD.non dysbiosis
nadB	UniRef90_A0A0Q1B9K9	L-aspartate oxidase	Lachnospiraceae bacterium TF01-11	de novo	-0.416231	0.00652615	UC.dysbiosis vs UC.non dysbiosis
nadB	UniRef90_A0A348P489	L-aspartate oxidase	Clostridiales	de novo	-0.867812	0.00248028	CD.dysbiosis vs CD.non dysbiosis
nadB	UniRef90_F3QVI2	L-aspartate oxidase	Paraprevotella xylaniphila YIT 11841	de novo	-0.618096	0.0325481	CD.dysbiosis vs CD.non dysbiosis
nadB	UniRef90_R5AG37	L-aspartate oxidase	Firmicutes bacterium CAG:102	de novo	-0.643487	4.1337e-05	CD.dysbiosis vs CD.non dysbiosis
nadB	UniRef90_A0A173T3Y6	L-aspartate oxidase	Eubacterium ramulus	de novo	-0.340848	0.0032383	CD.dysbiosis vs CD.non dysbiosis
nadR	UniRef90_A0A3F3JWR0	Nicotinate (Nicotinamide) nucleotide adenylyltransferase	Faecalibacterium prausnitzii	salvage	-3.41738	1.96214e-16	CD.dysbiosis vs CD.non dysbiosis
nadR	UniRef90_A0A3E2XA11	Nicotinate (Nicotinamide) nucleotide adenylyltransferase	Faecalibacterium prausnitzii	salvage	-2.64902	7.12505e-16	CD.dysbiosis vs CD.non dysbiosis
nadR	UniRef90_A0A174WL92	Bifunctional nicotinamide mononucleotide adenylyltransferase/ADP-ribose pyrophosphatase	Parabacteroides distasonis	salvage	-1.96864	1.50716e-11	CD.dysbiosis vs CD.non dysbiosis
nadR	UniRef90_A0A3E2UAM0	Nicotinate (Nicotinamide) nucleotide adenylyltransferase	Faecalibacterium prausnitzii	salvage	-1.6429	1.75384e-07	CD.dysbiosis vs CD.non dysbiosis
nadR	UniRef90_A0A174PN46	Bifunctional nicotinamide mononucleotide adenylyltransferase/ADP-ribose pyrophosphatase	Parabacteroides distasonis	salvage	-1.87703	4.577e-12	CD.dysbiosis vs CD.non dysbiosis
nadR	UniRef90_A0A3E4EH12	Nicotinate (Nicotinamide) nucleotide adenylyltransferase	[Eubacterium] rectale	salvage	-1.96077	3.35134e-12	CD.dysbiosis vs CD.non dysbiosis
nadR	UniRef90_A0A3E4EH12	Nicotinate (Nicotinamide) nucleotide adenylyltransferase	NA	salvage	-1.73057	5.31088e-11	CD.dysbiosis vs CD.non dysbiosis
nadR	UniRef90_A0A3E2UMY0	Nicotinate (Nicotinamide) nucleotide adenylyltransferase	Faecalibacterium prausnitzii	salvage	-2.4378	2.63421e-26	CD.dysbiosis vs CD.non dysbiosis
nadR	UniRef90_A0A3E2UAM0	Nicotinate (Nicotinamide) nucleotide adenylyltransferase	NA	salvage	-1.49312	2.86653e-07	CD.dysbiosis vs CD.non dysbiosis
nadR	UniRef90_A0A3E4EH12	Nicotinate (Nicotinamide) nucleotide adenylyltransferase	[Eubacterium] rectale	salvage	-1.42041	1.80065e-09	CD.dysbiosis vs CD.non dysbiosis
nadR	UniRef90_A0A3E4M4D5	Nicotinate (Nicotinamide) nucleotide adenylyltransferase	[Eubacterium] rectale	salvage	-1.55995	1.41554e-09	CD.dysbiosis vs CD.non dysbiosis
nadR	UniRef90_A0A3E2XA11	Nicotinate (Nicotinamide) nucleotide adenylyltransferase	NA	salvage	-1.66343	6.08279e-13	CD.dysbiosis vs CD.non dysbiosis
nadR	UniRef90_A0A3E2UAM0	Nicotinate (Nicotinamide) nucleotide adenylyltransferase	NA	salvage	-1.64135	4.45566e-09	CD.dysbiosis vs CD.non dysbiosis
nadR	UniRef90_A0A3D6A912	Nicotinate (Nicotinamide) nucleotide adenylyltransferase	Lachnoclostridium sp.	salvage	-1.46953	1.05161e-11	CD.dysbiosis vs CD.non dysbiosis
nadR	UniRef90_A0A3D2AFN9	Nicotinate (Nicotinamide) nucleotide adenylyltransferase	Ruminococcaceae bacterium	salvage	-1.27447	0.0220538	CD.dysbiosis vs CD.non dysbiosis
nadR	UniRef90_A0A3D4G9W2	Nicotinate (Nicotinamide) nucleotide adenylyltransferase	Sutterellaceae bacterium	salvage	-0.795271	0.00489055	CD.dysbiosis vs CD.non dysbiosis
nadR	UniRef90_D7K052	Nicotinamide-nucleotide adenylyltransferase	Bacteroides sp. 3_1_23	salvage	-0.93271	8.12978e-10	CD.dysbiosis vs CD.non dysbiosis
nadR	UniRef90_A0A3D1NN60	Nicotinate (Nicotinamide) nucleotide adenylyltransferase	Eubacterium sp.	salvage	-1.06461	0.0391413	CD.dysbiosis vs CD.non dysbiosis
nadR	UniRef90_A0A3D3RSV7	Nicotinate-nicotinamide nucleotide adenylyltransferase	Lachnospiraceae bacterium	salvage	-0.916375	0.000115034	CD.dysbiosis vs CD.non dysbiosis
nadR	UniRef90_A0A3F3JWR0	Nicotinate (Nicotinamide) nucleotide adenylyltransferase	Faecalibacterium prausnitzii	salvage	-1.47563	3.72387e-05	CD.dysbiosis vs CD.non dysbiosis
nadR	UniRef90_A0A3E2UAM0	Nicotinate (Nicotinamide) nucleotide adenylyltransferase	NA	salvage	-1.30991	2.79892e-13	CD.dysbiosis vs CD.non dysbiosis
nadR	UniRef90_D7K052	Nicotinamide-nucleotide adenylyltransferase	Bacteroides	salvage	-1.02592	3.54934e-12	CD.dysbiosis vs CD.non dysbiosis
nadR	UniRef90_A0A3C1J436	Nicotinate-nicotinamide nucleotide adenylyltransferase	Lachnospiraceae bacterium	salvage	-0.89257	0.0192289	CD.dysbiosis vs CD.non dysbiosis
nadR	UniRef90_A0A3D4MN89	Nicotinate (Nicotinamide) nucleotide adenylyltransferase	Eubacterium sp.	salvage	-0.775505	0.0413183	CD.dysbiosis vs CD.non dysbiosis
nadR	UniRef90_A0A3D4D9E4	Nicotinate (Nicotinamide) nucleotide adenylyltransferase	Oscillibacter sp.	salvage	-1.4218	0.0179402	CD.dysbiosis vs CD.non dysbiosis
nadR	UniRef90_A0A3E2YEH0	Nicotinate (Nicotinamide) nucleotide adenylyltransferase	Dorea longicatena	salvage	0.878678	0.00210446	CD.dysbiosis vs CD.non dysbiosis
nadR	UniRef90_A0A3D3D901	Nicotinate (Nicotinamide) nucleotide adenylyltransferase	Ruminococcus sp.	salvage	-0.615485	0.0172779	CD.dysbiosis vs CD.non dysbiosis
nadR	UniRef90_A0A3D1VJ05	Nicotinate (Nicotinamide) nucleotide adenylyltransferase	Clostridiales bacterium	salvage	-1.37151	0.00219934	CD.dysbiosis vs CD.non dysbiosis
nadR	UniRef90_A0A3E2W404	Nicotinate (Nicotinamide) nucleotide adenylyltransferase	Clostridium innocuum	salvage	0.727765	2.18619e-06	CD.dysbiosis vs CD.non dysbiosis
nadR	UniRef90_A0A173ZE91	Nicotinamide-nucleotide adenylyltransferase	Coprococcus comes	salvage	-1.16413	0.000140787	CD.dysbiosis vs CD.non dysbiosis
nadR	UniRef90_A0A3D2BEK4	Nicotinate (Nicotinamide) nucleotide adenylyltransferase	Alistipes obesi	salvage	-0.860899	0.0468057	CD.dysbiosis vs CD.non dysbiosis
nadR	UniRef90_UPI000E47298B	nicotinate (nicotinamide) nucleotide adenylyltransferase	NA	salvage	-0.268355	0.0260861	CD.dysbiosis vs CD.non dysbiosis
nadR	UniRef90_A0A3D4E206	Nicotinate (Nicotinamide) nucleotide adenylyltransferase	Subdoligranulum sp.	salvage	-0.568518	0.021786	CD.dysbiosis vs CD.non dysbiosis
nadR	UniRef90_A0A3D3Y5Y3	Nicotinate (Nicotinamide) nucleotide adenylyltransferase	Ruminococcaceae bacterium	salvage	-0.640044	0.00121762	CD.dysbiosis vs CD.non dysbiosis
nadR	UniRef90_A0A3D5LUK2	Nicotinate (Nicotinamide) nucleotide adenylyltransferase	Eubacterium sp.	salvage	-0.0879957	0.0373515	CD.dysbiosis vs CD.non dysbiosis
nadR	UniRef90_A0A3F3JWR0	Nicotinate (Nicotinamide) nucleotide adenylyltransferase	NA	salvage	-0.663333	0.00548085	UC.dysbiosis vs UC.non dysbiosis

## Sheet: Description
Dysbiosis vs non-dysbiosis effect sizes for NAD biosynthesis pathway genes (Uniref90 protein families) detected in the HMP2 metagenomes were estimated using MaAsLin2. Each row represents a unique Uniref90 protein family. More details can be found in https://doi.org/10.1038/s41586-022-04648-7.
