# Supplementary material for: Integrated annotation prioritizes metabolites with bioactivity in inflammatory bowel disease
Source: Mol Syst Biol. 2024 Mar 11;20(4):338–61. doi: 10.1038/s44320-024-00027-8 (PMC10987656; doi:10.1038/s44320-024-00027-8)
Supplement: Supplementary file 11 — Source Data Fig. 5 [file 44320_2024_27_MOESM11_ESM.zip › Source_data/Fig5F_Fig5H_colitis_scores.xlsx]

## Sheet: Fig 5F Colitis scores
PBS	NR
12	10
12	10
15	14
18	14
12	10
18	18
27	8
21	2
28	2
8	21
21	14
10	24
21	12
15	6
10	12
21	10
18	8
21	14
8	12
18

## Sheet: Fig 5H Colitis scores
PBS	NR
21	15
24	10
10	6
18	15
18	8
24	10
18	4
6	10
10	6
21	4

## Sheet: Description
Histological colitis scores of DSS-treated mice that received nicotinamide riboside (NR) versus PBS in acute (Sheet 1) and chronic models (Sheet 2) of colitis.
