# Supplementary material for: Integrated annotation prioritizes metabolites with bioactivity in inflammatory bowel disease
Source: Mol Syst Biol. 2024 Mar 11;20(4):338–61. doi: 10.1038/s44320-024-00027-8 (PMC10987656; doi:10.1038/s44320-024-00027-8)
Supplement: Supplementary file 11 — Source Data Fig. 5 [file 44320_2024_27_MOESM11_ESM.zip › Source_data/Fig5D_HTX_abundances.xlsx]

## Sheet: HTX abundances
Sample	TDO2	NRK	NAPRT1	Diagnosis
CSM5FZ3T	2.53882	-1.91624	6.97636	CD
CSM5FZ48	1.83359	1.57799	6.05551	UC
CSM5FZ4A	0.931128	1.46164	6.00881	UC
CSM5FZ4O	2.65685	1.10729	5.53498	UC
CSM5MCTZ	4.37236	1.64151	5.28385	UC
CSM5MCU4	-0.0283605	1.73276	5.79596	CD
CSM5MCWK	0.995519	2.00023	6.22169	CD
CSM5MCXF	5.03039	1.21202	5.59655	CD
CSM5MCYO	3.42684	0.689334	5.90347	UC
CSM5MCYU	4.79268	0.41966	4.93346	UC
CSM67U9T	1.34352	1.57321	6.49687	UC
CSM67U9V	2.39149	2.03383	5.9122	CD
CSM67U9X	3.18024	2.2154	5.93707	CD
CSM67UH7	2.25443	1.97879	5.72974	nonIBD
CSM79HG4	4.11331	-2.33184	6.15116	CD
CSM79HHO	3.39524	2.72253	5.63354	CD
CSM79HJE	1.16194	-1.50102	4.60129	CD
CSM79HJG	2.39425	1.70491	5.66545	UC
CSM79HJI	4.21383	-0.0996905	5.74726	CD
CSM79HJM	0.838312	-2.88658	5.34704	CD
CSM79HQL	2.37951	2.73037	5.73294	UC
CSM79HQN	3.31264	2.48639	5.37275	CD
CSM79HQR	2.13309	3.20876	6.07102	UC
CSM7KOQ7	2.29315	2.50484	5.22008	UC
ESM5MEB9	0.136776	-2.35261	6.08234	CD
ESM5MEDN	5.27749	1.06533	4.95326	CD
ESM5MEEG	3.40647	-1.79825	7.502	UC
HSM5FZBJ	7.42795	0.555475	4.28595	CD
HSM5MD3L	2.19183	-3.07326	5.63253	CD
HSM5MD4S	2.83011	-1.81924	5.19731	CD
HSM5MD5Z	0.718871	-1.14275	5.53278	nonIBD
HSM5MD62	4.82072	-1.82687	5.49473	CD
HSM5MD7Z	5.66772	-2.76851	5.57168	CD
HSM5MD82	0.294824	-1.40919	5.23977	nonIBD
HSM5MD86	4.24025	-0.283313	5.3934	CD
HSM5MD87	1.26871	-3.06349	5.01256	UC
HSM5MD8A	0.19713	-2.89685	6.03685	nonIBD
HSM5MD8H	0.511849	2.38632	6.85946	nonIBD
HSM67VDR	2.18834	-1.36998	5.85437	nonIBD
HSM67VDX	0.786764	1.24535	6.53249	nonIBD
HSM6XRQB	3.28258	-3.08295	5.74793	CD
HSM6XRQC	3.05386	1.93326	6.03753	nonIBD
HSM6XRQE	1.84733	1.02768	6.23281	UC
HSM7CZ1T	3.94722	-1.13698	4.92801	UC
HSM7J4J7	4.64867	0.1148	5.687	CD
HSM7J4JT	2.85923	1.49283	6.12223	UC
HSM7J4JV	2.14377	-1.5388	5.35699	UC
HSM7J4JW	2.03723	1.08194	6.05222	CD
HSM7J4LP	4.81822	-0.469779	5.58722	CD
HSMA33NW	2.5812	-1.73129	5.61049	UC
HSMA33NY	4.47802	0.203918	5.16699	nonIBD
MSM5LLDI	5.05425	-3.33377	5.61585	CD
MSM5LLEH	4.20341	-0.473274	6.12745	CD
MSM5LLFG	5.12382	-1.0004	5.33743	CD
MSM5LLFK	3.51257	-0.93562	5.59595	UC
MSM5LLIC	1.55733	1.16811	5.355	CD
MSM5LLIS	2.39455	1.35527	5.5423	CD
MSM6J2H9	1.12893	1.21587	6.32182	nonIBD
MSM6J2JF	1.05346	-2.26218	5.28672	nonIBD
MSM6J2K6	1.76064	0.99825	5.44842	nonIBD
MSM6J2NA	-0.00861777	-1.82965	4.75231	nonIBD
MSM6J2PO	1.72813	2.15877	6.65597	nonIBD
MSM79H52	2.6973	0.251197	6.03491	nonIBD
MSM79H8D	0.139562	-2.0219	4.43494	nonIBD
MSM9VZMM	-1.02316	-3.42526	5.37426	nonIBD
PSM6XBQM	-1.14936	-2.49331	5.40197	CD
PSM6XBRK	3.08097	-2.56511	5.49143	CD
PSM6XBSE	4.2979	-1.26077	5.20629	UC
PSM6XBT3	3.54262	1.66872	5.0309	UC
PSM7J177	0.746063	-1.69616	4.92812	CD
PSM7J19B	0.165218	-2.64214	5.27417	CD

## Sheet: Description
Log2 transformed abundances of NRK, NAPRT1, and TDO2 transcripts in human transcriptomes included in the HMP2.
